# Supplementary material for: Comparative Transcriptomics Reveals Clues for Differences in Pathogenicity between Hysterothylacium aduncum, Anisakis simplex sensu stricto and Anisakis pegreffii
Source: Genes (Basel). 2020 Mar 18;11(3):321. doi: 10.3390/genes11030321 (PMC7140869; doi:10.3390/genes11030321)
Supplement: Supplementary file 1 [file genes-11-00321-s001.zip]

Archive with 4 entries (4 files):
- S1.pdf
- S2.pdf
- S3.xlsx
- S4.xlsx
