# Supplementary material for: Comparative Transcriptomics Reveals Clues for Differences in Pathogenicity between Hysterothylacium aduncum, Anisakis simplex sensu stricto and Anisakis pegreffii
Source: Genes (Basel). 2020 Mar 18;11(3):321. doi: 10.3390/genes11030321 (PMC7140869; doi:10.3390/genes11030321)
Supplement: Supplementary file 1 [file genes-11-00321-s001.zip › S3.xlsx]

## Sheet: Blast1 HA - AS
clone	hit	description	evalue	coverage	identity
TRINITY_DN10006_c0_g1_i1	ASIM_0001706201-mRNA-1	transcript=ASIM_0001706201-mRNA-1 gene=ASIM_0001706201	3e-36	114	76
TRINITY_DN10015_c0_g1_i1]---[SwissProt|P34528|1|0|Trembl|A0A0M3K6T9|1|0|DNA2PEP|74|+|0|	ASIM_0001668001-mRNA-1	transcript=ASIM_0001668001-mRNA-1 gene=ASIM_0001668001	2e-37	98	87
TRINITY_DN10015_c0_g2_i1]---[SwissProt|P34528|1|0|Trembl|A0A0M3K6T9|1|0|DNA2PEP|81|+|0|	ASIM_0001668001-mRNA-1	transcript=ASIM_0001668001-mRNA-1 gene=ASIM_0001668001	8e-46	100	91
TRINITY_DN10019_c0_g1_i1	ASIM_0001310201-mRNA-1	transcript=ASIM_0001310201-mRNA-1 gene=ASIM_0001310201	2e-06	84	29
TRINITY_DN10022_c0_g1_i1]---[SwissProt|Q9U7D5|1|1|Trembl|A0A0M3JXQ1|1|1|DNA2PEP|108|+|1|	ASIM_0001313901-mRNA-1	transcript=ASIM_0001313901-mRNA-1 gene=ASIM_0001313901	6e-69	100	95
TRINITY_DN1002_c0_g1_i1	ASIM_0001444201-mRNA-1	transcript=ASIM_0001444201-mRNA-1 gene=ASIM_0001444201	2e-43	115	51
TRINITY_DN10033_c0_g1_i1]---[Trembl|A0A0B2VQU6|-1|2|DNA2PEP|122|-|2|	ASIM_0000200301-mRNA-1	transcript=ASIM_0000200301-mRNA-1 gene=ASIM_0000200301	2e-31	77	52
TRINITY_DN10034_c0_g2_i1]---[SwissProt|Q03567|-1|2|Trembl|F1KVB9|-1|2|DNA2PEP|116|-|2|	ASIM_0001863601-mRNA-1	transcript=ASIM_0001863601-mRNA-1 gene=ASIM_0001863601	1e-32	99	47
TRINITY_DN1003_c0_g1_i1	ASIM_0001153301-mRNA-1	transcript=ASIM_0001153301-mRNA-1 gene=ASIM_0001153301	2e-08	107	29
TRINITY_DN10053_c0_g1_i1]---[SwissProt|Q969S3|-1|0|Trembl|A0A0M3K1I4|-1|0|DNA2PEP|58|-|0|	ASIM_0001472801-mRNA-1	transcript=ASIM_0001472801-mRNA-1 gene=ASIM_0001472801	1e-35	100	100
TRINITY_DN10058_c0_g2_i1	ASIM_0001462301-mRNA-1	transcript=ASIM_0001462301-mRNA-1 gene=ASIM_0001462301	2e-39	86	100
TRINITY_DN10060_c0_g1_i1	ASIM_0001374501-mRNA-1	transcript=ASIM_0001374501-mRNA-1 gene=ASIM_0001374501	4e-24	107	31
TRINITY_DN10067_c0_g1_i1]---[SwissProt|Q5R9L3|1|2|Trembl|A0A0M3I9X6|1|2|DNA2PEP|148|+|2|	ASIM_0001750301-mRNA-1	transcript=ASIM_0001750301-mRNA-1 gene=ASIM_0001750301	2e-92	98	90
TRINITY_DN10068_c0_g1_i1]---[SwissProt|P34672|1|1|Trembl|A0A0N4U107|1|1|DNA2PEP|111|+|1|	ASIM_0000083701-mRNA-1	transcript=ASIM_0000083701-mRNA-1 gene=ASIM_0000083701	3e-22	97	41
TRINITY_DN10076_c0_g1_i1]---[SwissProt|Q8LHH9|1|2|Trembl|A0A0M3J1U7|1|2|DNA2PEP|165|+|2|	ASIM_0000150101-mRNA-1	transcript=ASIM_0000150101-mRNA-1 gene=ASIM_0000150101	8e-106	100	88
TRINITY_DN10088_c0_g1_i1]---[SwissProt|Q8BGK6|1|0|Trembl|A0A0M3JTU0|1|0|DNA2PEP|549|+|0|	ASIM_0001146701-mRNA-1	transcript=ASIM_0001146701-mRNA-1 gene=ASIM_0001146701	0.0	100	100
TRINITY_DN10089_c0_g1_i1]---[SwissProt|Q18673|1|0|Trembl|A0A0M3I1N8|1|0|DNA2PEP|122|+|0|	ASIM_0001020501-mRNA-1	transcript=ASIM_0001020501-mRNA-1 gene=ASIM_0001020501	9e-27	84	45
TRINITY_DN10090_c0_g1_i1	ASIM_0001716801-mRNA-1	transcript=ASIM_0001716801-mRNA-1 gene=ASIM_0001716801	4e-11	96	49
TRINITY_DN10114_c0_g1_i4]---[SwissProt|O95620|-1|2|Trembl|F1L9M5|-1|2|DNA2PEP|114|-|2|	ASIM_0001962301-mRNA-1	transcript=ASIM_0001962301-mRNA-1 gene=ASIM_0001962301	1e-24	57	66
TRINITY_DN10120_c0_g1_i1]---[SwissProt|Q21190|-1|2|Trembl|A0A0M3K644|-1|2|DNA2PEP|250|-|2|	ASIM_0001643501-mRNA-1	transcript=ASIM_0001643501-mRNA-1 gene=ASIM_0001643501	0.0	100	100
TRINITY_DN10123_c0_g1_i1]---[SwissProt|Q20065|1|2|Trembl|A0A0B2UX20|1|2|DNA2PEP|71|+|2|	ASIM_0001996701-mRNA-1	transcript=ASIM_0001996701-mRNA-1 gene=ASIM_0001996701	2e-25	70	92
TRINITY_DN10125_c0_g1_i1]---[SwissProt|P19859|1|1|Trembl|U1M450|1|1|DNA2PEP|99|+|1|	ASIM_0001198901-mRNA-1	transcript=ASIM_0001198901-mRNA-1 gene=ASIM_0001198901	2e-07	95	29
TRINITY_DN10139_c0_g1_i1]---[SwissProt|Q94637|1|1|Trembl|A0A0B2W6C1|1|1|DNA2PEP|228|+|1|	ASIM_0001645401-mRNA-1	transcript=ASIM_0001645401-mRNA-1 gene=ASIM_0001645401	4e-37	103	30
TRINITY_DN10147_c0_g1_i1]---[SwissProt|Q9NSI6|1|2|Trembl|F1KQK0|1|2|DNA2PEP|69|+|2|	ASIM_0001133201-mRNA-1	transcript=ASIM_0001133201-mRNA-1 gene=ASIM_0001133201	6e-19	89	64
TRINITY_DN10147_c0_g2_i1]---[SwissProt|Q9NSI6|1|2|Trembl|F1KQK0|1|2|DNA2PEP|79|+|2|	ASIM_0001133201-mRNA-1	transcript=ASIM_0001133201-mRNA-1 gene=ASIM_0001133201	3e-24	92	65
TRINITY_DN10164_c0_g1_i1	ASIM_0001505501-mRNA-1	transcript=ASIM_0001505501-mRNA-1 gene=ASIM_0001505501	7e-46	100	100
TRINITY_DN10180_c0_g1_i1	ASIM_0001463601-mRNA-1	transcript=ASIM_0001463601-mRNA-1 gene=ASIM_0001463601	9e-34	100	98
TRINITY_DN10180_c0_g2_i1	ASIM_0001463601-mRNA-1	transcript=ASIM_0001463601-mRNA-1 gene=ASIM_0001463601	8e-34	100	98
TRINITY_DN10186_c0_g1_i1]---[SwissProt|G5E8K5|1|2|Trembl|J9ERL7|1|2|DNA2PEP|123|+|2|	ASIM_0001342701-mRNA-1	transcript=ASIM_0001342701-mRNA-1 gene=ASIM_0001342701	2e-57	93	87
TRINITY_DN10202_c0_g1_i1]---[Trembl|A0A0B2VEB3|-1|0|DNA2PEP|113|-|0|	ASIM_0001612701-mRNA-1	transcript=ASIM_0001612701-mRNA-1 gene=ASIM_0001612701	1e-32	87	51
TRINITY_DN10202_c0_g2_i1]---[Trembl|A0A0B2VEB3|-1|0|DNA2PEP|113|-|0|	ASIM_0001612701-mRNA-1	transcript=ASIM_0001612701-mRNA-1 gene=ASIM_0001612701	5e-34	87	52
TRINITY_DN10207_c0_g1_i1	ASIM_0001613301-mRNA-1	transcript=ASIM_0001613301-mRNA-1 gene=ASIM_0001613301	3e-43	105	93
TRINITY_DN10208_c0_g1_i1	ASIM_0001369201-mRNA-1	transcript=ASIM_0001369201-mRNA-1 gene=ASIM_0001369201	7e-16	60	64
TRINITY_DN10209_c0_g1_i1	ASIM_0001375701-mRNA-1	transcript=ASIM_0001375701-mRNA-1 gene=ASIM_0001375701	9e-33	94	41
TRINITY_DN10211_c0_g1_i1]---[Trembl|A0A0M3J372|-1|1|DNA2PEP|100|-|1|	ASIM_0000198401-mRNA-1	transcript=ASIM_0000198401-mRNA-1 gene=ASIM_0000198401	1e-69	98	100
TRINITY_DN10213_c0_g1_i1]---[SwissProt|C9D7C2|1|0|Trembl|A0A183U9Z3|1|0|DNA2PEP|85|+|0|	ASIM_0002030201-mRNA-1	transcript=ASIM_0002030201-mRNA-1 gene=ASIM_0002030201	2e-23	48	100
TRINITY_DN10218_c0_g2_i1	ASIM_0000032601-mRNA-1	transcript=ASIM_0000032601-mRNA-1 gene=ASIM_0000032601	6e-24	52	100
TRINITY_DN10223_c0_g1_i1]---[SwissProt|Q20719|1|1|Trembl|A0A0M3JSP5|1|1|DNA2PEP|234|+|1|	ASIM_0001101301-mRNA-1	transcript=ASIM_0001101301-mRNA-1 gene=ASIM_0001101301	3e-176	100	100
TRINITY_DN10225_c0_g1_i1]---[SwissProt|P35602|1|0|Trembl|A8QHG7|1|0|DNA2PEP|90|+|0|	ASIM_0000163601-mRNA-1	transcript=ASIM_0000163601-mRNA-1 gene=ASIM_0000163601	1e-50	98	82
TRINITY_DN10230_c0_g1_i1]---[SwissProt|P46561|-1|0|Trembl|A0A0C2FJJ2|-1|0|DNA2PEP|123|-|0|	ASIM_0001493701-mRNA-1	transcript=ASIM_0001493701-mRNA-1 gene=ASIM_0001493701	2e-42	78	73
TRINITY_DN1023_c0_g1_i1	ASIM_0001235401-mRNA-1	transcript=ASIM_0001235401-mRNA-1 gene=ASIM_0001235401	6e-09	72	61
TRINITY_DN10248_c1_g1_i1]---[SwissProt|Q5BLE8|-1|1|Trembl|A0A183V5B7|-1|1|DNA2PEP|80|-|1|	ASIM_0000170601-mRNA-1	transcript=ASIM_0000170601-mRNA-1 gene=ASIM_0000170601	4e-37	90	84
TRINITY_DN10249_c0_g1_i1	ASIM_0001205901-mRNA-1	transcript=ASIM_0001205901-mRNA-1 gene=ASIM_0001205901	1e-21	115	55
TRINITY_DN10249_c1_g1_i1	ASIM_0001205901-mRNA-1	transcript=ASIM_0001205901-mRNA-1 gene=ASIM_0001205901	0.0002	31	55
TRINITY_DN10251_c0_g1_i1]---[SwissProt|P23678|1|1|Trembl|F1L5J7|1|1|DNA2PEP|125|+|1|	ASIM_0001221401-mRNA-1	transcript=ASIM_0001221401-mRNA-1 gene=ASIM_0001221401	8e-76	100	91
TRINITY_DN10261_c0_g1_i1	ASIM_0001070701-mRNA-1	transcript=ASIM_0001070701-mRNA-1 gene=ASIM_0001070701	3e-31	100	50
TRINITY_DN10262_c0_g1_i1]---[SwissProt|O13019|-1|1|Trembl|A0A0M3IYX4|-1|1|DNA2PEP|104|-|1|	ASIM_0000045301-mRNA-1	transcript=ASIM_0000045301-mRNA-1 gene=ASIM_0000045301	4e-72	100	100
TRINITY_DN1026_c0_g1_i1	ASIM_0000195401-mRNA-1	transcript=ASIM_0000195401-mRNA-1 gene=ASIM_0000195401	0.005	76	24
TRINITY_DN10272_c0_g1_i1	ASIM_0000436401-mRNA-1	transcript=ASIM_0000436401-mRNA-1 gene=ASIM_0000436401	1e-07	46	58
TRINITY_DN10272_c0_g2_i1	ASIM_0000436401-mRNA-1	transcript=ASIM_0000436401-mRNA-1 gene=ASIM_0000436401	1e-07	46	58
TRINITY_DN10282_c0_g1_i1	ASIM_0001273601-mRNA-1	transcript=ASIM_0001273601-mRNA-1 gene=ASIM_0001273601	8e-08	102	30
TRINITY_DN10285_c0_g1_i1	ASIM_0001027401-mRNA-1	transcript=ASIM_0001027401-mRNA-1 gene=ASIM_0001027401	4e-59	72	100
TRINITY_DN10302_c0_g1_i1	ASIM_0001372301-mRNA-1	transcript=ASIM_0001372301-mRNA-1 gene=ASIM_0001372301	1e-38	85	71
TRINITY_DN10303_c0_g1_i1]---[SwissProt|Q9UKU0|1|2|Trembl|A0A0M3KCC8|1|2|DNA2PEP|101|+|2|	ASIM_0001862801-mRNA-1	transcript=ASIM_0001862801-mRNA-1 gene=ASIM_0001862801	5e-30	56	82
TRINITY_DN10311_c0_g1_i1]---[SwissProt|Q9H3N1|1|0|Trembl|A0A0M3JRE6|1|0|DNA2PEP|135|+|0|	ASIM_0001029901-mRNA-1	transcript=ASIM_0001029901-mRNA-1 gene=ASIM_0001029901	1e-74	78	100
TRINITY_DN10315_c0_g2_i1	ASIM_0000199601-mRNA-1	transcript=ASIM_0000199601-mRNA-1 gene=ASIM_0000199601	5e-44	102	93
TRINITY_DN10327_c0_g1_i1]---[SwissProt|O01761|1|1|Trembl|U1NFY6|1|1|DNA2PEP|85|+|1|	ASIM_0001257701-mRNA-1	transcript=ASIM_0001257701-mRNA-1 gene=ASIM_0001257701	4e-23	55	95
TRINITY_DN10329_c0_g1_i1	ASIM_0001398001-mRNA-1	transcript=ASIM_0001398001-mRNA-1 gene=ASIM_0001398001	1e-05	85	50
TRINITY_DN10357_c0_g1_i1	ASIM_0001106501-mRNA-1	transcript=ASIM_0001106501-mRNA-1 gene=ASIM_0001106501	2e-63	100	100
TRINITY_DN10358_c0_g1_i1]---[SwissProt|G5EFW7|1|2|Trembl|F1LHD8|1|2|DNA2PEP|105|+|2|	ASIM_0001648501-mRNA-1	transcript=ASIM_0001648501-mRNA-1 gene=ASIM_0001648501	3e-56	108	80
TRINITY_DN1035_c0_g1_i1]---[SwissProt|Q5RFD3|-1|2|Trembl|A0A183UG77|-1|2|DNA2PEP|94|-|2|	ASIM_0001835901-mRNA-1	transcript=ASIM_0001835901-mRNA-1 gene=ASIM_0001835901	2e-33	58	100
TRINITY_DN10363_c0_g1_i1]---[SwissProt|P52879|-1|2|Trembl|A0A0M3JSE9|-1|2|DNA2PEP|195|-|2|	ASIM_0001089501-mRNA-1	transcript=ASIM_0001089501-mRNA-1 gene=ASIM_0001089501	2e-138	96	100
TRINITY_DN10366_c0_g1_i1	ASIM_0000711101-mRNA-1	transcript=ASIM_0000711101-mRNA-1 gene=ASIM_0000711101	3e-51	75	96
TRINITY_DN10388_c0_g1_i1]---[SwissProt|Q7Z5P4|-1|0|Trembl|A0A0M3KHP9|-1|0|DNA2PEP|88|-|0|	ASIM_0002051401-mRNA-1	transcript=ASIM_0002051401-mRNA-1 gene=ASIM_0002051401	2e-55	95	97
TRINITY_DN10396_c0_g1_i1	ASIM_0000124701-mRNA-1	transcript=ASIM_0000124701-mRNA-1 gene=ASIM_0000124701	2e-64	100	98
TRINITY_DN10401_c0_g1_i1]---[Trembl|A0A1I7Z0G8|-1|0|DNA2PEP|100|-|0|	ASIM_0001147401-mRNA-1	transcript=ASIM_0001147401-mRNA-1 gene=ASIM_0001147401	0.0001	48	52
TRINITY_DN10401_c0_g2_i1]---[Trembl|A0A1I7Z0G8|-1|0|DNA2PEP|120|-|0|	ASIM_0001147401-mRNA-1	transcript=ASIM_0001147401-mRNA-1 gene=ASIM_0001147401	1e-05	101	32
TRINITY_DN10404_c0_g1_i1]---[SwissProt|P08928|-1|1|Trembl|A0A0B2VU08|-1|1|DNA2PEP|94|-|1|	ASIM_0001435401-mRNA-1	transcript=ASIM_0001435401-mRNA-1 gene=ASIM_0001435401	4e-47	146	62
TRINITY_DN10410_c0_g1_i1	ASIM_0000260301-mRNA-1	transcript=ASIM_0000260301-mRNA-1 gene=ASIM_0000260301	7e-25	104	49
TRINITY_DN10418_c0_g2_i1	ASIM_0001469901-mRNA-1	transcript=ASIM_0001469901-mRNA-1 gene=ASIM_0001469901	1e-24	66	97
TRINITY_DN10432_c0_g1_i1	ASIM_0000321101-mRNA-1	transcript=ASIM_0000321101-mRNA-1 gene=ASIM_0000321101	6e-24	60	97
TRINITY_DN10432_c0_g2_i1	ASIM_0000321101-mRNA-1	transcript=ASIM_0000321101-mRNA-1 gene=ASIM_0000321101	2e-14	50	96
TRINITY_DN10435_c0_g1_i1]---[SwissProt|Q09543|1|1|Trembl|A0A0M3K816|1|1|DNA2PEP|341|+|1|	ASIM_0001710701-mRNA-1	transcript=ASIM_0001710701-mRNA-1 gene=ASIM_0001710701	0.0	100	100
TRINITY_DN10438_c0_g1_i1	ASIM_0000841001-mRNA-1	transcript=ASIM_0000841001-mRNA-1 gene=ASIM_0000841001	8e-28	36	100
TRINITY_DN10485_c0_g1_i1]---[SwissProt|Q94361|1|0|Trembl|A0A0B2W4N6|1|0|DNA2PEP|181|+|0|	ASIM_0001097801-mRNA-1	transcript=ASIM_0001097801-mRNA-1 gene=ASIM_0001097801	1e-61	100	53
TRINITY_DN10487_c0_g1_i1]---[SwissProt|Q95KV7|1|1|Trembl|A0A0M3JVL1|1|1|DNA2PEP|139|+|1|	ASIM_0001226701-mRNA-1	transcript=ASIM_0001226701-mRNA-1 gene=ASIM_0001226701	5e-101	100	100
TRINITY_DN10488_c0_g1_i1	ASIM_0001775701-mRNA-1	transcript=ASIM_0001775701-mRNA-1 gene=ASIM_0001775701	1e-06	55	39
TRINITY_DN10488_c0_g2_i1	ASIM_0001775701-mRNA-1	transcript=ASIM_0001775701-mRNA-1 gene=ASIM_0001775701	4e-07	77	35
TRINITY_DN10521_c0_g1_i1]---[SwissProt|O74892|-1|2|Trembl|A0A183TYD7|-1|2|DNA2PEP|74|-|2|	ASIM_0001147201-mRNA-1	transcript=ASIM_0001147201-mRNA-1 gene=ASIM_0001147201	4e-32	97	75
TRINITY_DN10526_c0_g1_i1]---[Trembl|A0A0M3JSX2|-1|0|DNA2PEP|102|-|0|	ASIM_0001110001-mRNA-1	transcript=ASIM_0001110001-mRNA-1 gene=ASIM_0001110001	8e-62	100	99
TRINITY_DN1055_c0_g1_i1]---[SwissProt|P34676|1|1|Trembl|U1MJ81|1|1|DNA2PEP|263|+|1|	ASIM_0001559401-mRNA-1	transcript=ASIM_0001559401-mRNA-1 gene=ASIM_0001559401	1e-99	56	97
TRINITY_DN10577_c0_g1_i1	ASIM_0001064001-mRNA-1	transcript=ASIM_0001064001-mRNA-1 gene=ASIM_0001064001	5e-11	69	55
TRINITY_DN10590_c0_g5_i1	ASIM_0000782301-mRNA-1	transcript=ASIM_0000782301-mRNA-1 gene=ASIM_0000782301	1e-44	83	98
TRINITY_DN10593_c0_g1_i1	ASIM_0001287501-mRNA-1	transcript=ASIM_0001287501-mRNA-1 gene=ASIM_0001287501	0.005	90	28
TRINITY_DN10611_c0_g1_i1	ASIM_0001760601-mRNA-1	transcript=ASIM_0001760601-mRNA-1 gene=ASIM_0001760601	5e-52	98	97
TRINITY_DN10617_c0_g1_i1]---[SwissProt|Q18680|1|0|Trembl|F1LIB0|1|0|DNA2PEP|60|+|0|	ASIM_0001566801-mRNA-1	transcript=ASIM_0001566801-mRNA-1 gene=ASIM_0001566801	2e-11	40	87
TRINITY_DN10617_c0_g2_i1]---[SwissProt|Q18680|1|0|Trembl|F1LIB0|1|0|DNA2PEP|60|+|0|	ASIM_0001566801-mRNA-1	transcript=ASIM_0001566801-mRNA-1 gene=ASIM_0001566801	2e-11	40	87
TRINITY_DN10621_c0_g1_i1]---[SwissProt|Q2VWH6|1|0|Trembl|A0A0B2VT79|1|0|DNA2PEP|227|+|0|	ASIM_0001261601-mRNA-1	transcript=ASIM_0001261601-mRNA-1 gene=ASIM_0001261601	4e-106	101	69
TRINITY_DN1062_c0_g1_i1]---[SwissProt|Q22038|-1|1|Trembl|A0A183UH55|-1|1|DNA2PEP|147|-|1|	ASIM_0001365701-mRNA-1	transcript=ASIM_0001365701-mRNA-1 gene=ASIM_0001365701	2e-92	87	98
TRINITY_DN10638_c0_g1_i1	ASIM_0001644501-mRNA-1	transcript=ASIM_0001644501-mRNA-1 gene=ASIM_0001644501	4e-47	100	81
TRINITY_DN10646_c0_g1_i1	ASIM_0000120301-mRNA-1	transcript=ASIM_0000120301-mRNA-1 gene=ASIM_0000120301	3e-15	55	67
TRINITY_DN10646_c0_g2_i1	ASIM_0000120301-mRNA-1	transcript=ASIM_0000120301-mRNA-1 gene=ASIM_0000120301	2e-15	63	67
TRINITY_DN10648_c0_g1_i1]---[SwissProt|P54936|1|1|Trembl|A0A0M3IEU4|1|1|DNA2PEP|80|+|1|	ASIM_0001281201-mRNA-1	transcript=ASIM_0001281201-mRNA-1 gene=ASIM_0001281201	6e-51	100	100
TRINITY_DN10671_c1_g1_i1]---[SwissProt|P53013|1|0|Trembl|A0A0M3JP58|1|0|DNA2PEP|78|+|0|	ASIM_0000945101-mRNA-1	transcript=ASIM_0000945101-mRNA-1 gene=ASIM_0000945101	2e-46	100	88
TRINITY_DN10695_c0_g1_i1	ASIM_0001462501-mRNA-1	transcript=ASIM_0001462501-mRNA-1 gene=ASIM_0001462501	2e-05	47	31
TRINITY_DN10700_c0_g1_i1	ASIM_0000496001-mRNA-1	transcript=ASIM_0000496001-mRNA-1 gene=ASIM_0000496001	1e-17	47	76
TRINITY_DN10706_c0_g1_i1	ASIM_0001637501-mRNA-1	transcript=ASIM_0001637501-mRNA-1 gene=ASIM_0001637501	7e-20	93	52
TRINITY_DN10708_c0_g1_i1]---[SwissProt|G5EBR3|1|2|Trembl|A0A0B2W3V4|1|2|DNA2PEP|67|+|2|	ASIM_0001350201-mRNA-1	transcript=ASIM_0001350201-mRNA-1 gene=ASIM_0001350201	2e-28	101	77
TRINITY_DN10711_c0_g1_i1]---[SwissProt|Q0IIF6|1|0|Trembl|A0A0B2VJ45|1|0|DNA2PEP|97|+|0|	ASIM_0001333101-mRNA-1	transcript=ASIM_0001333101-mRNA-1 gene=ASIM_0001333101	1e-56	95	82
TRINITY_DN10737_c0_g1_i1	ASIM_0001420101-mRNA-1	transcript=ASIM_0001420101-mRNA-1 gene=ASIM_0001420101	5e-24	96	52
TRINITY_DN10737_c0_g2_i1	ASIM_0001420101-mRNA-1	transcript=ASIM_0001420101-mRNA-1 gene=ASIM_0001420101	6e-24	96	52
TRINITY_DN10738_c1_g1_i1]---[SwissProt|Q61IS6|1|1|Trembl|A0A183UD42|1|1|DNA2PEP|130|+|1|	ASIM_0001354001-mRNA-1	transcript=ASIM_0001354001-mRNA-1 gene=ASIM_0001354001	2e-50	63	98
TRINITY_DN10741_c0_g2_i1	ASIM_0001370801-mRNA-1	transcript=ASIM_0001370801-mRNA-1 gene=ASIM_0001370801	1e-43	102	44
TRINITY_DN10747_c0_g1_i1]---[SwissProt|P90953|-1|2|Trembl|A0A0B2W3N6|-1|2|DNA2PEP|82|-|2|	ASIM_0000676101-mRNA-1	transcript=ASIM_0000676101-mRNA-1 gene=ASIM_0000676101	0.0002	73	33
TRINITY_DN10776_c0_g1_i1]---[SwissProt|Q5R833|-1|2|Trembl|A0A0M3ISX3|-1|2|DNA2PEP|118|-|2|	ASIM_0000354101-mRNA-1	transcript=ASIM_0000354101-mRNA-1 gene=ASIM_0000354101	1e-50	65	100
TRINITY_DN1077_c0_g1_i1	ASIM_0001850401-mRNA-1	transcript=ASIM_0001850401-mRNA-1 gene=ASIM_0001850401	9e-06	58	56
TRINITY_DN1077_c0_g2_i1	ASIM_0001850401-mRNA-1	transcript=ASIM_0001850401-mRNA-1 gene=ASIM_0001850401	9e-06	58	56
TRINITY_DN10786_c0_g1_i1]---[SwissProt|P50473|-1|2|Trembl|A0A0M3K5V4|-1|2|DNA2PEP|151|-|2|	ASIM_0001634501-mRNA-1	transcript=ASIM_0001634501-mRNA-1 gene=ASIM_0001634501	8e-80	107	77
TRINITY_DN10787_c0_g1_i1	ASIM_0001643501-mRNA-1	transcript=ASIM_0001643501-mRNA-1 gene=ASIM_0001643501	2e-18	43	100
TRINITY_DN10804_c0_g2_i1	ASIM_0001293601-mRNA-1	transcript=ASIM_0001293601-mRNA-1 gene=ASIM_0001293601	3e-10	67	58
TRINITY_DN10809_c0_g1_i1]---[SwissProt|P09760|-1|0|Trembl|A0A0B2UXP6|-1|1|DNA2PEP|86|-|0|	ASIM_0001348501-mRNA-1	transcript=ASIM_0001348501-mRNA-1 gene=ASIM_0001348501	3e-10	61	45
TRINITY_DN10809_c0_g2_i1]---[SwissProt|P09760|-1|0|Trembl|A0A183UXS9|-1|1|DNA2PEP|86|-|0|	ASIM_0001348501-mRNA-1	transcript=ASIM_0001348501-mRNA-1 gene=ASIM_0001348501	3e-10	61	45
TRINITY_DN10818_c0_g1_i1]---[SwissProt|P14410|-1|0|Trembl|A0A0M3IRK4|-1|0|DNA2PEP|90|-|0|	ASIM_0001873701-mRNA-1	transcript=ASIM_0001873701-mRNA-1 gene=ASIM_0001873701	1e-10	78	40
TRINITY_DN10821_c0_g1_i1	ASIM_0001407301-mRNA-1	transcript=ASIM_0001407301-mRNA-1 gene=ASIM_0001407301	8e-11	71	46
TRINITY_DN10822_c0_g2_i1]---[SwissProt|Q8K4P8|1|2|Trembl|A0A0B2VED0|1|2|DNA2PEP|128|+|2|	ASIM_0001223501-mRNA-1	transcript=ASIM_0001223501-mRNA-1 gene=ASIM_0001223501	1e-34	100	47
TRINITY_DN10826_c0_g1_i1]---[Trembl|A0A0M3JRW6|-1|1|DNA2PEP|227|-|1|	ASIM_0001067301-mRNA-1	transcript=ASIM_0001067301-mRNA-1 gene=ASIM_0001067301	2e-128	100	84
TRINITY_DN10830_c0_g1_i1]---[SwissProt|Q9EQ60|1|0|Trembl|A0A0B2UP45|1|0|DNA2PEP|145|+|0|	ASIM_0001541401-mRNA-1	transcript=ASIM_0001541401-mRNA-1 gene=ASIM_0001541401	1e-37	49	91
TRINITY_DN10834_c0_g1_i1]---[SwissProt|O17287|-1|2|Trembl|A0A0B2V2N7|-1|2|DNA2PEP|110|-|2|	ASIM_0002137501-mRNA-1	transcript=ASIM_0002137501-mRNA-1 gene=ASIM_0002137501	2e-22	35	100
TRINITY_DN10839_c0_g1_i1	ASIM_0001121601-mRNA-1	transcript=ASIM_0001121601-mRNA-1 gene=ASIM_0001121601	2e-05	47	53
TRINITY_DN10840_c0_g1_i1]---[SwissProt|P85831|1|2|Trembl|U1M782|1|2|DNA2PEP|173|+|2|	ASIM_0001284801-mRNA-1	transcript=ASIM_0001284801-mRNA-1 gene=ASIM_0001284801	6e-51	73	54
TRINITY_DN10846_c0_g1_i1]---[SwissProt|Q94225|1|2|Trembl|A0A0B2VP41|1|2|DNA2PEP|95|+|2|	ASIM_0001018801-mRNA-1	transcript=ASIM_0001018801-mRNA-1 gene=ASIM_0001018801	4e-48	98	84
TRINITY_DN10846_c0_g2_i1]---[SwissProt|Q94225|1|2|Trembl|A0A0B2VP41|1|2|DNA2PEP|87|+|2|	ASIM_0001018801-mRNA-1	transcript=ASIM_0001018801-mRNA-1 gene=ASIM_0001018801	8e-43	100	82
TRINITY_DN10848_c0_g1_i1	ASIM_0001180801-mRNA-1	transcript=ASIM_0001180801-mRNA-1 gene=ASIM_0001180801	2e-145	104	92
TRINITY_DN10849_c0_g1_i1	ASIM_0001526301-mRNA-1	transcript=ASIM_0001526301-mRNA-1 gene=ASIM_0001526301	1e-34	107	71
TRINITY_DN10856_c0_g1_i1	ASIM_0000082601-mRNA-1	transcript=ASIM_0000082601-mRNA-1 gene=ASIM_0000082601	4e-36	100	63
TRINITY_DN10856_c0_g2_i1	ASIM_0000082601-mRNA-1	transcript=ASIM_0000082601-mRNA-1 gene=ASIM_0000082601	4e-36	100	63
TRINITY_DN10858_c0_g1_i1]---[SwissProt|Q8JGM4|1|1|Trembl|A0A0M3HSR9|1|1|DNA2PEP|151|+|1|	ASIM_0001575101-mRNA-1	transcript=ASIM_0001575101-mRNA-1 gene=ASIM_0001575101	9e-25	97	36
TRINITY_DN10859_c0_g1_i1]---[SwissProt|P34711|-1|0|Trembl|A0A0B2VRM8|-1|0|DNA2PEP|83|-|0|	ASIM_0001529901-mRNA-1	transcript=ASIM_0001529901-mRNA-1 gene=ASIM_0001529901	4e-30	108	65
TRINITY_DN10859_c0_g2_i1]---[SwissProt|P34711|-1|2|Trembl|A0A0B2VRM8|-1|2|DNA2PEP|128|-|2|	ASIM_0001529901-mRNA-1	transcript=ASIM_0001529901-mRNA-1 gene=ASIM_0001529901	8e-61	105	77
TRINITY_DN10868_c0_g1_i1]---[SwissProt|Q9TZI1|1|2|Trembl|A0A183D0F0|1|2|DNA2PEP|107|+|2|	ASIM_0001222101-mRNA-1	transcript=ASIM_0001222101-mRNA-1 gene=ASIM_0001222101	2e-28	78	58
TRINITY_DN1086_c0_g1_i1]---[SwissProt|P21251|1|2|Trembl|Q7SZ95|1|2|DNA2PEP|125|+|2|	ASIM_0001284501-mRNA-1	transcript=ASIM_0001284501-mRNA-1 gene=ASIM_0001284501	6e-37	80	65
TRINITY_DN10877_c0_g1_i1]---[SwissProt|P04629|1|1|Trembl|A0A183UAX7|1|1|DNA2PEP|131|+|1|	ASIM_0000070801-mRNA-1	transcript=ASIM_0000070801-mRNA-1 gene=ASIM_0000070801	5e-05	40	37
TRINITY_DN1087_c0_g1_i1]---[SwissProt|A8XNF0|-1|2|Trembl|F1KVD7|-1|2|DNA2PEP|177|-|2|	ASIM_0001519401-mRNA-1	transcript=ASIM_0001519401-mRNA-1 gene=ASIM_0001519401	1e-89	100	74
TRINITY_DN10900_c0_g1_i1]---[SwissProt|Q9LDU0|1|1|Trembl|A0A0M3K003|1|1|DNA2PEP|333|+|1|	ASIM_0001412101-mRNA-1	transcript=ASIM_0001412101-mRNA-1 gene=ASIM_0001412101	0.0	84	92
TRINITY_DN10906_c0_g1_i1	ASIM_0001315701-mRNA-1	transcript=ASIM_0001315701-mRNA-1 gene=ASIM_0001315701	2e-40	82	97
TRINITY_DN10921_c0_g1_i1]---[SwissProt|O04893|-1|0|Trembl|A0A158PMY7|-1|0|DNA2PEP|84|-|0|	ASIM_0001065001-mRNA-1	transcript=ASIM_0001065001-mRNA-1 gene=ASIM_0001065001	2e-48	145	68
TRINITY_DN10925_c0_g1_i1]---[SwissProt|P34499|-1|2|Trembl|U1MF47|-1|2|DNA2PEP|120|-|2|	ASIM_0001266901-mRNA-1	transcript=ASIM_0001266901-mRNA-1 gene=ASIM_0001266901	3e-57	90	86
TRINITY_DN10935_c0_g1_i1]---[SwissProt|P90893|-1|1|Trembl|A0A0M3K9W9|-1|1|DNA2PEP|90|-|1|	ASIM_0001776401-mRNA-1	transcript=ASIM_0001776401-mRNA-1 gene=ASIM_0001776401	1e-57	96	98
TRINITY_DN10937_c0_g1_i1	ASIM_0000077501-mRNA-1	transcript=ASIM_0000077501-mRNA-1 gene=ASIM_0000077501	7e-10	52	71
TRINITY_DN1093_c0_g1_i1]---[SwissProt|Q5K2C1|-1|2|Trembl|F1KS18|-1|2|DNA2PEP|106|-|2|	ASIM_0001142901-mRNA-1	transcript=ASIM_0001142901-mRNA-1 gene=ASIM_0001142901	2e-43	97	63
TRINITY_DN10961_c0_g1_i1	ASIM_0001669401-mRNA-1	transcript=ASIM_0001669401-mRNA-1 gene=ASIM_0001669401	3e-40	100	80
TRINITY_DN10974_c0_g1_i1]---[SwissProt|Q03575|-1|1|Trembl|A0A0M3K4K4|-1|1|DNA2PEP|143|-|1|	ASIM_0001589501-mRNA-1	transcript=ASIM_0001589501-mRNA-1 gene=ASIM_0001589501	4e-99	104	95
TRINITY_DN10975_c0_g1_i1	ASIM_0001222401-mRNA-1	transcript=ASIM_0001222401-mRNA-1 gene=ASIM_0001222401	1e-122	100	98
TRINITY_DN10976_c0_g1_i1	ASIM_0001232701-mRNA-1	transcript=ASIM_0001232701-mRNA-1 gene=ASIM_0001232701	2e-11	100	37
TRINITY_DN10976_c0_g2_i1	ASIM_0001232701-mRNA-1	transcript=ASIM_0001232701-mRNA-1 gene=ASIM_0001232701	2e-13	100	41
TRINITY_DN10999_c0_g1_i1]---[SwissProt|A0JM12|-1|2|Trembl|F1KT49|-1|2|DNA2PEP|78|-|2|	ASIM_0001215101-mRNA-1	transcript=ASIM_0001215101-mRNA-1 gene=ASIM_0001215101	3e-17	98	45
TRINITY_DN11001_c0_g1_i1	ASIM_0000080701-mRNA-1	transcript=ASIM_0000080701-mRNA-1 gene=ASIM_0000080701	0.0004	43	29
TRINITY_DN11017_c0_g2_i1	ASIM_0001244101-mRNA-1	transcript=ASIM_0001244101-mRNA-1 gene=ASIM_0001244101	3e-53	100	97
TRINITY_DN11028_c0_g1_i1]---[SwissProt|Q4G338|1|1|Trembl|J9B8H1|1|1|DNA2PEP|88|+|1|	ASIM_0001829901-mRNA-1	transcript=ASIM_0001829901-mRNA-1 gene=ASIM_0001829901	1e-16	43	94
TRINITY_DN11039_c0_g1_i1]---[SwissProt|A8XWX5|1|0|Trembl|A0A183UIN0|1|0|DNA2PEP|239|+|0|	ASIM_0001736101-mRNA-1	transcript=ASIM_0001736101-mRNA-1 gene=ASIM_0001736101	2e-20	123	25
TRINITY_DN11046_c0_g1_i1]---[Trembl|A0A183U0Q2|-1|2|DNA2PEP|183|-|2|	ASIM_0001294701-mRNA-1	transcript=ASIM_0001294701-mRNA-1 gene=ASIM_0001294701	6e-47	102	49
TRINITY_DN11058_c0_g1_i1]---[SwissProt|Q9WVM4|-1|2|Trembl|A0A0B2V6E5|-1|2|DNA2PEP|290|-|2|	ASIM_0001625001-mRNA-1	transcript=ASIM_0001625001-mRNA-1 gene=ASIM_0001625001	7e-84	99	48
TRINITY_DN1106_c0_g1_i1	ASIM_0001661801-mRNA-1	transcript=ASIM_0001661801-mRNA-1 gene=ASIM_0001661801	2e-07	56	47
TRINITY_DN11071_c0_g1_i1]---[SwissProt|Q5BL31|1|1|Trembl|A0A0M3JWY9|1|1|DNA2PEP|110|+|1|	ASIM_0001283301-mRNA-1	transcript=ASIM_0001283301-mRNA-1 gene=ASIM_0001283301	6e-74	100	99
TRINITY_DN11077_c0_g1_i1]---[SwissProt|Q19272|1|0|Trembl|A0A183US03|1|0|DNA2PEP|103|+|0|	ASIM_0001506801-mRNA-1	transcript=ASIM_0001506801-mRNA-1 gene=ASIM_0001506801	0.005	74	32
TRINITY_DN11078_c0_g2_i1]---[SwissProt|Q9H0L4|1|2|Trembl|F1LGI5|1|2|DNA2PEP|97|+|2|	ASIM_0001195101-mRNA-1	transcript=ASIM_0001195101-mRNA-1 gene=ASIM_0001195101	2e-50	81	96
TRINITY_DN11083_c0_g1_i1]---[SwissProt|P52275|-1|2|Trembl|A0A0M3I0Y5|-1|2|DNA2PEP|142|-|2|	ASIM_0001919901-mRNA-1	transcript=ASIM_0001919901-mRNA-1 gene=ASIM_0001919901	3e-86	90	93
TRINITY_DN11089_c0_g1_i1]---[SwissProt|Q9BS26|1|1|Trembl|U1M4G8|1|1|DNA2PEP|105|+|1|	ASIM_0001468101-mRNA-1	transcript=ASIM_0001468101-mRNA-1 gene=ASIM_0001468101	6e-23	98	49
TRINITY_DN11090_c1_g1_i1	ASIM_0001444201-mRNA-1	transcript=ASIM_0001444201-mRNA-1 gene=ASIM_0001444201	5e-33	96	68
TRINITY_DN11094_c0_g1_i1]---[SwissProt|P61018|1|0|Trembl|U1MSQ8|1|0|DNA2PEP|121|+|0|	ASIM_0001600801-mRNA-1	transcript=ASIM_0001600801-mRNA-1 gene=ASIM_0001600801	4e-65	100	79
TRINITY_DN11100_c0_g1_i1]---[SwissProt|Q20086|1|1|Trembl|A0A0M3K9G7|1|1|DNA2PEP|121|+|1|	ASIM_0001761101-mRNA-1	transcript=ASIM_0001761101-mRNA-1 gene=ASIM_0001761101	2e-81	100	98
TRINITY_DN11115_c0_g2_i1	ASIM_0001426901-mRNA-1	transcript=ASIM_0001426901-mRNA-1 gene=ASIM_0001426901	1e-62	100	100
TRINITY_DN11117_c0_g1_i1]---[Trembl|A0A0M3K890|-1|1|DNA2PEP|250|-|1|	ASIM_0001718101-mRNA-1	transcript=ASIM_0001718101-mRNA-1 gene=ASIM_0001718101	2e-95	107	57
TRINITY_DN11121_c0_g1_i1]---[SwissProt|Q09449|1|2|Trembl|U6NLV4|1|2|DNA2PEP|100|+|2|	ASIM_0001408701-mRNA-1	transcript=ASIM_0001408701-mRNA-1 gene=ASIM_0001408701	3e-06	99	28
TRINITY_DN11126_c0_g1_i1	ASIM_0001575401-mRNA-1	transcript=ASIM_0001575401-mRNA-1 gene=ASIM_0001575401	1e-33	57	100
TRINITY_DN11127_c0_g1_i1	ASIM_0001961001-mRNA-1	transcript=ASIM_0001961001-mRNA-1 gene=ASIM_0001961001	2e-27	94	33
TRINITY_DN11134_c0_g1_i1]---[SwissProt|Q3ZBP8|1|2|Trembl|A0A0M3JZT2|1|2|DNA2PEP|137|+|2|	ASIM_0001403701-mRNA-1	transcript=ASIM_0001403701-mRNA-1 gene=ASIM_0001403701	2e-95	100	100
TRINITY_DN11140_c0_g1_i1]---[SwissProt|Q09347|1|2|Trembl|F1L3A6|1|2|DNA2PEP|117|+|2|	ASIM_0001262701-mRNA-1	transcript=ASIM_0001262701-mRNA-1 gene=ASIM_0001262701	1e-66	105	77
TRINITY_DN11140_c0_g2_i1]---[SwissProt|Q09347|1|1|Trembl|A0A0B2VYM3|1|1|DNA2PEP|113|+|1|	ASIM_0001262701-mRNA-1	transcript=ASIM_0001262701-mRNA-1 gene=ASIM_0001262701	9e-64	106	77
TRINITY_DN11143_c0_g1_i1]---[Trembl|A0A0B2V2K8|-1|1|DNA2PEP|159|-|1|	ASIM_0001698701-mRNA-1	transcript=ASIM_0001698701-mRNA-1 gene=ASIM_0001698701	7e-62	84	79
TRINITY_DN11145_c0_g1_i1	ASIM_0000513801-mRNA-1	transcript=ASIM_0000513801-mRNA-1 gene=ASIM_0000513801	2e-26	80	50
TRINITY_DN11157_c0_g1_i1	ASIM_0001216101-mRNA-1	transcript=ASIM_0001216101-mRNA-1 gene=ASIM_0001216101	2e-64	105	61
TRINITY_DN11167_c0_g1_i1]---[SwissProt|Q02331|-1|0|Trembl|A0A0M3JYX7|-1|0|DNA2PEP|99|-|0|	ASIM_0001367201-mRNA-1	transcript=ASIM_0001367201-mRNA-1 gene=ASIM_0001367201	1e-63	100	98
TRINITY_DN11180_c0_g1_i1]---[SwissProt|Q9Z336|-1|1|Trembl|A0A0M3JTD6|-1|1|DNA2PEP|138|-|1|	ASIM_0001128601-mRNA-1	transcript=ASIM_0001128601-mRNA-1 gene=ASIM_0001128601	7e-67	79	90
TRINITY_DN11185_c0_g1_i1	ASIM_0000273001-mRNA-1	transcript=ASIM_0000273001-mRNA-1 gene=ASIM_0000273001	6e-23	90	58
TRINITY_DN11187_c0_g1_i1]---[SwissProt|P34804|-1|0|Trembl|F1LAG3|-1|0|DNA2PEP|225|-|0|	ASIM_0001745501-mRNA-1	transcript=ASIM_0001745501-mRNA-1 gene=ASIM_0001745501	2e-66	56	84
TRINITY_DN1118_c0_g1_i1	ASIM_0001408701-mRNA-1	transcript=ASIM_0001408701-mRNA-1 gene=ASIM_0001408701	9e-19	100	38
TRINITY_DN11196_c0_g1_i1	ASIM_0001209801-mRNA-1	transcript=ASIM_0001209801-mRNA-1 gene=ASIM_0001209801	0.007	56	33
TRINITY_DN11214_c0_g1_i1]---[Trembl|A0A0B2VHF4|-1|0|DNA2PEP|126|-|0|	ASIM_0001357101-mRNA-1	transcript=ASIM_0001357101-mRNA-1 gene=ASIM_0001357101	2e-41	113	57
TRINITY_DN11240_c0_g2_i1	ASIM_0000192401-mRNA-1	transcript=ASIM_0000192401-mRNA-1 gene=ASIM_0000192401	5e-22	87	57
TRINITY_DN11242_c0_g1_i1]---[SwissProt|Q9V0D5|1|1|Trembl|A0A0M3J6L6|1|1|DNA2PEP|141|+|1|	ASIM_0000320501-mRNA-1	transcript=ASIM_0000320501-mRNA-1 gene=ASIM_0000320501	5e-95	93	99
TRINITY_DN11257_c0_g1_i1]---[SwissProt|Q19722|-1|0|Trembl|A0A0M3JXK6|-1|0|DNA2PEP|84|-|0|	ASIM_0001308901-mRNA-1	transcript=ASIM_0001308901-mRNA-1 gene=ASIM_0001308901	2e-57	100	98
TRINITY_DN11263_c0_g1_i1]---[SwissProt|P49632|1|2|Trembl|S4NLQ9|1|2|DNA2PEP|70|+|2|	ASIM_0001804601-mRNA-1	transcript=ASIM_0001804601-mRNA-1 gene=ASIM_0001804601	2e-06	94	31
TRINITY_DN11265_c0_g1_i1]---[SwissProt|Q8BIQ5|1|2|Trembl|A0A0M3IDL6|1|2|DNA2PEP|76|+|2|	ASIM_0001341801-mRNA-1	transcript=ASIM_0001341801-mRNA-1 gene=ASIM_0001341801	2e-50	100	100
TRINITY_DN11292_c0_g2_i1]---[SwissProt|Q16937|-1|2|Trembl|A0A0M3I6B9|-1|2|DNA2PEP|109|-|2|	ASIM_0001758401-mRNA-1	transcript=ASIM_0001758401-mRNA-1 gene=ASIM_0001758401	1e-40	103	58
TRINITY_DN11301_c0_g1_i1]---[Trembl|A0A183UBB3|-1|2|DNA2PEP|115|-|2|	ASIM_0001946101-mRNA-1	transcript=ASIM_0001946101-mRNA-1 gene=ASIM_0001946101	1e-12	49	50
TRINITY_DN11304_c0_g1_i1	ASIM_0001354301-mRNA-1	transcript=ASIM_0001354301-mRNA-1 gene=ASIM_0001354301	2e-07	88	36
TRINITY_DN11304_c0_g2_i1	ASIM_0001354301-mRNA-1	transcript=ASIM_0001354301-mRNA-1 gene=ASIM_0001354301	1e-07	90	36
TRINITY_DN11306_c0_g1_i1]---[SwissProt|P42124|1|1|Trembl|A0A0B2W0R4|1|1|DNA2PEP|71|+|1|	ASIM_0000843401-mRNA-1	transcript=ASIM_0000843401-mRNA-1 gene=ASIM_0000843401	3e-39	88	92
TRINITY_DN11325_c0_g1_i1	ASIM_0000964401-mRNA-1	transcript=ASIM_0000964401-mRNA-1 gene=ASIM_0000964401	3e-07	74	38
TRINITY_DN11332_c0_g1_i1]---[SwissProt|P32874|-1|2|Trembl|A0A183YBW1|-1|2|DNA2PEP|101|-|2|	ASIM_0001159301-mRNA-1	transcript=ASIM_0001159301-mRNA-1 gene=ASIM_0001159301	8e-62	97	100
TRINITY_DN11336_c0_g1_i1	ASIM_0001501601-mRNA-1	transcript=ASIM_0001501601-mRNA-1 gene=ASIM_0001501601	2e-09	45	48
TRINITY_DN11341_c0_g1_i2	ASIM_0001066501-mRNA-1	transcript=ASIM_0001066501-mRNA-1 gene=ASIM_0001066501	0.001	75	39
TRINITY_DN11342_c0_g1_i1	ASIM_0001521301-mRNA-1	transcript=ASIM_0001521301-mRNA-1 gene=ASIM_0001521301	2e-09	131	36
TRINITY_DN11346_c0_g1_i1]---[SwissProt|A1A5H6|1|0|Trembl|A0A0M3J8Q6|1|0|DNA2PEP|95|+|0|	ASIM_0000396201-mRNA-1	transcript=ASIM_0000396201-mRNA-1 gene=ASIM_0000396201	1e-37	95	62
TRINITY_DN11347_c0_g1_i1	ASIM_0000080801-mRNA-1	transcript=ASIM_0000080801-mRNA-1 gene=ASIM_0000080801	8e-55	100	100
TRINITY_DN11347_c0_g2_i1	ASIM_0000080801-mRNA-1	transcript=ASIM_0000080801-mRNA-1 gene=ASIM_0000080801	7e-46	100	100
TRINITY_DN11363_c0_g1_i1]---[SwissProt|Q9D174|-1|2|Trembl|A0A0M3JXQ4|-1|2|DNA2PEP|90|-|2|	ASIM_0001314201-mRNA-1	transcript=ASIM_0001314201-mRNA-1 gene=ASIM_0001314201	5e-41	77	95
TRINITY_DN11363_c0_g2_i1]---[SwissProt|Q9D174|-1|2|Trembl|A0A0M3JXQ4|-1|2|DNA2PEP|90|-|2|	ASIM_0001314201-mRNA-1	transcript=ASIM_0001314201-mRNA-1 gene=ASIM_0001314201	5e-41	77	95
TRINITY_DN11374_c0_g1_i1	ASIM_0001513101-mRNA-1	transcript=ASIM_0001513101-mRNA-1 gene=ASIM_0001513101	7e-08	103	45
TRINITY_DN11384_c0_g1_i1	ASIM_0001600101-mRNA-1	transcript=ASIM_0001600101-mRNA-1 gene=ASIM_0001600101	5e-35	97	79
TRINITY_DN11384_c0_g2_i1	ASIM_0001600101-mRNA-1	transcript=ASIM_0001600101-mRNA-1 gene=ASIM_0001600101	5e-35	97	79
TRINITY_DN1138_c0_g1_i1	ASIM_0001153101-mRNA-1	transcript=ASIM_0001153101-mRNA-1 gene=ASIM_0001153101	8e-24	100	57
TRINITY_DN11394_c0_g1_i1	ASIM_0001567801-mRNA-1	transcript=ASIM_0001567801-mRNA-1 gene=ASIM_0001567801	1e-58	100	100
TRINITY_DN11399_c0_g1_i1]---[SwissProt|O95153|-1|2|Trembl|A0A0M3K4K1|-1|2|DNA2PEP|120|-|2|	ASIM_0001589201-mRNA-1	transcript=ASIM_0001589201-mRNA-1 gene=ASIM_0001589201	1e-70	100	86
TRINITY_DN11420_c0_g1_i1	ASIM_0001927301-mRNA-1	transcript=ASIM_0001927301-mRNA-1 gene=ASIM_0001927301	5e-26	82	50
TRINITY_DN11434_c0_g1_i1]---[SwissProt|Q09344|1|0|Trembl|A0A0B2VIC4|1|0|DNA2PEP|134|+|0|	ASIM_0000463801-mRNA-1	transcript=ASIM_0000463801-mRNA-1 gene=ASIM_0000463801	2e-20	54	54
TRINITY_DN1144_c0_g1_i1	ASIM_0001511701-mRNA-1	transcript=ASIM_0001511701-mRNA-1 gene=ASIM_0001511701	7e-36	114	54
TRINITY_DN1144_c0_g2_i1	ASIM_0001511701-mRNA-1	transcript=ASIM_0001511701-mRNA-1 gene=ASIM_0001511701	2e-38	114	53
TRINITY_DN11453_c0_g1_i1]---[SwissProt|B5KFL3|1|0|Trembl|A0A0M3JRP0|1|0|DNA2PEP|86|+|0|	ASIM_0001058601-mRNA-1	transcript=ASIM_0001058601-mRNA-1 gene=ASIM_0001058601	2e-59	100	100
TRINITY_DN1145_c0_g1_i1]---[SwissProt|Q4U0G1|-1|2|Trembl|A0A0M3JT67|-1|2|DNA2PEP|90|-|2|	ASIM_0001120401-mRNA-1	transcript=ASIM_0001120401-mRNA-1 gene=ASIM_0001120401	6e-55	100	100
TRINITY_DN11462_c0_g1_i1]---[Trembl|A0A0B2VI94|-1|1|DNA2PEP|139|-|1|	ASIM_0001961001-mRNA-1	transcript=ASIM_0001961001-mRNA-1 gene=ASIM_0001961001	0.0002	78	22
TRINITY_DN11469_c0_g1_i1	ASIM_0001383001-mRNA-1	transcript=ASIM_0001383001-mRNA-1 gene=ASIM_0001383001	6e-20	100	49
TRINITY_DN11469_c0_g2_i1	ASIM_0001383001-mRNA-1	transcript=ASIM_0001383001-mRNA-1 gene=ASIM_0001383001	4e-21	100	52
TRINITY_DN11472_c0_g1_i1]---[SwissProt|P34885|-1|0|Trembl|A0A1I8AJW7|-1|0|DNA2PEP|101|-|0|	ASIM_0001283601-mRNA-1	transcript=ASIM_0001283601-mRNA-1 gene=ASIM_0001283601	3e-25	100	41
TRINITY_DN11473_c0_g1_i1]---[SwissProt|Q11095|1|0|Trembl|A0A183UFJ9|1|0|DNA2PEP|157|+|0|	ASIM_0001540701-mRNA-1	transcript=ASIM_0001540701-mRNA-1 gene=ASIM_0001540701	2e-30	62	61
TRINITY_DN11476_c0_g1_i1]---[SwissProt|Q8R146|-1|2|Trembl|A0A0M3K5Q0|-1|2|DNA2PEP|127|-|2|	ASIM_0001629101-mRNA-1	transcript=ASIM_0001629101-mRNA-1 gene=ASIM_0001629101	1e-49	96	65
TRINITY_DN11476_c0_g2_i1]---[SwissProt|Q8R146|-1|2|Trembl|A0A0M3K5Q0|-1|2|DNA2PEP|156|-|2|	ASIM_0001629101-mRNA-1	transcript=ASIM_0001629101-mRNA-1 gene=ASIM_0001629101	5e-72	100	68
TRINITY_DN11479_c0_g1_i1	ASIM_0001539301-mRNA-1	transcript=ASIM_0001539301-mRNA-1 gene=ASIM_0001539301	7e-16	59	44
TRINITY_DN11485_c0_g1_i1]---[SwissProt|Q86U28|-1|2|Trembl|A0A0M3JIN6|-1|2|DNA2PEP|84|-|2|	ASIM_0000750201-mRNA-1	transcript=ASIM_0000750201-mRNA-1 gene=ASIM_0000750201	9e-31	61	96
TRINITY_DN11520_c0_g1_i1]---[SwissProt|P34311|-1|0|Trembl|A0A0M3HPA0|-1|0|DNA2PEP|101|-|0|	ASIM_0001750701-mRNA-1	transcript=ASIM_0001750701-mRNA-1 gene=ASIM_0001750701	1e-18	73	43
TRINITY_DN11523_c0_g1_i1	ASIM_0001592801-mRNA-1	transcript=ASIM_0001592801-mRNA-1 gene=ASIM_0001592801	0.007	58	29
TRINITY_DN11541_c0_g1_i1]---[SwissProt|Q11136|1|2|Trembl|A0A0M3K3N5|1|2|DNA2PEP|102|+|2|	ASIM_0001557601-mRNA-1	transcript=ASIM_0001557601-mRNA-1 gene=ASIM_0001557601	6e-66	95	100
TRINITY_DN11546_c0_g1_i1]---[SwissProt|Q21281|1|0|Trembl|A0A0B2UXQ4|1|0|DNA2PEP|87|+|0|	ASIM_0001493501-mRNA-1	transcript=ASIM_0001493501-mRNA-1 gene=ASIM_0001493501	9e-22	102	49
TRINITY_DN11563_c0_g1_i1]---[SwissProt|Q8BVG4|-1|1|Trembl|J9EPX6|-1|1|DNA2PEP|84|-|1|	ASIM_0001298101-mRNA-1	transcript=ASIM_0001298101-mRNA-1 gene=ASIM_0001298101	4e-39	100	76
TRINITY_DN11565_c0_g1_i1	ASIM_0002111201-mRNA-1	transcript=ASIM_0002111201-mRNA-1 gene=ASIM_0002111201	0.0007	43	70
TRINITY_DN1156_c0_g1_i1]---[SwissProt|Q53MD3|1|1|Trembl|A0A0M3IEM8|1|1|DNA2PEP|70|+|1|	ASIM_0001863801-mRNA-1	transcript=ASIM_0001863801-mRNA-1 gene=ASIM_0001863801	3e-16	101	56
TRINITY_DN11581_c0_g2_i1]---[SwissProt|Q5R7W0|1|1|Trembl|A0A0M3JX46|1|1|DNA2PEP|93|+|1|	ASIM_0001289901-mRNA-1	transcript=ASIM_0001289901-mRNA-1 gene=ASIM_0001289901	2e-34	63	94
TRINITY_DN11584_c0_g1_i1]---[SwissProt|P18858|1|1|Trembl|A0A0M3KGZ5|1|1|DNA2PEP|69|+|1|	ASIM_0002025901-mRNA-1	transcript=ASIM_0002025901-mRNA-1 gene=ASIM_0002025901	3e-46	100	97
TRINITY_DN11585_c0_g2_i1]---[SwissProt|P35074|-1|0|Trembl|A0A183UYN1|-1|0|DNA2PEP|74|-|0|	ASIM_0001566901-mRNA-1	transcript=ASIM_0001566901-mRNA-1 gene=ASIM_0001566901	4e-08	112	39
TRINITY_DN11591_c0_g1_i1]---[SwissProt|Q7TQA3|-1|1|Trembl|A0A0B2VCJ7|-1|1|DNA2PEP|99|-|1|	ASIM_0002046801-mRNA-1	transcript=ASIM_0002046801-mRNA-1 gene=ASIM_0002046801	4e-34	80	62
TRINITY_DN11591_c0_g2_i1]---[SwissProt|Q7TQA3|-1|1|Trembl|A0A0B2VCJ7|-1|1|DNA2PEP|99|-|1|	ASIM_0002046801-mRNA-1	transcript=ASIM_0002046801-mRNA-1 gene=ASIM_0002046801	5e-34	80	62
TRINITY_DN115_c0_g1_i1]---[SwissProt|Q09318|1|0|Trembl|A0A183V5C9|1|0|DNA2PEP|87|+|0|	ASIM_0001704901-mRNA-1	transcript=ASIM_0001704901-mRNA-1 gene=ASIM_0001704901	2e-33	100	54
TRINITY_DN11600_c1_g1_i1	ASIM_0000210901-mRNA-1	transcript=ASIM_0000210901-mRNA-1 gene=ASIM_0000210901	2e-28	59	93
TRINITY_DN1165_c0_g1_i1	ASIM_0001190301-mRNA-1	transcript=ASIM_0001190301-mRNA-1 gene=ASIM_0001190301	3e-23	100	56
TRINITY_DN1165_c0_g2_i1	ASIM_0001190301-mRNA-1	transcript=ASIM_0001190301-mRNA-1 gene=ASIM_0001190301	2e-27	99	55
TRINITY_DN11690_c0_g1_i1]---[SwissProt|Q5R7K4|-1|2|Trembl|A0A0B2V7R5|-1|2|DNA2PEP|121|-|2|	ASIM_0001343701-mRNA-1	transcript=ASIM_0001343701-mRNA-1 gene=ASIM_0001343701	2e-48	81	70
TRINITY_DN11690_c0_g2_i1]---[SwissProt|Q5R7K4|-1|2|Trembl|A0A0B2V7R5|-1|2|DNA2PEP|139|-|2|	ASIM_0001343701-mRNA-1	transcript=ASIM_0001343701-mRNA-1 gene=ASIM_0001343701	4e-47	71	70
TRINITY_DN11692_c0_g1_i1]---[Trembl|A0A0B2V2W6|-1|2|DNA2PEP|156|-|2|	ASIM_0002010101-mRNA-1	transcript=ASIM_0002010101-mRNA-1 gene=ASIM_0002010101	1e-42	72	50
TRINITY_DN11703_c0_g1_i1]---[SwissProt|Q20911|-1|0|Trembl|F1LAQ3|-1|0|DNA2PEP|89|-|0|	ASIM_0001544601-mRNA-1	transcript=ASIM_0001544601-mRNA-1 gene=ASIM_0001544601	6e-50	97	88
TRINITY_DN11711_c0_g1_i1	ASIM_0001315201-mRNA-1	transcript=ASIM_0001315201-mRNA-1 gene=ASIM_0001315201	6e-44	100	100
TRINITY_DN11734_c0_g1_i1	ASIM_0002076901-mRNA-1	transcript=ASIM_0002076901-mRNA-1 gene=ASIM_0002076901	0.0002	84	34
TRINITY_DN11764_c0_g1_i1]---[SwissProt|P45967|1|0|Trembl|F1LI50|1|0|DNA2PEP|95|+|0|	ASIM_0002034101-mRNA-1	transcript=ASIM_0002034101-mRNA-1 gene=ASIM_0002034101	2e-13	32	96
TRINITY_DN11765_c0_g1_i1	ASIM_0001190701-mRNA-1	transcript=ASIM_0001190701-mRNA-1 gene=ASIM_0001190701	1e-33	95	45
TRINITY_DN11765_c0_g2_i1	ASIM_0001190701-mRNA-1	transcript=ASIM_0001190701-mRNA-1 gene=ASIM_0001190701	3e-19	81	45
TRINITY_DN11781_c0_g1_i1	ASIM_0000240701-mRNA-1	transcript=ASIM_0000240701-mRNA-1 gene=ASIM_0000240701	8e-19	44	40
TRINITY_DN11787_c0_g1_i1	ASIM_0001487101-mRNA-1	transcript=ASIM_0001487101-mRNA-1 gene=ASIM_0001487101	2e-54	100	100
TRINITY_DN11826_c0_g1_i1]---[SwissProt|A7MBJ4|1|1|Trembl|F1L1L7|1|1|DNA2PEP|80|+|1|	ASIM_0001620501-mRNA-1	transcript=ASIM_0001620501-mRNA-1 gene=ASIM_0001620501	7e-37	98	63
TRINITY_DN11826_c0_g2_i1]---[SwissProt|P18031|1|1|Trembl|F1L1L7|1|1|DNA2PEP|67|+|1|	ASIM_0001620501-mRNA-1	transcript=ASIM_0001620501-mRNA-1 gene=ASIM_0001620501	1e-27	98	60
TRINITY_DN11836_c0_g1_i1	ASIM_0001637501-mRNA-1	transcript=ASIM_0001637501-mRNA-1 gene=ASIM_0001637501	0.0001	94	48
TRINITY_DN11838_c0_g1_i1]---[SwissProt|O74498|-1|2|Trembl|A0A0M3JRZ2|-1|2|DNA2PEP|143|-|2|	ASIM_0001070701-mRNA-1	transcript=ASIM_0001070701-mRNA-1 gene=ASIM_0001070701	3e-48	98	53
TRINITY_DN1183_c0_g1_i1]---[SwissProt|Q09165|-1|1|Trembl|A0A0B2W411|-1|1|DNA2PEP|87|-|1|	ASIM_0001346601-mRNA-1	transcript=ASIM_0001346601-mRNA-1 gene=ASIM_0001346601	1e-12	79	44
TRINITY_DN11842_c0_g2_i1	ASIM_0000191001-mRNA-1	transcript=ASIM_0000191001-mRNA-1 gene=ASIM_0000191001	1e-31	77	61
TRINITY_DN11844_c0_g1_i1]---[SwissProt|Q96MW7|-1|2|Trembl|K7F1A6|-1|2|DNA2PEP|88|-|2|	ASIM_0001797301-mRNA-1	transcript=ASIM_0001797301-mRNA-1 gene=ASIM_0001797301	2e-12	81	45
TRINITY_DN11844_c0_g2_i1]---[SwissProt|Q96MW7|-1|2|Trembl|K7F1A6|-1|2|DNA2PEP|88|-|2|	ASIM_0001797301-mRNA-1	transcript=ASIM_0001797301-mRNA-1 gene=ASIM_0001797301	2e-12	81	45
TRINITY_DN11845_c0_g1_i1]---[SwissProt|Q20086|-1|0|Trembl|A0A0M3K9G7|-1|0|DNA2PEP|107|-|0|	ASIM_0001761101-mRNA-1	transcript=ASIM_0001761101-mRNA-1 gene=ASIM_0001761101	2e-69	100	99
TRINITY_DN11847_c0_g1_i1	ASIM_0000995601-mRNA-1	transcript=ASIM_0000995601-mRNA-1 gene=ASIM_0000995601	9e-06	76	33
TRINITY_DN11859_c0_g1_i1]---[SwissProt|Q22549|1|0|Trembl|A0A183EVY4|1|0|DNA2PEP|119|+|0|	ASIM_0001350701-mRNA-1	transcript=ASIM_0001350701-mRNA-1 gene=ASIM_0001350701	1e-41	100	57
TRINITY_DN11866_c1_g1_i1	ASIM_0001889601-mRNA-1	transcript=ASIM_0001889601-mRNA-1 gene=ASIM_0001889601	5e-13	60	62
TRINITY_DN11871_c0_g1_i1]---[SwissProt|Q9VW60|1|2|Trembl|A0A0B2V4G5|1|2|DNA2PEP|94|+|2|	ASIM_0001749701-mRNA-1	transcript=ASIM_0001749701-mRNA-1 gene=ASIM_0001749701	2e-36	101	68
TRINITY_DN11871_c0_g2_i1]---[SwissProt|Q9VW60|1|2|Trembl|A0A0B2V4G5|1|2|DNA2PEP|94|+|2|	ASIM_0001749701-mRNA-1	transcript=ASIM_0001749701-mRNA-1 gene=ASIM_0001749701	2e-36	101	68
TRINITY_DN1187_c0_g1_i1]---[SwissProt|Q16937|-1|0|Trembl|U1NWK2|-1|0|DNA2PEP|83|-|0|	ASIM_0001328501-mRNA-1	transcript=ASIM_0001328501-mRNA-1 gene=ASIM_0001328501	1e-12	109	41
TRINITY_DN11881_c0_g1_i1	ASIM_0001264501-mRNA-1	transcript=ASIM_0001264501-mRNA-1 gene=ASIM_0001264501	0.002	72	32
TRINITY_DN11891_c0_g1_i1]---[SwissProt|P18700|-1|2|Trembl|A0A0C2G375|-1|2|DNA2PEP|93|-|2|	ASIM_0001175401-mRNA-1	transcript=ASIM_0001175401-mRNA-1 gene=ASIM_0001175401	2e-58	100	88
TRINITY_DN11906_c0_g1_i1]---[SwissProt|Q06561|-1|0|Trembl|A0A0M3KDM2|-1|0|DNA2PEP|77|-|0|	ASIM_0001907501-mRNA-1	transcript=ASIM_0001907501-mRNA-1 gene=ASIM_0001907501	4e-40	85	98
TRINITY_DN11908_c0_g1_i1]---[SwissProt|P22059|-1|0|Trembl|A0A0B2VDM7|-1|0|DNA2PEP|125|-|0|	ASIM_0000566901-mRNA-1	transcript=ASIM_0000566901-mRNA-1 gene=ASIM_0000566901	2e-32	76	56
TRINITY_DN11919_c0_g2_i1	ASIM_0001225301-mRNA-1	transcript=ASIM_0001225301-mRNA-1 gene=ASIM_0001225301	6e-36	58	100
TRINITY_DN11929_c0_g1_i1]---[Trembl|A0A0M3I627|-1|1|DNA2PEP|131|-|1|	ASIM_0001698701-mRNA-1	transcript=ASIM_0001698701-mRNA-1 gene=ASIM_0001698701	2e-63	136	56
TRINITY_DN11944_c0_g2_i1]---[SwissProt|P91917|1|2|Trembl|A0A158PN86|1|2|DNA2PEP|397|+|2|	ASIM_0001129401-mRNA-1	transcript=ASIM_0001129401-mRNA-1 gene=ASIM_0001129401	0.0	100	100
TRINITY_DN11952_c0_g1_i1]---[SwissProt|P12844|1|1|Trembl|A0A183V196|1|1|DNA2PEP|73|+|1|	ASIM_0000871801-mRNA-1	transcript=ASIM_0000871801-mRNA-1 gene=ASIM_0000871801	2e-10	100	41
TRINITY_DN11996_c0_g1_i1	ASIM_0000649601-mRNA-1	transcript=ASIM_0000649601-mRNA-1 gene=ASIM_0000649601	1e-10	43	77
TRINITY_DN12018_c0_g1_i1	ASIM_0001390701-mRNA-1	transcript=ASIM_0001390701-mRNA-1 gene=ASIM_0001390701	2e-14	90	51
TRINITY_DN12021_c0_g1_i1]---[SwissProt|Q10045|1|2|Trembl|F1L3X5|1|2|DNA2PEP|144|+|2|	ASIM_0001584601-mRNA-1	transcript=ASIM_0001584601-mRNA-1 gene=ASIM_0001584601	1e-26	100	50
TRINITY_DN12025_c0_g1_i1]---[SwissProt|P30189|1|2|Trembl|A0A0M3JYI9|1|2|DNA2PEP|155|+|2|	ASIM_0001351401-mRNA-1	transcript=ASIM_0001351401-mRNA-1 gene=ASIM_0001351401	4e-102	100	100
TRINITY_DN1204_c0_g1_i1]---[SwissProt|A8NS89|-1|2|Trembl|A0A0M3K1M1|-1|2|DNA2PEP|78|-|2|	ASIM_0001477101-mRNA-1	transcript=ASIM_0001477101-mRNA-1 gene=ASIM_0001477101	2e-53	100	100
TRINITY_DN12055_c0_g1_i1	ASIM_0001340401-mRNA-1	transcript=ASIM_0001340401-mRNA-1 gene=ASIM_0001340401	4e-57	73	100
TRINITY_DN12058_c0_g1_i1	ASIM_0001541301-mRNA-1	transcript=ASIM_0001541301-mRNA-1 gene=ASIM_0001541301	2e-25	92	51
TRINITY_DN12097_c0_g2_i1]---[SwissProt|Q8T6H8|1|0|Trembl|A0A0M3J680|1|0|DNA2PEP|76|+|0|	ASIM_0000306501-mRNA-1	transcript=ASIM_0000306501-mRNA-1 gene=ASIM_0000306501	1e-51	100	98
TRINITY_DN12108_c0_g1_i1]---[SwissProt|Q5SGD2|1|0|Trembl|A0A0M3JXM2|1|0|DNA2PEP|83|+|0|	ASIM_0001310901-mRNA-1	transcript=ASIM_0001310901-mRNA-1 gene=ASIM_0001310901	4e-58	100	100
TRINITY_DN12115_c0_g1_i1	ASIM_0001594901-mRNA-1	transcript=ASIM_0001594901-mRNA-1 gene=ASIM_0001594901	6e-29	100	61
TRINITY_DN12117_c0_g1_i1]---[SwissProt|P34690|1|0|Trembl|A0A0F5C4G1|1|0|DNA2PEP|120|+|0|	ASIM_0001711201-mRNA-1	transcript=ASIM_0001711201-mRNA-1 gene=ASIM_0001711201	2e-57	100	80
TRINITY_DN12118_c0_g1_i1]---[SwissProt|Q5RBR8|1|2|Trembl|A0A0M3K9U3|1|2|DNA2PEP|77|+|2|	ASIM_0001773801-mRNA-1	transcript=ASIM_0001773801-mRNA-1 gene=ASIM_0001773801	8e-40	107	83
TRINITY_DN12118_c0_g2_i1]---[SwissProt|Q5RBR8|1|2|Trembl|A0A0M3K9U3|1|2|DNA2PEP|77|+|2|	ASIM_0001773801-mRNA-1	transcript=ASIM_0001773801-mRNA-1 gene=ASIM_0001773801	8e-40	107	83
TRINITY_DN1211_c0_g1_i1	ASIM_0001469201-mRNA-1	transcript=ASIM_0001469201-mRNA-1 gene=ASIM_0001469201	2e-20	89	54
TRINITY_DN12170_c0_g1_i1	ASIM_0001127801-mRNA-1	transcript=ASIM_0001127801-mRNA-1 gene=ASIM_0001127801	2e-05	56	37
TRINITY_DN12174_c0_g1_i1	ASIM_0001668701-mRNA-1	transcript=ASIM_0001668701-mRNA-1 gene=ASIM_0001668701	2e-05	94	30
TRINITY_DN12174_c0_g2_i1	ASIM_0001668701-mRNA-1	transcript=ASIM_0001668701-mRNA-1 gene=ASIM_0001668701	0.0001	94	28
TRINITY_DN12178_c0_g1_i1	ASIM_0001118101-mRNA-1	transcript=ASIM_0001118101-mRNA-1 gene=ASIM_0001118101	0.002	44	32
TRINITY_DN12181_c0_g1_i1	ASIM_0001134901-mRNA-1	transcript=ASIM_0001134901-mRNA-1 gene=ASIM_0001134901	0.008	38	40
TRINITY_DN12187_c0_g1_i1	ASIM_0000196101-mRNA-1	transcript=ASIM_0000196101-mRNA-1 gene=ASIM_0000196101	2e-43	100	90
TRINITY_DN12187_c0_g2_i1	ASIM_0000196101-mRNA-1	transcript=ASIM_0000196101-mRNA-1 gene=ASIM_0000196101	2e-39	100	86
TRINITY_DN12187_c0_g3_i1	ASIM_0000196101-mRNA-1	transcript=ASIM_0000196101-mRNA-1 gene=ASIM_0000196101	1e-42	100	90
TRINITY_DN12192_c0_g1_i1]---[SwissProt|Q99N27|1|2|Trembl|A0A0M3JYQ5|1|2|DNA2PEP|96|+|2|	ASIM_0001359001-mRNA-1	transcript=ASIM_0001359001-mRNA-1 gene=ASIM_0001359001	3e-63	100	100
TRINITY_DN12198_c0_g1_i1]---[SwissProt|P08220|-1|2|Trembl|A0A0B2VPD9|-1|2|DNA2PEP|97|-|2|	ASIM_0002053601-mRNA-1	transcript=ASIM_0002053601-mRNA-1 gene=ASIM_0002053601	1e-29	56	85
TRINITY_DN12199_c0_g1_i1	ASIM_0001409401-mRNA-1	transcript=ASIM_0001409401-mRNA-1 gene=ASIM_0001409401	1e-17	53	73
TRINITY_DN1221_c0_g1_i1	ASIM_0001574901-mRNA-1	transcript=ASIM_0001574901-mRNA-1 gene=ASIM_0001574901	2e-18	79	50
TRINITY_DN12223_c0_g1_i1]---[SwissProt|Q2T9M1|-1|0|Trembl|F1L777|-1|0|DNA2PEP|205|-|0|	ASIM_0002158301-mRNA-1	transcript=ASIM_0002158301-mRNA-1 gene=ASIM_0002158301	7e-57	54	77
TRINITY_DN12227_c0_g1_i1]---[SwissProt|P34410|-1|2|Trembl|A0A0B2UWQ5|-1|2|DNA2PEP|109|-|2|	ASIM_0001195401-mRNA-1	transcript=ASIM_0001195401-mRNA-1 gene=ASIM_0001195401	2e-47	98	63
TRINITY_DN12234_c0_g1_i1	ASIM_0000039301-mRNA-1	transcript=ASIM_0000039301-mRNA-1 gene=ASIM_0000039301	2e-15	100	53
TRINITY_DN1224_c0_g1_i1	ASIM_0001517701-mRNA-1	transcript=ASIM_0001517701-mRNA-1 gene=ASIM_0001517701	8e-33	103	66
TRINITY_DN12267_c0_g1_i1	ASIM_0000064401-mRNA-1	transcript=ASIM_0000064401-mRNA-1 gene=ASIM_0000064401	4e-05	67	28
TRINITY_DN12271_c0_g1_i1	ASIM_0001019601-mRNA-1	transcript=ASIM_0001019601-mRNA-1 gene=ASIM_0001019601	1e-36	97	81
TRINITY_DN12271_c0_g2_i1	ASIM_0001019601-mRNA-1	transcript=ASIM_0001019601-mRNA-1 gene=ASIM_0001019601	1e-36	97	81
TRINITY_DN12280_c0_g1_i1	ASIM_0001072301-mRNA-1	transcript=ASIM_0001072301-mRNA-1 gene=ASIM_0001072301	9e-11	44	54
TRINITY_DN12286_c0_g1_i1	ASIM_0001933601-mRNA-1	transcript=ASIM_0001933601-mRNA-1 gene=ASIM_0001933601	2e-35	92	33
TRINITY_DN12289_c0_g1_i1]---[SwissProt|A2AKQ8|-1|2|Trembl|A0A0B2UWB4|-1|2|DNA2PEP|90|-|2|	ASIM_0001407501-mRNA-1	transcript=ASIM_0001407501-mRNA-1 gene=ASIM_0001407501	5e-10	35	75
TRINITY_DN12296_c0_g1_i1]---[SwissProt|P84089|-1|2|Trembl|A0A0B2VGJ2|-1|2|DNA2PEP|106|-|2|	ASIM_0000594501-mRNA-1	transcript=ASIM_0000594501-mRNA-1 gene=ASIM_0000594501	9e-29	94	44
TRINITY_DN12296_c0_g2_i1]---[SwissProt|P84089|-1|2|Trembl|A0A0B2VGJ2|-1|2|DNA2PEP|106|-|2|	ASIM_0000594501-mRNA-1	transcript=ASIM_0000594501-mRNA-1 gene=ASIM_0000594501	9e-29	94	44
TRINITY_DN12296_c0_g4_i1]---[SwissProt|P84089|-1|2|Trembl|A0A0B2VGJ2|-1|2|DNA2PEP|106|-|2|	ASIM_0000594501-mRNA-1	transcript=ASIM_0000594501-mRNA-1 gene=ASIM_0000594501	9e-29	94	44
TRINITY_DN12300_c0_g1_i1]---[SwissProt|Q9XWU2|-1|2|Trembl|U1NXC9|-1|2|DNA2PEP|113|-|2|	ASIM_0000254901-mRNA-1	transcript=ASIM_0000254901-mRNA-1 gene=ASIM_0000254901	1e-40	53	98
TRINITY_DN12314_c0_g2_i1]---[SwissProt|Q59A32|-1|1|Trembl|F1KUN6|-1|1|DNA2PEP|172|-|1|	ASIM_0000886301-mRNA-1	transcript=ASIM_0000886301-mRNA-1 gene=ASIM_0000886301	2e-24	34	73
TRINITY_DN12315_c0_g3_i1]---[Trembl|A0A0B2V3V5|-1|0|DNA2PEP|192|-|0|	ASIM_0001213601-mRNA-1	transcript=ASIM_0001213601-mRNA-1 gene=ASIM_0001213601	5e-08	75	27
TRINITY_DN12334_c0_g1_i1	ASIM_0000020501-mRNA-1	transcript=ASIM_0000020501-mRNA-1 gene=ASIM_0000020501	7e-06	57	36
TRINITY_DN12345_c0_g1_i1]---[SwissProt|Q5ZKG5|1|0|Trembl|A0A0B2UN36|1|0|DNA2PEP|93|+|0|	ASIM_0001086801-mRNA-1	transcript=ASIM_0001086801-mRNA-1 gene=ASIM_0001086801	2e-27	70	66
TRINITY_DN12357_c0_g1_i1	ASIM_0001014001-mRNA-1	transcript=ASIM_0001014001-mRNA-1 gene=ASIM_0001014001	3e-16	80	52
TRINITY_DN12357_c0_g2_i1	ASIM_0001014001-mRNA-1	transcript=ASIM_0001014001-mRNA-1 gene=ASIM_0001014001	2e-13	90	47
TRINITY_DN12420_c0_g1_i1]---[SwissProt|P70500|-1|2|Trembl|F1L3J3|-1|2|DNA2PEP|276|-|2|	ASIM_0000465601-mRNA-1	transcript=ASIM_0000465601-mRNA-1 gene=ASIM_0000465601	1e-67	53	68
TRINITY_DN1243_c0_g1_i1	ASIM_0001473801-mRNA-1	transcript=ASIM_0001473801-mRNA-1 gene=ASIM_0001473801	5e-69	95	100
TRINITY_DN12447_c0_g1_i2	ASIM_0001652101-mRNA-1	transcript=ASIM_0001652101-mRNA-1 gene=ASIM_0001652101	0.005	67	33
TRINITY_DN12456_c0_g1_i1]---[SwissProt|Q92995|1|0|Trembl|A0A183UQ84|1|0|DNA2PEP|68|+|0|	ASIM_0001006001-mRNA-1	transcript=ASIM_0001006001-mRNA-1 gene=ASIM_0001006001	3e-24	88	65
TRINITY_DN12467_c0_g1_i1]---[SwissProt|Q0P5E2|1|0|Trembl|A0A0M3KDD9|1|0|DNA2PEP|116|+|0|	ASIM_0001899201-mRNA-1	transcript=ASIM_0001899201-mRNA-1 gene=ASIM_0001899201	8e-76	103	92
TRINITY_DN12477_c0_g1_i1]---[SwissProt|P48727|-1|1|Trembl|F1KRK6|-1|1|DNA2PEP|306|-|1|	ASIM_0001030301-mRNA-1	transcript=ASIM_0001030301-mRNA-1 gene=ASIM_0001030301	0.0	100	85
TRINITY_DN12485_c0_g1_i1	ASIM_0001055501-mRNA-1	transcript=ASIM_0001055501-mRNA-1 gene=ASIM_0001055501	0.0001	64	32
TRINITY_DN12495_c0_g1_i1]---[SwissProt|A8X3V8|1|2|Trembl|A0A183V7N7|1|2|DNA2PEP|108|+|2|	ASIM_0000329701-mRNA-1	transcript=ASIM_0000329701-mRNA-1 gene=ASIM_0000329701	1e-52	121	61
TRINITY_DN12495_c0_g2_i1]---[SwissProt|P90986|1|0|Trembl|A0A183V7N7|1|0|DNA2PEP|84|+|0|	ASIM_0000222101-mRNA-1	transcript=ASIM_0000222101-mRNA-1 gene=ASIM_0000222101	1e-30	63	88
TRINITY_DN12527_c0_g1_i1]---[SwissProt|P0DKR2|-1|2|Trembl|A0A0M3J634|-1|2|DNA2PEP|90|-|2|	ASIM_0000301801-mRNA-1	transcript=ASIM_0000301801-mRNA-1 gene=ASIM_0000301801	2e-61	100	100
TRINITY_DN12539_c0_g1_i1	ASIM_0001402801-mRNA-1	transcript=ASIM_0001402801-mRNA-1 gene=ASIM_0001402801	3e-06	31	75
TRINITY_DN12539_c0_g2_i1	ASIM_0001402801-mRNA-1	transcript=ASIM_0001402801-mRNA-1 gene=ASIM_0001402801	3e-06	33	75
TRINITY_DN12560_c0_g2_i1	ASIM_0001064901-mRNA-1	transcript=ASIM_0001064901-mRNA-1 gene=ASIM_0001064901	0.002	49	27
TRINITY_DN12608_c0_g2_i1]---[SwissProt|O44400|1|2|Trembl|A0A183UAD9|1|2|DNA2PEP|110|+|2|	ASIM_0000960201-mRNA-1	transcript=ASIM_0000960201-mRNA-1 gene=ASIM_0000960201	6e-31	49	98
TRINITY_DN12640_c0_g2_i1	ASIM_0001645401-mRNA-1	transcript=ASIM_0001645401-mRNA-1 gene=ASIM_0001645401	9e-05	80	36
TRINITY_DN12646_c0_g2_i1	ASIM_0001552701-mRNA-1	transcript=ASIM_0001552701-mRNA-1 gene=ASIM_0001552701	6e-56	100	100
TRINITY_DN12658_c0_g1_i1]---[SwissProt|P19398|1|1|Trembl|A0A0M3K2V8|1|1|DNA2PEP|160|+|1|	ASIM_0001527901-mRNA-1	transcript=ASIM_0001527901-mRNA-1 gene=ASIM_0001527901	8e-95	84	99
TRINITY_DN1265_c0_g1_i1]---[SwissProt|Q02357|1|1|Trembl|A0A0B2UXI7|1|1|DNA2PEP|227|+|1|	ASIM_0001192501-mRNA-1	transcript=ASIM_0001192501-mRNA-1 gene=ASIM_0001192501	3e-122	100	80
TRINITY_DN12662_c0_g1_i1	ASIM_0001014001-mRNA-1	transcript=ASIM_0001014001-mRNA-1 gene=ASIM_0001014001	8e-06	64	80
TRINITY_DN1268_c0_g1_i1]---[SwissProt|Q9U539|1|0|Trembl|A0A183UE66|1|0|DNA2PEP|74|+|0|	ASIM_0001134901-mRNA-1	transcript=ASIM_0001134901-mRNA-1 gene=ASIM_0001134901	5e-34	94	72
TRINITY_DN12701_c0_g1_i1]---[SwissProt|Q7TPV2|1|2|Trembl|A0A0B2VB18|1|2|DNA2PEP|192|+|2|	ASIM_0001435001-mRNA-1	transcript=ASIM_0001435001-mRNA-1 gene=ASIM_0001435001	8e-13	32	42
TRINITY_DN12711_c0_g1_i1]---[SwissProt|O44712|1|1|Trembl|A0A183UH68|1|1|DNA2PEP|73|+|1|	ASIM_0001843401-mRNA-1	transcript=ASIM_0001843401-mRNA-1 gene=ASIM_0001843401	2e-42	100	90
TRINITY_DN1272_c0_g1_i1	ASIM_0001303001-mRNA-1	transcript=ASIM_0001303001-mRNA-1 gene=ASIM_0001303001	5e-27	72	62
TRINITY_DN12736_c0_g2_i1	ASIM_0001432301-mRNA-1	transcript=ASIM_0001432301-mRNA-1 gene=ASIM_0001432301	3e-08	52	88
TRINITY_DN12740_c0_g1_i1	ASIM_0001706901-mRNA-1	transcript=ASIM_0001706901-mRNA-1 gene=ASIM_0001706901	1e-17	32	70
TRINITY_DN12742_c0_g1_i1]---[SwissProt|Q9U256|1|2|Trembl|A0A0B2US12|1|2|DNA2PEP|136|+|2|	ASIM_0001675801-mRNA-1	transcript=ASIM_0001675801-mRNA-1 gene=ASIM_0001675801	3e-07	66	33
TRINITY_DN12747_c0_g2_i1	ASIM_0001319701-mRNA-1	transcript=ASIM_0001319701-mRNA-1 gene=ASIM_0001319701	4e-37	85	91
TRINITY_DN12756_c0_g1_i1	ASIM_0001410301-mRNA-1	transcript=ASIM_0001410301-mRNA-1 gene=ASIM_0001410301	4e-77	72	99
TRINITY_DN12770_c0_g1_i1]---[SwissProt|O61998|-1|0|Trembl|A0A0R3QC12|-1|0|DNA2PEP|111|-|0|	ASIM_0001272601-mRNA-1	transcript=ASIM_0001272601-mRNA-1 gene=ASIM_0001272601	6e-69	100	94
TRINITY_DN12774_c0_g1_i1	ASIM_0001488401-mRNA-1	transcript=ASIM_0001488401-mRNA-1 gene=ASIM_0001488401	1e-46	90	45
TRINITY_DN12783_c0_g1_i1]---[SwissProt|O16796|1|1|Trembl|A0A1I7W4H7|1|1|DNA2PEP|101|+|1|	ASIM_0000130801-mRNA-1	transcript=ASIM_0000130801-mRNA-1 gene=ASIM_0000130801	2e-22	82	45
TRINITY_DN127_c0_g2_i1	ASIM_0002157701-mRNA-1	transcript=ASIM_0002157701-mRNA-1 gene=ASIM_0002157701	0.0002	33	100
TRINITY_DN12811_c0_g1_i1	ASIM_0002023301-mRNA-1	transcript=ASIM_0002023301-mRNA-1 gene=ASIM_0002023301	3e-13	64	52
TRINITY_DN12811_c0_g2_i1	ASIM_0002023301-mRNA-1	transcript=ASIM_0002023301-mRNA-1 gene=ASIM_0002023301	3e-13	64	52
TRINITY_DN12816_c0_g1_i1]---[SwissProt|Q6INU6|-1|2|Trembl|A0A0M3JS09|-1|2|DNA2PEP|221|-|2|	ASIM_0001073101-mRNA-1	transcript=ASIM_0001073101-mRNA-1 gene=ASIM_0001073101	4e-159	97	100
TRINITY_DN12847_c0_g1_i1]---[Trembl|A0A0M3HS26|-1|1|DNA2PEP|116|-|1|	ASIM_0001462701-mRNA-1	transcript=ASIM_0001462701-mRNA-1 gene=ASIM_0001462701	2e-38	56	87
TRINITY_DN12850_c0_g1_i1]---[SwissProt|A4IGL7|-1|1|Trembl|A0A183UZ59|-1|1|DNA2PEP|123|-|1|	ASIM_0001319901-mRNA-1	transcript=ASIM_0001319901-mRNA-1 gene=ASIM_0001319901	1e-54	96	69
TRINITY_DN12862_c0_g2_i1]---[SwissProt|A8X371|-1|0|Trembl|A0A0M3JXP7|-1|0|DNA2PEP|168|-|0|	ASIM_0001313501-mRNA-1	transcript=ASIM_0001313501-mRNA-1 gene=ASIM_0001313501	9e-116	100	100
TRINITY_DN12864_c0_g1_i1]---[SwissProt|Q25381|1|1|Trembl|A0A016RXS4|1|1|DNA2PEP|110|+|1|	ASIM_0000106501-mRNA-1	transcript=ASIM_0000106501-mRNA-1 gene=ASIM_0000106501	9e-70	100	88
TRINITY_DN12874_c0_g1_i1]---[SwissProt|Q8C5L3|1|2|Trembl|A0A0B2VT74|1|2|DNA2PEP|99|+|2|	ASIM_0001666301-mRNA-1	transcript=ASIM_0001666301-mRNA-1 gene=ASIM_0001666301	5e-42	96	64
TRINITY_DN12880_c0_g1_i1	ASIM_0001408701-mRNA-1	transcript=ASIM_0001408701-mRNA-1 gene=ASIM_0001408701	1e-06	66	29
TRINITY_DN12888_c0_g1_i1]---[SwissProt|P49632|-1|2|Trembl|A0A0K8T0Y5|-1|2|DNA2PEP|68|-|2|	ASIM_0001804601-mRNA-1	transcript=ASIM_0001804601-mRNA-1 gene=ASIM_0001804601	2e-06	97	31
TRINITY_DN128_c0_g1_i1	ASIM_0001555901-mRNA-1	transcript=ASIM_0001555901-mRNA-1 gene=ASIM_0001555901	4e-84	96	100
TRINITY_DN12911_c0_g1_i1	ASIM_0001785201-mRNA-1	transcript=ASIM_0001785201-mRNA-1 gene=ASIM_0001785201	3e-05	63	27
TRINITY_DN1291_c0_g1_i1	ASIM_0001133901-mRNA-1	transcript=ASIM_0001133901-mRNA-1 gene=ASIM_0001133901	1e-60	100	98
TRINITY_DN12921_c0_g1_i1	ASIM_0000809001-mRNA-1	transcript=ASIM_0000809001-mRNA-1 gene=ASIM_0000809001	1e-08	91	43
TRINITY_DN12921_c0_g2_i1	ASIM_0000809001-mRNA-1	transcript=ASIM_0000809001-mRNA-1 gene=ASIM_0000809001	3e-07	91	42
TRINITY_DN12936_c0_g1_i1]---[SwissProt|P0AGG2|-1|0|Trembl|A0A0B2VE88|-1|0|DNA2PEP|130|-|0|	ASIM_0001784301-mRNA-1	transcript=ASIM_0001784301-mRNA-1 gene=ASIM_0001784301	9e-58	100	64
TRINITY_DN1293_c0_g1_i1]---[SwissProt|Q9Y257|-1|2|Trembl|A0A0B2UMR5|-1|2|DNA2PEP|134|-|2|	ASIM_0002127601-mRNA-1	transcript=ASIM_0002127601-mRNA-1 gene=ASIM_0002127601	1e-42	51	97
TRINITY_DN12943_c0_g1_i1]---[SwissProt|Q9U320|-1|1|Trembl|A0A183U0N6|-1|1|DNA2PEP|136|-|1|	ASIM_0001470601-mRNA-1	transcript=ASIM_0001470601-mRNA-1 gene=ASIM_0001470601	2e-10	87	30
TRINITY_DN12952_c0_g1_i1	ASIM_0001565401-mRNA-1	transcript=ASIM_0001565401-mRNA-1 gene=ASIM_0001565401	3e-07	40	90
TRINITY_DN12955_c0_g1_i1	ASIM_0001079101-mRNA-1	transcript=ASIM_0001079101-mRNA-1 gene=ASIM_0001079101	5e-32	97	71
TRINITY_DN1295_c0_g1_i1]---[SwissProt|P16371|1|0|Trembl|A0A0M3HXH1|1|0|DNA2PEP|90|+|0|	ASIM_0000005401-mRNA-1	transcript=ASIM_0000005401-mRNA-1 gene=ASIM_0000005401	5e-32	81	82
TRINITY_DN12961_c0_g1_i1]---[SwissProt|P41387|1|1|Trembl|A0A0B2V7F6|1|1|DNA2PEP|139|+|1|	ASIM_0001175401-mRNA-1	transcript=ASIM_0001175401-mRNA-1 gene=ASIM_0001175401	4e-82	94	86
TRINITY_DN12971_c0_g1_i1]---[Trembl|A0A0M3K064|-1|0|DNA2PEP|159|-|0|	ASIM_0001419001-mRNA-1	transcript=ASIM_0001419001-mRNA-1 gene=ASIM_0001419001	2e-112	100	100
TRINITY_DN12994_c0_g1_i1	ASIM_0001689101-mRNA-1	transcript=ASIM_0001689101-mRNA-1 gene=ASIM_0001689101	3e-08	122	29
TRINITY_DN12994_c0_g2_i1	ASIM_0001689101-mRNA-1	transcript=ASIM_0001689101-mRNA-1 gene=ASIM_0001689101	2e-08	47	56
TRINITY_DN12994_c0_g3_i1	ASIM_0001689101-mRNA-1	transcript=ASIM_0001689101-mRNA-1 gene=ASIM_0001689101	3e-08	122	29
TRINITY_DN12994_c0_g4_i1	ASIM_0001689101-mRNA-1	transcript=ASIM_0001689101-mRNA-1 gene=ASIM_0001689101	2e-08	47	56
TRINITY_DN13020_c0_g1_i1]---[SwissProt|A8QCY3|1|0|Trembl|A0A0M3JXA3|1|0|DNA2PEP|350|+|0|	ASIM_0001296601-mRNA-1	transcript=ASIM_0001296601-mRNA-1 gene=ASIM_0001296601	0.0	100	98
TRINITY_DN13035_c0_g1_i1]---[SwissProt|P12845|1|1|Trembl|A0A183V9C7|1|1|DNA2PEP|128|+|1|	ASIM_0000213601-mRNA-1	transcript=ASIM_0000213601-mRNA-1 gene=ASIM_0000213601	8e-18	99	39
TRINITY_DN13046_c0_g1_i1]---[SwissProt|P54412|1|0|Trembl|F1L7X4|1|0|DNA2PEP|84|+|0|	ASIM_0001532701-mRNA-1	transcript=ASIM_0001532701-mRNA-1 gene=ASIM_0001532701	1e-25	101	61
TRINITY_DN1304_c0_g1_i1	ASIM_0000082301-mRNA-1	transcript=ASIM_0000082301-mRNA-1 gene=ASIM_0000082301	2e-39	71	100
TRINITY_DN1304_c0_g2_i1]---[SwissProt|Q21109|-1|0|Trembl|A0A0M3IZY9|-1|0|DNA2PEP|110|-|0|	ASIM_0000082301-mRNA-1	transcript=ASIM_0000082301-mRNA-1 gene=ASIM_0000082301	1e-56	77	100
TRINITY_DN13069_c0_g1_i1]---[SwissProt|Q04833|-1|0|Trembl|A0A183CYX1|-1|0|DNA2PEP|83|-|0|	ASIM_0001296901-mRNA-1	transcript=ASIM_0001296901-mRNA-1 gene=ASIM_0001296901	2e-40	97	74
TRINITY_DN13069_c0_g3_i1]---[SwissProt|Q04833|-1|0|Trembl|A0A183CYX1|-1|0|DNA2PEP|83|-|0|	ASIM_0001296901-mRNA-1	transcript=ASIM_0001296901-mRNA-1 gene=ASIM_0001296901	2e-40	97	74
TRINITY_DN1307_c0_g1_i1	ASIM_0002132901-mRNA-1	transcript=ASIM_0002132901-mRNA-1 gene=ASIM_0002132901	9e-14	62	54
TRINITY_DN13086_c0_g1_i1	ASIM_0001442301-mRNA-1	transcript=ASIM_0001442301-mRNA-1 gene=ASIM_0001442301	3e-44	101	81
TRINITY_DN13087_c0_g1_i1]---[SwissProt|P07314|-1|0|Trembl|A0A0M3K822|-1|0|DNA2PEP|171|-|0|	ASIM_0001711301-mRNA-1	transcript=ASIM_0001711301-mRNA-1 gene=ASIM_0001711301	6e-124	100	100
TRINITY_DN13092_c0_g1_i1	ASIM_0001631701-mRNA-1	transcript=ASIM_0001631701-mRNA-1 gene=ASIM_0001631701	0.003	46	50
TRINITY_DN13096_c0_g1_i1	ASIM_0001553401-mRNA-1	transcript=ASIM_0001553401-mRNA-1 gene=ASIM_0001553401	1e-55	96	60
TRINITY_DN13126_c0_g2_i1]---[SwissProt|G5EDR3|1|2|Trembl|F1L1K8|1|2|DNA2PEP|84|+|2|	ASIM_0001154501-mRNA-1	transcript=ASIM_0001154501-mRNA-1 gene=ASIM_0001154501	7e-40	100	77
TRINITY_DN13131_c0_g1_i1]---[SwissProt|Q9JI90|1|0|Trembl|F1L5I8|1|0|DNA2PEP|178|+|0|	ASIM_0000452101-mRNA-1	transcript=ASIM_0000452101-mRNA-1 gene=ASIM_0000452101	2e-22	56	36
TRINITY_DN13140_c0_g1_i1]---[SwissProt|D3ZHH1|1|2|Trembl|A0A0B2UYE6|1|2|DNA2PEP|185|+|2|	ASIM_0002024401-mRNA-1	transcript=ASIM_0002024401-mRNA-1 gene=ASIM_0002024401	9e-58	89	54
TRINITY_DN13141_c0_g1_i1]---[SwissProt|Q03575|1|0|Trembl|A0A183TW40|1|0|DNA2PEP|116|+|0|	ASIM_0000042901-mRNA-1	transcript=ASIM_0000042901-mRNA-1 gene=ASIM_0000042901	1e-32	84	57
TRINITY_DN1314_c0_g1_i1	ASIM_0001027301-mRNA-1	transcript=ASIM_0001027301-mRNA-1 gene=ASIM_0001027301	2e-28	101	67
TRINITY_DN13153_c0_g1_i1]---[SwissProt|P41824|-1|2|Trembl|A0A0M3JW05|-1|2|DNA2PEP|280|-|2|	ASIM_0001243501-mRNA-1	transcript=ASIM_0001243501-mRNA-1 gene=ASIM_0001243501	0.0	100	100
TRINITY_DN13160_c0_g1_i1]---[SwissProt|Q9MYV9|-1|2|Trembl|A0A0B2UZV4|-1|2|DNA2PEP|83|-|2|	ASIM_0001244001-mRNA-1	transcript=ASIM_0001244001-mRNA-1 gene=ASIM_0001244001	6e-36	100	67
TRINITY_DN13165_c0_g1_i1]---[Trembl|A0A0B2W3G9|-1|1|DNA2PEP|110|-|1|	ASIM_0001285401-mRNA-1	transcript=ASIM_0001285401-mRNA-1 gene=ASIM_0001285401	1e-29	102	61
TRINITY_DN13165_c0_g2_i1]---[Trembl|A0A0B2W3G9|-1|1|DNA2PEP|108|-|1|	ASIM_0001285401-mRNA-1	transcript=ASIM_0001285401-mRNA-1 gene=ASIM_0001285401	1e-29	104	61
TRINITY_DN13171_c0_g1_i1]---[SwissProt|H2KZ60|1|0|Trembl|A0A0B2W5E8|1|0|DNA2PEP|85|+|0|	ASIM_0001184501-mRNA-1	transcript=ASIM_0001184501-mRNA-1 gene=ASIM_0001184501	2e-17	78	50
TRINITY_DN13184_c0_g2_i1]---[SwissProt|P34672|-1|1|Trembl|U1LQL4|-1|1|DNA2PEP|119|-|1|	ASIM_0001241901-mRNA-1	transcript=ASIM_0001241901-mRNA-1 gene=ASIM_0001241901	1e-40	89	60
TRINITY_DN13185_c0_g1_i1]---[SwissProt|Q6Q0N1|1|2|Trembl|A0A0M3K9E5|1|2|DNA2PEP|95|+|2|	ASIM_0001758901-mRNA-1	transcript=ASIM_0001758901-mRNA-1 gene=ASIM_0001758901	7e-65	100	100
TRINITY_DN13200_c0_g1_i1]---[SwissProt|Q96EY1|1|2|Trembl|A0A0M3JYI4|1|2|DNA2PEP|299|+|2|	ASIM_0001350901-mRNA-1	transcript=ASIM_0001350901-mRNA-1 gene=ASIM_0001350901	3e-158	78	93
TRINITY_DN13210_c0_g1_i1]---[SwissProt|Q22054|-1|0|Trembl|A0A183UIF8|-1|0|DNA2PEP|140|-|0|	ASIM_0001920401-mRNA-1	transcript=ASIM_0001920401-mRNA-1 gene=ASIM_0001920401	0.0007	90	30
TRINITY_DN13214_c0_g1_i1	ASIM_0001734501-mRNA-1	transcript=ASIM_0001734501-mRNA-1 gene=ASIM_0001734501	1e-25	52	100
TRINITY_DN13222_c0_g1_i1]---[SwissProt|P27592|-1|1|Trembl|A0A1I7W5S4|-1|1|DNA2PEP|262|-|1|	ASIM_0001609201-mRNA-1	transcript=ASIM_0001609201-mRNA-1 gene=ASIM_0001609201	5e-84	100	45
TRINITY_DN13265_c0_g1_i1	ASIM_0001101601-mRNA-1	transcript=ASIM_0001101601-mRNA-1 gene=ASIM_0001101601	7e-56	97	97
TRINITY_DN13280_c0_g1_i3]---[SwissProt|Q17426|-1|2|Trembl|U1NMF4|-1|2|DNA2PEP|383|-|2|	ASIM_0001812301-mRNA-1	transcript=ASIM_0001812301-mRNA-1 gene=ASIM_0001812301	2e-139	97	56
TRINITY_DN13284_c0_g1_i1	ASIM_0001343401-mRNA-1	transcript=ASIM_0001343401-mRNA-1 gene=ASIM_0001343401	8e-38	85	71
TRINITY_DN13284_c0_g2_i1	ASIM_0001343401-mRNA-1	transcript=ASIM_0001343401-mRNA-1 gene=ASIM_0001343401	2e-37	85	70
TRINITY_DN13284_c0_g3_i1	ASIM_0001343401-mRNA-1	transcript=ASIM_0001343401-mRNA-1 gene=ASIM_0001343401	6e-37	85	70
TRINITY_DN13292_c0_g1_i1]---[SwissProt|Q00963|-1|2|Trembl|A0A0M3K5J1|-1|2|DNA2PEP|84|-|2|	ASIM_0001623201-mRNA-1	transcript=ASIM_0001623201-mRNA-1 gene=ASIM_0001623201	5e-50	100	100
TRINITY_DN132_c0_g1_i1]---[SwissProt|Q90YV5|1|0|Trembl|A0A0M3JU70|1|0|DNA2PEP|212|+|0|	ASIM_0001171001-mRNA-1	transcript=ASIM_0001171001-mRNA-1 gene=ASIM_0001171001	5e-153	100	99
TRINITY_DN13302_c0_g1_i1]---[SwissProt|Q03575|1|0|Trembl|A0A0M3JX83|1|0|DNA2PEP|150|+|0|	ASIM_0001294101-mRNA-1	transcript=ASIM_0001294101-mRNA-1 gene=ASIM_0001294101	2e-98	96	98
TRINITY_DN13333_c1_g1_i1	ASIM_0001439201-mRNA-1	transcript=ASIM_0001439201-mRNA-1 gene=ASIM_0001439201	9e-25	84	62
TRINITY_DN13339_c0_g1_i1	ASIM_0001012701-mRNA-1	transcript=ASIM_0001012701-mRNA-1 gene=ASIM_0001012701	5e-21	49	79
TRINITY_DN13350_c0_g1_i1]---[SwissProt|O61491|1|1|Trembl|F1KXW5|1|1|DNA2PEP|442|+|1|	ASIM_0001629501-mRNA-1	transcript=ASIM_0001629501-mRNA-1 gene=ASIM_0001629501	0.0	90	77
TRINITY_DN13364_c0_g1_i1	ASIM_0001770801-mRNA-1	transcript=ASIM_0001770801-mRNA-1 gene=ASIM_0001770801	0.006	36	41
TRINITY_DN13365_c0_g1_i1	ASIM_0000452901-mRNA-1	transcript=ASIM_0000452901-mRNA-1 gene=ASIM_0000452901	2e-05	96	28
TRINITY_DN13378_c0_g1_i1]---[Trembl|A0A0B2VL93|-1|2|DNA2PEP|292|-|2|	ASIM_0001741701-mRNA-1	transcript=ASIM_0001741701-mRNA-1 gene=ASIM_0001741701	0.0002	32	29
TRINITY_DN13391_c0_g1_i1]---[Trembl|A0A0M3KAU6|-1|2|DNA2PEP|110|-|2|	ASIM_0001809201-mRNA-1	transcript=ASIM_0001809201-mRNA-1 gene=ASIM_0001809201	1e-68	93	96
TRINITY_DN13392_c0_g1_i1	ASIM_0001145301-mRNA-1	transcript=ASIM_0001145301-mRNA-1 gene=ASIM_0001145301	1e-131	115	84
TRINITY_DN13395_c0_g1_i1	ASIM_0001351201-mRNA-1	transcript=ASIM_0001351201-mRNA-1 gene=ASIM_0001351201	2e-36	95	50
TRINITY_DN13396_c0_g1_i1	ASIM_0000040501-mRNA-1	transcript=ASIM_0000040501-mRNA-1 gene=ASIM_0000040501	2e-11	77	38
TRINITY_DN13409_c0_g1_i1]---[SwissProt|P0C2B8|1|1|Trembl|A0A0M3HSN6|1|1|DNA2PEP|137|+|1|	ASIM_0000017301-mRNA-1	transcript=ASIM_0000017301-mRNA-1 gene=ASIM_0000017301	1e-48	54	100
TRINITY_DN13410_c0_g1_i1]---[SwissProt|Q18892|-1|2|Trembl|F1KPV6|-1|2|DNA2PEP|122|-|2|	ASIM_0001006501-mRNA-1	transcript=ASIM_0001006501-mRNA-1 gene=ASIM_0001006501	2e-61	100	72
TRINITY_DN13427_c0_g1_i1]---[SwissProt|Q9W596|1|1|Trembl|A0A0M3J3Y3|1|1|DNA2PEP|147|+|1|	ASIM_0000224601-mRNA-1	transcript=ASIM_0000224601-mRNA-1 gene=ASIM_0000224601	3e-105	98	100
TRINITY_DN13427_c0_g2_i1]---[SwissProt|Q9W596|1|1|Trembl|A0A0M3J3Y3|1|1|DNA2PEP|150|+|1|	ASIM_0000224601-mRNA-1	transcript=ASIM_0000224601-mRNA-1 gene=ASIM_0000224601	1e-106	98	99
TRINITY_DN13429_c0_g1_i1	ASIM_0001818001-mRNA-1	transcript=ASIM_0001818001-mRNA-1 gene=ASIM_0001818001	5e-16	70	53
TRINITY_DN13432_c0_g1_i1	ASIM_0001497001-mRNA-1	transcript=ASIM_0001497001-mRNA-1 gene=ASIM_0001497001	2e-135	74	70
TRINITY_DN13443_c0_g1_i1	ASIM_0001215901-mRNA-1	transcript=ASIM_0001215901-mRNA-1 gene=ASIM_0001215901	0.002	82	32
TRINITY_DN13443_c0_g2_i1	ASIM_0001215901-mRNA-1	transcript=ASIM_0001215901-mRNA-1 gene=ASIM_0001215901	0.007	41	43
TRINITY_DN13444_c0_g1_i1	ASIM_0001282701-mRNA-1	transcript=ASIM_0001282701-mRNA-1 gene=ASIM_0001282701	4e-07	60	50
TRINITY_DN13451_c0_g1_i1	ASIM_0001674301-mRNA-1	transcript=ASIM_0001674301-mRNA-1 gene=ASIM_0001674301	0.0008	100	28
TRINITY_DN13458_c0_g1_i1	ASIM_0001108501-mRNA-1	transcript=ASIM_0001108501-mRNA-1 gene=ASIM_0001108501	6e-63	96	98
TRINITY_DN13476_c0_g2_i1	ASIM_0001803001-mRNA-1	transcript=ASIM_0001803001-mRNA-1 gene=ASIM_0001803001	2e-16	45	87
TRINITY_DN13478_c0_g1_i1]---[SwissProt|Q03600|1|1|Trembl|F1KQ70|1|1|DNA2PEP|87|+|1|	ASIM_0001911301-mRNA-1	transcript=ASIM_0001911301-mRNA-1 gene=ASIM_0001911301	2e-20	63	76
TRINITY_DN13478_c0_g2_i1]---[SwissProt|Q03600|1|2|Trembl|A0A0B2ULR5|1|2|DNA2PEP|68|+|2|	ASIM_0001911301-mRNA-1	transcript=ASIM_0001911301-mRNA-1 gene=ASIM_0001911301	5e-15	51	85
TRINITY_DN1348_c0_g1_i1]---[SwissProt|Q6ZLC4|-1|1|Trembl|F1KWB0|-1|1|DNA2PEP|79|-|1|	ASIM_0001920901-mRNA-1	transcript=ASIM_0001920901-mRNA-1 gene=ASIM_0001920901	7e-17	49	84
TRINITY_DN13491_c0_g2_i1]---[Trembl|A0A0B2UQ82|-1|0|DNA2PEP|112|-|0|	ASIM_0001277501-mRNA-1	transcript=ASIM_0001277501-mRNA-1 gene=ASIM_0001277501	3e-51	83	86
TRINITY_DN13497_c0_g1_i1]---[SwissProt|Q99L48|1|0|Trembl|A0A0M3J5M8|1|0|DNA2PEP|80|+|0|	ASIM_0000285901-mRNA-1	transcript=ASIM_0000285901-mRNA-1 gene=ASIM_0000285901	9e-50	107	90
TRINITY_DN13500_c0_g1_i1]---[Trembl|A0A183UHF5|-1|0|DNA2PEP|177|-|0|	ASIM_0001240201-mRNA-1	transcript=ASIM_0001240201-mRNA-1 gene=ASIM_0001240201	1e-43	121	44
TRINITY_DN13506_c0_g1_i1]---[SwissProt|Q27607|1|1|Trembl|U1LZ22|1|1|DNA2PEP|117|+|1|	ASIM_0000729501-mRNA-1	transcript=ASIM_0000729501-mRNA-1 gene=ASIM_0000729501	1e-24	80	48
TRINITY_DN13518_c0_g1_i1]---[SwissProt|Q95Q18|-1|0|Trembl|A0A0M3K8A7|-1|0|DNA2PEP|256|-|0|	ASIM_0001719801-mRNA-1	transcript=ASIM_0001719801-mRNA-1 gene=ASIM_0001719801	0.0	98	98
TRINITY_DN1351_c0_g1_i1]---[SwissProt|Q20516|1|1|Trembl|H2W0F0|1|1|DNA2PEP|66|+|1|	ASIM_0000263001-mRNA-1	transcript=ASIM_0000263001-mRNA-1 gene=ASIM_0000263001	2e-06	86	36
TRINITY_DN1351_c0_g2_i1]---[SwissProt|Q20516|1|1|Trembl|H2W0F0|1|1|DNA2PEP|66|+|1|	ASIM_0000263001-mRNA-1	transcript=ASIM_0000263001-mRNA-1 gene=ASIM_0000263001	2e-06	86	36
TRINITY_DN13525_c0_g1_i2]---[SwissProt|P52716|-1|1|Trembl|A0A0M3JUR4|-1|1|DNA2PEP|107|-|1|	ASIM_0001193601-mRNA-1	transcript=ASIM_0001193601-mRNA-1 gene=ASIM_0001193601	3e-26	80	53
TRINITY_DN13532_c0_g1_i1]---[SwissProt|P10394|-1|0|Trembl|A0A183DY56|-1|0|DNA2PEP|118|-|0|	ASIM_0001130101-mRNA-1	transcript=ASIM_0001130101-mRNA-1 gene=ASIM_0001130101	0.006	52	32
TRINITY_DN13533_c0_g2_i1	ASIM_0001548201-mRNA-1	transcript=ASIM_0001548201-mRNA-1 gene=ASIM_0001548201	3e-11	56	44
TRINITY_DN13542_c0_g1_i1]---[SwissProt|Q27883|-1|0|Trembl|A0A0M3JWR9|-1|0|DNA2PEP|380|-|0|	ASIM_0001274801-mRNA-1	transcript=ASIM_0001274801-mRNA-1 gene=ASIM_0001274801	0.0	98	100
TRINITY_DN13562_c0_g1_i1]---[SwissProt|P54216|-1|0|Trembl|A0A183UKC4|-1|0|DNA2PEP|225|-|0|	ASIM_0001573501-mRNA-1	transcript=ASIM_0001573501-mRNA-1 gene=ASIM_0001573501	3e-106	98	68
TRINITY_DN13569_c0_g1_i1	ASIM_0001491001-mRNA-1	transcript=ASIM_0001491001-mRNA-1 gene=ASIM_0001491001	6e-15	53	42
TRINITY_DN13576_c0_g1_i1]---[Trembl|A0A0M3JTN6|-1|0|DNA2PEP|104|-|0|	ASIM_0001141101-mRNA-1	transcript=ASIM_0001141101-mRNA-1 gene=ASIM_0001141101	4e-24	97	54
TRINITY_DN13580_c0_g3_i1	ASIM_0001949001-mRNA-1	transcript=ASIM_0001949001-mRNA-1 gene=ASIM_0001949001	3e-09	38	54
TRINITY_DN13582_c0_g1_i1]---[SwissProt|Q3TYA6|1|0|Trembl|A0A0B2VSF1|1|0|DNA2PEP|98|+|0|	ASIM_0001545201-mRNA-1	transcript=ASIM_0001545201-mRNA-1 gene=ASIM_0001545201	2e-14	110	39
TRINITY_DN13584_c0_g2_i1	ASIM_0001661301-mRNA-1	transcript=ASIM_0001661301-mRNA-1 gene=ASIM_0001661301	1e-05	81	31
TRINITY_DN13587_c0_g1_i1	ASIM_0001119801-mRNA-1	transcript=ASIM_0001119801-mRNA-1 gene=ASIM_0001119801	3e-47	110	51
TRINITY_DN13597_c0_g1_i1]---[SwissProt|A1X153|-1|2|Trembl|F1KZ38|-1|2|DNA2PEP|115|-|2|	ASIM_0001903301-mRNA-1	transcript=ASIM_0001903301-mRNA-1 gene=ASIM_0001903301	3e-27	100	44
TRINITY_DN13601_c0_g1_i1]---[SwissProt|Q08078|1|2|Trembl|A0A0M3IH13|1|2|DNA2PEP|159|+|2|	ASIM_0000261301-mRNA-1	transcript=ASIM_0000261301-mRNA-1 gene=ASIM_0000261301	2e-37	52	66
TRINITY_DN13625_c0_g1_i1]---[SwissProt|P30646|1|2|Trembl|F1L1I1|1|2|DNA2PEP|93|+|2|	ASIM_0000398301-mRNA-1	transcript=ASIM_0000398301-mRNA-1 gene=ASIM_0000398301	7e-36	73	77
TRINITY_DN13666_c0_g1_i1	ASIM_0001249401-mRNA-1	transcript=ASIM_0001249401-mRNA-1 gene=ASIM_0001249401	1e-40	92	84
TRINITY_DN13677_c0_g1_i1]---[SwissProt|Q9U320|1|0|Trembl|A0A0M3KD18|1|0|DNA2PEP|82|+|0|	ASIM_0001887001-mRNA-1	transcript=ASIM_0001887001-mRNA-1 gene=ASIM_0001887001	1e-44	104	86
TRINITY_DN13679_c0_g1_i1]---[SwissProt|Q9NZ45|1|2|Trembl|A0A0M3JVG4|1|2|DNA2PEP|105|+|2|	ASIM_0001221901-mRNA-1	transcript=ASIM_0001221901-mRNA-1 gene=ASIM_0001221901	5e-67	128	77
TRINITY_DN13685_c0_g1_i1	ASIM_0000580601-mRNA-1	transcript=ASIM_0000580601-mRNA-1 gene=ASIM_0000580601	0.007	46	34
TRINITY_DN13685_c0_g2_i1	ASIM_0000580601-mRNA-1	transcript=ASIM_0000580601-mRNA-1 gene=ASIM_0000580601	0.003	58	34
TRINITY_DN13694_c1_g1_i1	ASIM_0001062301-mRNA-1	transcript=ASIM_0001062301-mRNA-1 gene=ASIM_0001062301	0.007	91	26
TRINITY_DN13698_c0_g2_i1	ASIM_0001274301-mRNA-1	transcript=ASIM_0001274301-mRNA-1 gene=ASIM_0001274301	0.0005	39	76
TRINITY_DN13711_c0_g1_i1	ASIM_0001265801-mRNA-1	transcript=ASIM_0001265801-mRNA-1 gene=ASIM_0001265801	7e-31	91	73
TRINITY_DN13715_c0_g1_i1	ASIM_0001637101-mRNA-1	transcript=ASIM_0001637101-mRNA-1 gene=ASIM_0001637101	7e-06	47	42
TRINITY_DN13715_c0_g2_i1	ASIM_0001637101-mRNA-1	transcript=ASIM_0001637101-mRNA-1 gene=ASIM_0001637101	7e-06	48	42
TRINITY_DN13721_c0_g1_i1]---[SwissProt|Q2QCI8|1|0|Trembl|F1KQC9|1|0|DNA2PEP|81|+|0|	ASIM_0001073901-mRNA-1	transcript=ASIM_0001073901-mRNA-1 gene=ASIM_0001073901	7e-40	98	85
TRINITY_DN13730_c0_g1_i1]---[Trembl|A0A183U069|-1|2|DNA2PEP|187|-|2|	ASIM_0000035401-mRNA-1	transcript=ASIM_0000035401-mRNA-1 gene=ASIM_0000035401	2e-17	95	27
TRINITY_DN13742_c0_g1_i1]---[SwissProt|Q9NF14|1|2|Trembl|F1KV93|1|2|DNA2PEP|201|+|2|	ASIM_0000558901-mRNA-1	transcript=ASIM_0000558901-mRNA-1 gene=ASIM_0000558901	3e-59	51	80
TRINITY_DN13766_c0_g1_i1	ASIM_0001792601-mRNA-1	transcript=ASIM_0001792601-mRNA-1 gene=ASIM_0001792601	0.001	67	28
TRINITY_DN13768_c0_g1_i1]---[SwissProt|Q03575|1|1|Trembl|A0A0B2W6E9|1|1|DNA2PEP|156|+|1|	ASIM_0001288701-mRNA-1	transcript=ASIM_0001288701-mRNA-1 gene=ASIM_0001288701	2e-44	83	56
TRINITY_DN13768_c0_g2_i1]---[SwissProt|Q03575|1|0|Trembl|A0A0B2W6E9|1|0|DNA2PEP|115|+|0|	ASIM_0001288701-mRNA-1	transcript=ASIM_0001288701-mRNA-1 gene=ASIM_0001288701	5e-38	89	61
TRINITY_DN13768_c0_g3_i1]---[SwissProt|Q03575|1|1|Trembl|A0A0B2W6E9|1|1|DNA2PEP|156|+|1|	ASIM_0001288701-mRNA-1	transcript=ASIM_0001288701-mRNA-1 gene=ASIM_0001288701	2e-44	83	56
TRINITY_DN13772_c0_g1_i1]---[SwissProt|Q4N4N8|1|0|Trembl|A0A158PP38|1|0|DNA2PEP|373|+|0|	ASIM_0001357001-mRNA-1	transcript=ASIM_0001357001-mRNA-1 gene=ASIM_0001357001	0.0	105	91
TRINITY_DN13772_c1_g1_i1	ASIM_0001480901-mRNA-1	transcript=ASIM_0001480901-mRNA-1 gene=ASIM_0001480901	5e-34	100	95
TRINITY_DN13773_c0_g1_i1]---[SwissProt|O17680|1|2|Trembl|A0A0B2VIW0|1|2|DNA2PEP|92|+|2|	ASIM_0001344401-mRNA-1	transcript=ASIM_0001344401-mRNA-1 gene=ASIM_0001344401	2e-29	71	77
TRINITY_DN13786_c0_g1_i1	ASIM_0001421601-mRNA-1	transcript=ASIM_0001421601-mRNA-1 gene=ASIM_0001421601	4e-10	80	33
TRINITY_DN13810_c0_g1_i1]---[SwissProt|Q22038|1|1|Trembl|F1LET2|1|1|DNA2PEP|155|+|1|	ASIM_0001365701-mRNA-1	transcript=ASIM_0001365701-mRNA-1 gene=ASIM_0001365701	4e-91	100	84
TRINITY_DN13818_c0_g2_i1	ASIM_0000099601-mRNA-1	transcript=ASIM_0000099601-mRNA-1 gene=ASIM_0000099601	0.0009	75	34
TRINITY_DN13828_c0_g2_i1	ASIM_0000107801-mRNA-1	transcript=ASIM_0000107801-mRNA-1 gene=ASIM_0000107801	1e-32	100	93
TRINITY_DN13836_c0_g1_i1]---[SwissProt|P35754|1|1|Trembl|A0A0B2VA78|1|1|DNA2PEP|115|+|1|	ASIM_0001687401-mRNA-1	transcript=ASIM_0001687401-mRNA-1 gene=ASIM_0001687401	1e-12	89	40
TRINITY_DN13836_c0_g2_i1]---[SwissProt|P35754|1|1|Trembl|A0A0B2VA78|1|1|DNA2PEP|115|+|1|	ASIM_0001687401-mRNA-1	transcript=ASIM_0001687401-mRNA-1 gene=ASIM_0001687401	1e-12	89	40
TRINITY_DN1384_c0_g1_i1	ASIM_0001478601-mRNA-1	transcript=ASIM_0001478601-mRNA-1 gene=ASIM_0001478601	2e-22	72	75
TRINITY_DN13874_c0_g1_i1]---[SwissProt|Q96Q27|1|1|Trembl|A0A183UJP9|1|1|DNA2PEP|85|+|1|	ASIM_0001403501-mRNA-1	transcript=ASIM_0001403501-mRNA-1 gene=ASIM_0001403501	2e-35	131	55
TRINITY_DN1387_c0_g1_i1]---[SwissProt|P20905|1|1|Trembl|A0A0B2VKV6|1|1|DNA2PEP|188|+|1|	ASIM_0001140001-mRNA-1	transcript=ASIM_0001140001-mRNA-1 gene=ASIM_0001140001	5e-75	75	80
TRINITY_DN138_c0_g1_i1]---[SwissProt|Q17439|1|2|Trembl|A0A0M3JVK9|1|2|DNA2PEP|315|+|2|	ASIM_0001226501-mRNA-1	transcript=ASIM_0001226501-mRNA-1 gene=ASIM_0001226501	2e-160	90	82
TRINITY_DN13907_c0_g3_i1	ASIM_0001661801-mRNA-1	transcript=ASIM_0001661801-mRNA-1 gene=ASIM_0001661801	0.003	43	55
TRINITY_DN1390_c0_g2_i1	ASIM_0001582701-mRNA-1	transcript=ASIM_0001582701-mRNA-1 gene=ASIM_0001582701	0.0002	54	43
TRINITY_DN13915_c0_g1_i1]---[SwissProt|P34488|-1|0|Trembl|A0A0B2VUH9|-1|0|DNA2PEP|183|-|0|	ASIM_0001121701-mRNA-1	transcript=ASIM_0001121701-mRNA-1 gene=ASIM_0001121701	9e-41	72	65
TRINITY_DN13918_c0_g1_i1]---[SwissProt|P36608|1|1|Trembl|A0A0M3K2E2|1|1|DNA2PEP|111|+|1|	ASIM_0001508101-mRNA-1	transcript=ASIM_0001508101-mRNA-1 gene=ASIM_0001508101	1e-64	84	100
TRINITY_DN13924_c0_g1_i1	ASIM_0001232701-mRNA-1	transcript=ASIM_0001232701-mRNA-1 gene=ASIM_0001232701	1e-49	100	91
TRINITY_DN13937_c0_g1_i1]---[SwissProt|Q06561|1|0|Trembl|A0A0B2VFA8|1|0|DNA2PEP|85|+|0|	ASIM_0001705101-mRNA-1	transcript=ASIM_0001705101-mRNA-1 gene=ASIM_0001705101	4e-26	81	65
TRINITY_DN13937_c0_g2_i1]---[SwissProt|Q06561|1|0|Trembl|A0A0B2VFA8|1|0|DNA2PEP|85|+|0|	ASIM_0001705101-mRNA-1	transcript=ASIM_0001705101-mRNA-1 gene=ASIM_0001705101	4e-26	81	65
TRINITY_DN13937_c0_g3_i1]---[SwissProt|Q06561|1|0|Trembl|A0A0B2VFA8|1|0|DNA2PEP|85|+|0|	ASIM_0001705101-mRNA-1	transcript=ASIM_0001705101-mRNA-1 gene=ASIM_0001705101	4e-26	81	65
TRINITY_DN1393_c0_g1_i1]---[SwissProt|A7X3Z0|-1|1|Trembl|A0A0B2VAH2|-1|1|DNA2PEP|108|-|1|	ASIM_0001846101-mRNA-1	transcript=ASIM_0001846101-mRNA-1 gene=ASIM_0001846101	1e-14	78	35
TRINITY_DN13940_c0_g1_i3]---[SwissProt|Q8TEK3|-1|1|Trembl|A0A183UE61|-1|1|DNA2PEP|62|-|1|	ASIM_0001135201-mRNA-1	transcript=ASIM_0001135201-mRNA-1 gene=ASIM_0001135201	3e-21	79	69
TRINITY_DN13944_c0_g2_i1]---[SwissProt|A7SWD3|-1|0|Trembl|A0A183UGM6|-1|0|DNA2PEP|113|-|0|	ASIM_0001879601-mRNA-1	transcript=ASIM_0001879601-mRNA-1 gene=ASIM_0001879601	4e-57	75	100
TRINITY_DN13946_c0_g1_i1]---[SwissProt|A8PHP4|1|2|Trembl|A0A183UPQ3|1|2|DNA2PEP|146|+|2|	ASIM_0001089601-mRNA-1	transcript=ASIM_0001089601-mRNA-1 gene=ASIM_0001089601	1e-83	101	90
TRINITY_DN13961_c0_g1_i1]---[SwissProt|Q6RET6|1|0|Trembl|A0A0B2V623|1|0|DNA2PEP|123|+|0|	ASIM_0001014801-mRNA-1	transcript=ASIM_0001014801-mRNA-1 gene=ASIM_0001014801	1e-35	98	47
TRINITY_DN13974_c0_g1_i1]---[Trembl|A0A183UEL9|-1|1|DNA2PEP|135|-|1|	ASIM_0001266501-mRNA-1	transcript=ASIM_0001266501-mRNA-1 gene=ASIM_0001266501	2e-52	99	61
TRINITY_DN13982_c0_g1_i1]---[SwissProt|Q9VML9|1|0|Trembl|A0A0M3KCP8|1|0|DNA2PEP|115|+|0|	ASIM_0001874901-mRNA-1	transcript=ASIM_0001874901-mRNA-1 gene=ASIM_0001874901	7e-67	93	93
TRINITY_DN13986_c0_g1_i1	ASIM_0001436901-mRNA-1	transcript=ASIM_0001436901-mRNA-1 gene=ASIM_0001436901	5e-54	100	100
TRINITY_DN13987_c0_g1_i1]---[Trembl|A0A1L3KN24|-1|2|DNA2PEP|216|-|2|	ASIM_0000060101-mRNA-1	transcript=ASIM_0000060101-mRNA-1 gene=ASIM_0000060101	8e-07	43	32
TRINITY_DN13994_c0_g1_i1]---[SwissProt|Q9U2D9|1|0|Trembl|A0A068FMJ2|1|0|DNA2PEP|77|+|0|	ASIM_0001087201-mRNA-1	transcript=ASIM_0001087201-mRNA-1 gene=ASIM_0001087201	3e-33	98	71
TRINITY_DN14038_c0_g1_i1]---[SwissProt|P24527|1|1|Trembl|A0A0M3J4K5|1|1|DNA2PEP|90|+|1|	ASIM_0000247501-mRNA-1	transcript=ASIM_0000247501-mRNA-1 gene=ASIM_0000247501	5e-57	98	96
TRINITY_DN14045_c0_g2_i1]---[SwissProt|O45551|-1|0|Trembl|A0A0M3K8K5|-1|0|DNA2PEP|105|-|0|	ASIM_0001729601-mRNA-1	transcript=ASIM_0001729601-mRNA-1 gene=ASIM_0001729601	4e-56	101	81
TRINITY_DN14048_c0_g1_i1]---[SwissProt|P39205|1|2|Trembl|A0A0B2VM02|1|2|DNA2PEP|89|+|2|	ASIM_0001782101-mRNA-1	transcript=ASIM_0001782101-mRNA-1 gene=ASIM_0001782101	1e-25	52	95
TRINITY_DN14052_c0_g2_i1]---[SwissProt|Q8WQ99|-1|2|Trembl|A0A158QLR7|-1|2|DNA2PEP|88|-|1|	ASIM_0001111501-mRNA-1	transcript=ASIM_0001111501-mRNA-1 gene=ASIM_0001111501	6e-05	50	54
TRINITY_DN14052_c0_g3_i1]---[SwissProt|Q8WQ99|-1|2|Trembl|A0A183G4G0|-1|2|DNA2PEP|89|-|1|	ASIM_0001111501-mRNA-1	transcript=ASIM_0001111501-mRNA-1 gene=ASIM_0001111501	6e-05	49	54
TRINITY_DN14063_c0_g1_i1]---[SwissProt|Q23551|1|0|Trembl|A0A158PPF3|1|0|DNA2PEP|95|+|0|	ASIM_0001442201-mRNA-1	transcript=ASIM_0001442201-mRNA-1 gene=ASIM_0001442201	3e-25	82	57
TRINITY_DN14063_c0_g2_i1	ASIM_0001442201-mRNA-1	transcript=ASIM_0001442201-mRNA-1 gene=ASIM_0001442201	1e-12	78	57
TRINITY_DN14072_c0_g1_i1	ASIM_0002050201-mRNA-1	transcript=ASIM_0002050201-mRNA-1 gene=ASIM_0002050201	6e-09	37	32
TRINITY_DN14080_c0_g1_i1	ASIM_0000302201-mRNA-1	transcript=ASIM_0000302201-mRNA-1 gene=ASIM_0000302201	5e-41	82	60
TRINITY_DN14084_c0_g1_i2]---[SwissProt|Q29099|1|1|Trembl|A0A0B2VQ05|1|1|DNA2PEP|307|+|1|	ASIM_0001985801-mRNA-1	transcript=ASIM_0001985801-mRNA-1 gene=ASIM_0001985801	3e-07	31	37
TRINITY_DN14087_c0_g1_i1	ASIM_0001621601-mRNA-1	transcript=ASIM_0001621601-mRNA-1 gene=ASIM_0001621601	9e-26	69	52
TRINITY_DN14098_c0_g1_i1]---[SwissProt|Q5ZJ85|1|1|Trembl|A0A183HFP8|1|1|DNA2PEP|77|+|1|	ASIM_0001344001-mRNA-1	transcript=ASIM_0001344001-mRNA-1 gene=ASIM_0001344001	1e-38	100	80
TRINITY_DN14100_c0_g1_i1]---[SwissProt|Q03574|-1|2|Trembl|F1LFX6|-1|2|DNA2PEP|149|-|2|	ASIM_0001605201-mRNA-1	transcript=ASIM_0001605201-mRNA-1 gene=ASIM_0001605201	4e-55	101	64
TRINITY_DN14100_c0_g2_i1]---[SwissProt|Q03574|-1|2|Trembl|A0A0M3HHF5|-1|2|DNA2PEP|101|-|2|	ASIM_0001781601-mRNA-1	transcript=ASIM_0001781601-mRNA-1 gene=ASIM_0001781601	4e-39	78	81
TRINITY_DN14102_c0_g1_i1]---[SwissProt|O93430|-1|0|Trembl|A0A0M3I5N1|-1|0|DNA2PEP|146|-|0|	ASIM_0001969601-mRNA-1	transcript=ASIM_0001969601-mRNA-1 gene=ASIM_0001969601	7e-80	89	88
TRINITY_DN14105_c0_g1_i1]---[SwissProt|P02566|1|0|Trembl|A0A183V196|1|0|DNA2PEP|175|+|0|	ASIM_0001490901-mRNA-1	transcript=ASIM_0001490901-mRNA-1 gene=ASIM_0001490901	3e-66	93	70
TRINITY_DN14107_c0_g1_i2	ASIM_0001177801-mRNA-1	transcript=ASIM_0001177801-mRNA-1 gene=ASIM_0001177801	2e-06	94	29
TRINITY_DN14121_c0_g1_i1	ASIM_0001069001-mRNA-1	transcript=ASIM_0001069001-mRNA-1 gene=ASIM_0001069001	9e-105	120	77
TRINITY_DN14188_c0_g1_i1	ASIM_0000127801-mRNA-1	transcript=ASIM_0000127801-mRNA-1 gene=ASIM_0000127801	0.004	64	32
TRINITY_DN1418_c0_g2_i1	ASIM_0002071701-mRNA-1	transcript=ASIM_0002071701-mRNA-1 gene=ASIM_0002071701	1e-15	80	42
TRINITY_DN1419_c0_g2_i1]---[SwissProt|Q03575|-1|1|Trembl|A0A0M3JX83|-1|1|DNA2PEP|150|-|1|	ASIM_0001294101-mRNA-1	transcript=ASIM_0001294101-mRNA-1 gene=ASIM_0001294101	1e-101	98	99
TRINITY_DN14203_c0_g1_i1]---[SwissProt|Q2HJ41|1|0|Trembl|A0A0M3K7C6|1|0|DNA2PEP|338|+|0|	ASIM_0001686701-mRNA-1	transcript=ASIM_0001686701-mRNA-1 gene=ASIM_0001686701	0.0	100	100
TRINITY_DN14224_c0_g2_i1]---[SwissProt|Q14247|1|1|Trembl|A0A0B2V220|1|1|DNA2PEP|123|+|1|	ASIM_0002158001-mRNA-1	transcript=ASIM_0002158001-mRNA-1 gene=ASIM_0002158001	2e-13	56	43
TRINITY_DN14240_c0_g1_i1]---[SwissProt|Q86YB7|1|2|Trembl|A0A0B2VZI6|1|2|DNA2PEP|212|+|2|	ASIM_0001204401-mRNA-1	transcript=ASIM_0001204401-mRNA-1 gene=ASIM_0001204401	9e-42	66	50
TRINITY_DN14243_c0_g1_i1]---[SwissProt|Q17770|-1|0|Trembl|A0A1I8JH11|-1|0|DNA2PEP|65|-|0|	ASIM_0001344301-mRNA-1	transcript=ASIM_0001344301-mRNA-1 gene=ASIM_0001344301	9e-07	38	72
TRINITY_DN14247_c0_g1_i1]---[SwissProt|P34410|-1|1|Trembl|U1NN45|-1|1|DNA2PEP|168|-|1|	ASIM_0001738401-mRNA-1	transcript=ASIM_0001738401-mRNA-1 gene=ASIM_0001738401	4e-39	73	58
TRINITY_DN14249_c0_g1_i1	ASIM_0001115901-mRNA-1	transcript=ASIM_0001115901-mRNA-1 gene=ASIM_0001115901	0.009	84	33
TRINITY_DN14263_c0_g2_i1	ASIM_0001851501-mRNA-1	transcript=ASIM_0001851501-mRNA-1 gene=ASIM_0001851501	3e-60	94	86
TRINITY_DN14272_c0_g1_i1]---[SwissProt|Q9VZW5|1|0|Trembl|A0A0B2UYF8|1|0|DNA2PEP|173|+|0|	ASIM_0000314901-mRNA-1	transcript=ASIM_0000314901-mRNA-1 gene=ASIM_0000314901	2e-79	94	70
TRINITY_DN14276_c0_g1_i1	ASIM_0001701501-mRNA-1	transcript=ASIM_0001701501-mRNA-1 gene=ASIM_0001701501	1e-16	79	32
TRINITY_DN14279_c0_g1_i1]---[SwissProt|Q22285|-1|0|Trembl|A0A0M3K304|-1|0|DNA2PEP|133|-|0|	ASIM_0001533301-mRNA-1	transcript=ASIM_0001533301-mRNA-1 gene=ASIM_0001533301	1e-91	97	98
TRINITY_DN14286_c0_g1_i1]---[SwissProt|Q8BMN3|1|2|Trembl|A0A0B2VYY3|1|2|DNA2PEP|131|+|2|	ASIM_0001581401-mRNA-1	transcript=ASIM_0001581401-mRNA-1 gene=ASIM_0001581401	3e-06	38	31
TRINITY_DN14303_c0_g1_i1	ASIM_0000072301-mRNA-1	transcript=ASIM_0000072301-mRNA-1 gene=ASIM_0000072301	2e-05	42	75
TRINITY_DN14311_c0_g1_i1]---[SwissProt|Q94981|1|2|Trembl|A0A183DYJ2|1|2|DNA2PEP|78|+|2|	ASIM_0001357601-mRNA-1	transcript=ASIM_0001357601-mRNA-1 gene=ASIM_0001357601	2e-26	96	64
TRINITY_DN14315_c0_g1_i1]---[SwissProt|Q5R733|-1|2|Trembl|A0A183VF90|-1|2|DNA2PEP|92|-|2|	ASIM_0001094601-mRNA-1	transcript=ASIM_0001094601-mRNA-1 gene=ASIM_0001094601	2e-11	98	27
TRINITY_DN14318_c0_g1_i1	ASIM_0001476901-mRNA-1	transcript=ASIM_0001476901-mRNA-1 gene=ASIM_0001476901	0.003	40	31
TRINITY_DN14333_c0_g1_i1]---[SwissProt|P02556|1|1|Trembl|A0A183V066|1|1|DNA2PEP|133|+|1|	ASIM_0001175401-mRNA-1	transcript=ASIM_0001175401-mRNA-1 gene=ASIM_0001175401	2e-75	100	78
TRINITY_DN14345_c0_g2_i1	ASIM_0000098701-mRNA-1	transcript=ASIM_0000098701-mRNA-1 gene=ASIM_0000098701	0.009	49	32
TRINITY_DN14348_c0_g1_i1]---[SwissProt|P51115|-1|1|Trembl|A0A0M3K1M6|-1|1|DNA2PEP|256|-|1|	ASIM_0001477601-mRNA-1	transcript=ASIM_0001477601-mRNA-1 gene=ASIM_0001477601	6e-158	101	87
TRINITY_DN14356_c0_g1_i1	ASIM_0001971901-mRNA-1	transcript=ASIM_0001971901-mRNA-1 gene=ASIM_0001971901	2e-49	63	47
TRINITY_DN14366_c0_g1_i1]---[SwissProt|P34672|-1|2|Trembl|A0A0M3HZC8|-1|2|DNA2PEP|191|-|2|	ASIM_0001730001-mRNA-1	transcript=ASIM_0001730001-mRNA-1 gene=ASIM_0001730001	4e-122	100	86
TRINITY_DN14381_c0_g1_i1]---[SwissProt|P34329|1|0|Trembl|A0A0M3IP89|1|0|DNA2PEP|106|+|0|	ASIM_0001623401-mRNA-1	transcript=ASIM_0001623401-mRNA-1 gene=ASIM_0001623401	6e-55	100	87
TRINITY_DN14398_c0_g1_i2	ASIM_0001021501-mRNA-1	transcript=ASIM_0001021501-mRNA-1 gene=ASIM_0001021501	1e-29	78	67
TRINITY_DN14401_c0_g1_i1]---[Trembl|A0A0M3HVK8|-1|1|DNA2PEP|104|-|1|	ASIM_0001943401-mRNA-1	transcript=ASIM_0001943401-mRNA-1 gene=ASIM_0001943401	4e-07	30	56
TRINITY_DN14421_c0_g1_i1	ASIM_0001057301-mRNA-1	transcript=ASIM_0001057301-mRNA-1 gene=ASIM_0001057301	5e-11	32	61
TRINITY_DN14422_c0_g1_i1]---[SwissProt|P34712|-1|2|Trembl|A0A183TWN6|-1|2|DNA2PEP|68|-|2|	ASIM_0001514101-mRNA-1	transcript=ASIM_0001514101-mRNA-1 gene=ASIM_0001514101	7e-31	100	76
TRINITY_DN14422_c0_g2_i1]---[SwissProt|P34712|-1|2|Trembl|A0A183TWN6|-1|2|DNA2PEP|68|-|2|	ASIM_0001514101-mRNA-1	transcript=ASIM_0001514101-mRNA-1 gene=ASIM_0001514101	7e-31	100	76
TRINITY_DN14425_c0_g1_i1]---[SwissProt|Q16720|-1|2|Trembl|U6PXA7|-1|2|DNA2PEP|119|-|2|	ASIM_0001798901-mRNA-1	transcript=ASIM_0001798901-mRNA-1 gene=ASIM_0001798901	2e-08	38	52
TRINITY_DN14464_c0_g1_i1]---[SwissProt|Q7Z0Q2|1|1|Trembl|U1MS93|1|1|DNA2PEP|109|+|1|	ASIM_0000218501-mRNA-1	transcript=ASIM_0000218501-mRNA-1 gene=ASIM_0000218501	1e-44	77	79
TRINITY_DN1448_c0_g1_i1	ASIM_0000273701-mRNA-1	transcript=ASIM_0000273701-mRNA-1 gene=ASIM_0000273701	1e-05	41	64
TRINITY_DN1449_c0_g1_i1]---[SwissProt|Q9JJN2|1|1|Trembl|F1KQ06|1|1|DNA2PEP|70|+|1|	ASIM_0001023101-mRNA-1	transcript=ASIM_0001023101-mRNA-1 gene=ASIM_0001023101	3e-19	54	86
TRINITY_DN14510_c0_g2_i1	ASIM_0001289001-mRNA-1	transcript=ASIM_0001289001-mRNA-1 gene=ASIM_0001289001	1e-05	77	34
TRINITY_DN1451_c0_g1_i1]---[SwissProt|P34526|-1|1|Trembl|F1LEN7|-1|1|DNA2PEP|111|-|1|	ASIM_0000421501-mRNA-1	transcript=ASIM_0000421501-mRNA-1 gene=ASIM_0000421501	1e-52	77	91
TRINITY_DN14530_c0_g1_i1]---[SwissProt|P34311|1|1|Trembl|A0A0M3HYF5|1|1|DNA2PEP|334|+|1|	ASIM_0001337001-mRNA-1	transcript=ASIM_0001337001-mRNA-1 gene=ASIM_0001337001	0.0	97	83
TRINITY_DN14532_c0_g1_i1]---[SwissProt|Q9Y5K1|1|1|Trembl|F1LAD4|1|1|DNA2PEP|79|+|1|	ASIM_0001814501-mRNA-1	transcript=ASIM_0001814501-mRNA-1 gene=ASIM_0001814501	8e-42	100	78
TRINITY_DN14539_c0_g1_i1]---[SwissProt|Q5ZK05|1|2|Trembl|A0A0M3JWY1|1|2|DNA2PEP|287|+|2|	ASIM_0001282501-mRNA-1	transcript=ASIM_0001282501-mRNA-1 gene=ASIM_0001282501	0.0	97	92
TRINITY_DN14552_c0_g1_i1	ASIM_0001282001-mRNA-1	transcript=ASIM_0001282001-mRNA-1 gene=ASIM_0001282001	7e-06	38	83
TRINITY_DN14552_c0_g2_i1	ASIM_0001282001-mRNA-1	transcript=ASIM_0001282001-mRNA-1 gene=ASIM_0001282001	6e-06	37	83
TRINITY_DN14552_c0_g4_i1	ASIM_0001282001-mRNA-1	transcript=ASIM_0001282001-mRNA-1 gene=ASIM_0001282001	7e-06	38	83
TRINITY_DN14560_c0_g1_i1	ASIM_0001379901-mRNA-1	transcript=ASIM_0001379901-mRNA-1 gene=ASIM_0001379901	6e-20	100	54
TRINITY_DN14581_c0_g1_i1]---[SwissProt|Q9C911|1|1|Trembl|A0A0M3JUQ0|1|1|DNA2PEP|149|+|1|	ASIM_0001192001-mRNA-1	transcript=ASIM_0001192001-mRNA-1 gene=ASIM_0001192001	9e-97	102	95
TRINITY_DN14594_c0_g1_i1]---[SwissProt|Q8BHN3|-1|2|Trembl|F1KTX1|-1|2|DNA2PEP|83|-|2|	ASIM_0000867901-mRNA-1	transcript=ASIM_0000867901-mRNA-1 gene=ASIM_0000867901	1e-16	40	100
TRINITY_DN14612_c0_g1_i1]---[SwissProt|P0DMJ5|-1|0|Trembl|A0A0B2UY42|-1|0|DNA2PEP|109|-|0|	ASIM_0002057201-mRNA-1	transcript=ASIM_0002057201-mRNA-1 gene=ASIM_0002057201	1e-31	100	48
TRINITY_DN14631_c0_g1_i1]---[SwissProt|Q03610|1|0|Trembl|A8XXZ1|1|0|DNA2PEP|135|+|0|	ASIM_0001198901-mRNA-1	transcript=ASIM_0001198901-mRNA-1 gene=ASIM_0001198901	5e-71	90	88
TRINITY_DN14661_c0_g1_i1]---[SwissProt|Q21734|-1|2|Trembl|A0A0M3JVR7|-1|2|DNA2PEP|111|-|2|	ASIM_0001232901-mRNA-1	transcript=ASIM_0001232901-mRNA-1 gene=ASIM_0001232901	6e-75	100	97
TRINITY_DN1467_c0_g1_i1	ASIM_0001069301-mRNA-1	transcript=ASIM_0001069301-mRNA-1 gene=ASIM_0001069301	1e-138	100	100
TRINITY_DN14680_c0_g2_i2]---[SwissProt|O00463|-1|2|Trembl|A0A183VAJ9|-1|2|DNA2PEP|95|-|2|	ASIM_0001881001-mRNA-1	transcript=ASIM_0001881001-mRNA-1 gene=ASIM_0001881001	9e-21	66	57
TRINITY_DN1468_c0_g1_i1]---[SwissProt|P26267|1|2|Trembl|F1LAR1|1|2|DNA2PEP|81|+|2|	ASIM_0001934401-mRNA-1	transcript=ASIM_0001934401-mRNA-1 gene=ASIM_0001934401	1e-33	111	60
TRINITY_DN14694_c0_g1_i1	ASIM_0001497001-mRNA-1	transcript=ASIM_0001497001-mRNA-1 gene=ASIM_0001497001	9e-109	100	78
TRINITY_DN14701_c1_g1_i1	ASIM_0001633401-mRNA-1	transcript=ASIM_0001633401-mRNA-1 gene=ASIM_0001633401	1e-17	75	48
TRINITY_DN14704_c0_g1_i1]---[SwissProt|Q9XV66|1|1|Trembl|F1KPT6|1|1|DNA2PEP|83|+|1|	ASIM_0000327901-mRNA-1	transcript=ASIM_0000327901-mRNA-1 gene=ASIM_0000327901	1e-44	98	81
TRINITY_DN14708_c0_g1_i1]---[Trembl|A0A0B2UWM9|-1|0|DNA2PEP|308|-|0|	ASIM_0001673901-mRNA-1	transcript=ASIM_0001673901-mRNA-1 gene=ASIM_0001673901	1e-85	87	55
TRINITY_DN14708_c0_g2_i1]---[Trembl|A0A0B2UWM9|-1|0|DNA2PEP|100|-|0|	ASIM_0001673901-mRNA-1	transcript=ASIM_0001673901-mRNA-1 gene=ASIM_0001673901	8e-30	100	60
TRINITY_DN14735_c0_g1_i1]---[SwissProt|Q03755|-1|0|Trembl|A0A0N5CZP7|-1|0|DNA2PEP|132|-|0|	ASIM_0001303101-mRNA-1	transcript=ASIM_0001303101-mRNA-1 gene=ASIM_0001303101	2e-81	100	82
TRINITY_DN14752_c0_g1_i1]---[SwissProt|Q94516|-1|2|Trembl|A0A0M3JZQ3|-1|2|DNA2PEP|244|-|2|	ASIM_0001400101-mRNA-1	transcript=ASIM_0001400101-mRNA-1 gene=ASIM_0001400101	1e-158	87	99
TRINITY_DN14779_c0_g1_i1]---[SwissProt|O01635|1|2|Trembl|A0A0B2VI66|1|2|DNA2PEP|103|+|2|	ASIM_0001119101-mRNA-1	transcript=ASIM_0001119101-mRNA-1 gene=ASIM_0001119101	2e-05	100	24
TRINITY_DN14800_c0_g1_i1	ASIM_0001092901-mRNA-1	transcript=ASIM_0001092901-mRNA-1 gene=ASIM_0001092901	5e-26	95	60
TRINITY_DN14803_c0_g1_i1	ASIM_0001495901-mRNA-1	transcript=ASIM_0001495901-mRNA-1 gene=ASIM_0001495901	2e-29	97	54
TRINITY_DN14805_c0_g1_i1]---[SwissProt|D3YXK2|-1|0|Trembl|A0A183U0F5|-1|0|DNA2PEP|150|-|0|	ASIM_0001436301-mRNA-1	transcript=ASIM_0001436301-mRNA-1 gene=ASIM_0001436301	9e-32	75	50
TRINITY_DN14808_c0_g2_i1	ASIM_0001097801-mRNA-1	transcript=ASIM_0001097801-mRNA-1 gene=ASIM_0001097801	4e-16	63	56
TRINITY_DN14811_c0_g1_i1	ASIM_0000348101-mRNA-1	transcript=ASIM_0000348101-mRNA-1 gene=ASIM_0000348101	8e-08	36	88
TRINITY_DN14816_c1_g1_i1	ASIM_0002040601-mRNA-1	transcript=ASIM_0002040601-mRNA-1 gene=ASIM_0002040601	2e-14	76	46
TRINITY_DN14818_c0_g1_i1	ASIM_0000077001-mRNA-1	transcript=ASIM_0000077001-mRNA-1 gene=ASIM_0000077001	4e-19	77	63
TRINITY_DN14818_c0_g2_i1	ASIM_0000077001-mRNA-1	transcript=ASIM_0000077001-mRNA-1 gene=ASIM_0000077001	2e-11	61	60
TRINITY_DN14820_c0_g1_i1]---[SwissProt|Q20168|-1|1|Trembl|F1KTB4|-1|1|DNA2PEP|99|-|1|	ASIM_0001004001-mRNA-1	transcript=ASIM_0001004001-mRNA-1 gene=ASIM_0001004001	7e-49	100	75
TRINITY_DN14824_c0_g1_i1]---[SwissProt|Q09390|-1|2|Trembl|A0A0R3Q8A3|-1|2|DNA2PEP|68|-|2|	ASIM_0000048401-mRNA-1	transcript=ASIM_0000048401-mRNA-1 gene=ASIM_0000048401	7e-43	98	98
TRINITY_DN14824_c0_g2_i1]---[SwissProt|Q09390|-1|2|Trembl|A0A0R3Q8A3|-1|2|DNA2PEP|68|-|2|	ASIM_0000048401-mRNA-1	transcript=ASIM_0000048401-mRNA-1 gene=ASIM_0000048401	7e-43	98	98
TRINITY_DN14824_c0_g3_i1]---[SwissProt|Q09390|-1|2|Trembl|A0A0R3Q8A3|-1|2|DNA2PEP|68|-|2|	ASIM_0000048401-mRNA-1	transcript=ASIM_0000048401-mRNA-1 gene=ASIM_0000048401	7e-43	98	98
TRINITY_DN14828_c0_g1_i1	ASIM_0000468601-mRNA-1	transcript=ASIM_0000468601-mRNA-1 gene=ASIM_0000468601	2e-20	115	49
TRINITY_DN14838_c0_g1_i1]---[SwissProt|Q19020|-1|0|Trembl|F1KPG2|-1|0|DNA2PEP|76|-|0|	ASIM_0001282101-mRNA-1	transcript=ASIM_0001282101-mRNA-1 gene=ASIM_0001282101	1e-46	100	98
TRINITY_DN14850_c0_g1_i1	ASIM_0001389901-mRNA-1	transcript=ASIM_0001389901-mRNA-1 gene=ASIM_0001389901	8e-27	100	68
TRINITY_DN14853_c0_g1_i1]---[SwissProt|Q8VDJ3|-1|0|Trembl|A0A0B2UPA2|-1|0|DNA2PEP|75|-|0|	ASIM_0001156701-mRNA-1	transcript=ASIM_0001156701-mRNA-1 gene=ASIM_0001156701	4e-38	100	85
TRINITY_DN14853_c0_g2_i1]---[SwissProt|Q8VDJ3|-1|0|Trembl|A0A0B2UPA2|-1|0|DNA2PEP|75|-|0|	ASIM_0001156701-mRNA-1	transcript=ASIM_0001156701-mRNA-1 gene=ASIM_0001156701	4e-38	100	85
TRINITY_DN14862_c0_g1_i1	ASIM_0002122801-mRNA-1	transcript=ASIM_0002122801-mRNA-1 gene=ASIM_0002122801	2e-10	79	37
TRINITY_DN14862_c0_g2_i1	ASIM_0002122801-mRNA-1	transcript=ASIM_0002122801-mRNA-1 gene=ASIM_0002122801	2e-10	79	37
TRINITY_DN14895_c0_g1_i1]---[SwissProt|P17972|1|0|Trembl|A0A0M3J0I1|1|0|DNA2PEP|89|+|0|	ASIM_0000101901-mRNA-1	transcript=ASIM_0000101901-mRNA-1 gene=ASIM_0000101901	6e-58	98	98
TRINITY_DN14903_c0_g1_i1]---[SwissProt|A7MBJ4|-1|2|Trembl|A0A158PNW5|-1|2|DNA2PEP|126|-|2|	ASIM_0001302601-mRNA-1	transcript=ASIM_0001302601-mRNA-1 gene=ASIM_0001302601	3e-80	100	100
TRINITY_DN14912_c0_g1_i2]---[SwissProt|A8QDN3|1|1|Trembl|A0A0M3JUR2|1|1|DNA2PEP|219|+|1|	ASIM_0001193301-mRNA-1	transcript=ASIM_0001193301-mRNA-1 gene=ASIM_0001193301	7e-163	100	100
TRINITY_DN14930_c0_g1_i1	ASIM_0000669201-mRNA-1	transcript=ASIM_0000669201-mRNA-1 gene=ASIM_0000669201	3e-21	44	97
TRINITY_DN14930_c0_g2_i1	ASIM_0000669201-mRNA-1	transcript=ASIM_0000669201-mRNA-1 gene=ASIM_0000669201	1e-21	64	74
TRINITY_DN14942_c0_g1_i1	ASIM_0001872201-mRNA-1	transcript=ASIM_0001872201-mRNA-1 gene=ASIM_0001872201	3e-32	74	56
TRINITY_DN14946_c0_g1_i1]---[SwissProt|Q9XTT4|-1|1|Trembl|A0A183UR49|-1|1|DNA2PEP|132|-|1|	ASIM_0001573601-mRNA-1	transcript=ASIM_0001573601-mRNA-1 gene=ASIM_0001573601	8e-57	67	89
TRINITY_DN14953_c0_g1_i1	ASIM_0002125001-mRNA-1	transcript=ASIM_0002125001-mRNA-1 gene=ASIM_0002125001	4e-06	67	48
TRINITY_DN14953_c0_g2_i1	ASIM_0002125001-mRNA-1	transcript=ASIM_0002125001-mRNA-1 gene=ASIM_0002125001	4e-06	67	48
TRINITY_DN1495_c0_g1_i1]---[SwissProt|P28775|1|1|Trembl|A0A0B2V6M4|1|1|DNA2PEP|110|+|1|	ASIM_0001316701-mRNA-1	transcript=ASIM_0001316701-mRNA-1 gene=ASIM_0001316701	6e-29	72	53
TRINITY_DN14970_c0_g2_i1]---[SwissProt|P62783|-1|2|Trembl|U6PSU6|-1|2|DNA2PEP|65|-|2|	ASIM_0000132101-mRNA-1	transcript=ASIM_0000132101-mRNA-1 gene=ASIM_0000132101	8e-41	100	100
TRINITY_DN14970_c0_g3_i1]---[SwissProt|P62783|-1|2|Trembl|U6PSU6|-1|2|DNA2PEP|65|-|2|	ASIM_0000132101-mRNA-1	transcript=ASIM_0000132101-mRNA-1 gene=ASIM_0000132101	8e-41	100	100
TRINITY_DN14970_c0_g5_i1]---[SwissProt|P62783|-1|2|Trembl|U6PSU6|-1|2|DNA2PEP|65|-|2|	ASIM_0000132101-mRNA-1	transcript=ASIM_0000132101-mRNA-1 gene=ASIM_0000132101	8e-41	100	100
TRINITY_DN14994_c0_g1_i1]---[SwissProt|A8XI75|1|1|Trembl|A0A0B2VWD7|1|1|DNA2PEP|164|+|1|	ASIM_0000616101-mRNA-1	transcript=ASIM_0000616101-mRNA-1 gene=ASIM_0000616101	2e-16	34	64
TRINITY_DN15000_c0_g1_i1]---[SwissProt|P41849|1|2|Trembl|A0A183V0M7|1|2|DNA2PEP|168|+|2|	ASIM_0000138001-mRNA-1	transcript=ASIM_0000138001-mRNA-1 gene=ASIM_0000138001	4e-47	72	66
TRINITY_DN15021_c0_g1_i1	ASIM_0001400101-mRNA-1	transcript=ASIM_0001400101-mRNA-1 gene=ASIM_0001400101	1e-58	95	100
TRINITY_DN15021_c0_g3_i1	ASIM_0001400101-mRNA-1	transcript=ASIM_0001400101-mRNA-1 gene=ASIM_0001400101	1e-47	95	98
TRINITY_DN15022_c0_g1_i1	ASIM_0001286301-mRNA-1	transcript=ASIM_0001286301-mRNA-1 gene=ASIM_0001286301	2e-08	70	59
TRINITY_DN15022_c0_g2_i1]---[SwissProt|Q618K0|-1|0|Trembl|A0A0B2VM47|-1|0|DNA2PEP|177|-|0|	ASIM_0001286301-mRNA-1	transcript=ASIM_0001286301-mRNA-1 gene=ASIM_0001286301	6e-16	88	42
TRINITY_DN15027_c0_g1_i1]---[SwissProt|Q03755|-1|1|Trembl|A0A0M3I9R6|-1|1|DNA2PEP|160|-|1|	ASIM_0001303101-mRNA-1	transcript=ASIM_0001303101-mRNA-1 gene=ASIM_0001303101	5e-107	99	89
TRINITY_DN15027_c0_g2_i1]---[SwissProt|Q03755|-1|1|Trembl|A0A0M3I9R6|-1|1|DNA2PEP|160|-|1|	ASIM_0001303101-mRNA-1	transcript=ASIM_0001303101-mRNA-1 gene=ASIM_0001303101	5e-107	99	89
TRINITY_DN15027_c0_g3_i1]---[SwissProt|Q03755|-1|1|Trembl|A0A0M3I9R6|-1|1|DNA2PEP|160|-|1|	ASIM_0001303101-mRNA-1	transcript=ASIM_0001303101-mRNA-1 gene=ASIM_0001303101	5e-107	99	89
TRINITY_DN15030_c0_g1_i1	ASIM_0001675901-mRNA-1	transcript=ASIM_0001675901-mRNA-1 gene=ASIM_0001675901	3e-07	59	31
TRINITY_DN15032_c0_g2_i1]---[SwissProt|P90707|-1|1|Trembl|A0A0R3QNT8|-1|1|DNA2PEP|155|-|1|	ASIM_0001806801-mRNA-1	transcript=ASIM_0001806801-mRNA-1 gene=ASIM_0001806801	6e-100	90	100
TRINITY_DN15042_c0_g1_i1]---[SwissProt|Q60LV4|1|0|Trembl|A0A0M3K5C5|1|0|DNA2PEP|159|+|0|	ASIM_0001616601-mRNA-1	transcript=ASIM_0001616601-mRNA-1 gene=ASIM_0001616601	2e-94	100	100
TRINITY_DN15055_c0_g1_i1	ASIM_0001246001-mRNA-1	transcript=ASIM_0001246001-mRNA-1 gene=ASIM_0001246001	2e-16	91	44
TRINITY_DN15055_c0_g2_i1	ASIM_0001246001-mRNA-1	transcript=ASIM_0001246001-mRNA-1 gene=ASIM_0001246001	3e-15	77	52
TRINITY_DN1505_c0_g1_i1]---[SwissProt|Q1JPX4|-1|2|Trembl|F1LCA6|-1|2|DNA2PEP|66|-|2|	ASIM_0001109901-mRNA-1	transcript=ASIM_0001109901-mRNA-1 gene=ASIM_0001109901	5e-41	93	100
TRINITY_DN15091_c0_g1_i1	ASIM_0000821001-mRNA-1	transcript=ASIM_0000821001-mRNA-1 gene=ASIM_0000821001	4e-09	48	47
TRINITY_DN15114_c0_g1_i1	ASIM_0001129601-mRNA-1	transcript=ASIM_0001129601-mRNA-1 gene=ASIM_0001129601	0.0002	31	55
TRINITY_DN15125_c0_g1_i1	ASIM_0000809001-mRNA-1	transcript=ASIM_0000809001-mRNA-1 gene=ASIM_0000809001	3e-05	48	38
TRINITY_DN15135_c0_g1_i1]---[SwissProt|Q17QM8|-1|1|Trembl|A0A183UC14|-1|1|DNA2PEP|265|-|1|	ASIM_0001182401-mRNA-1	transcript=ASIM_0001182401-mRNA-1 gene=ASIM_0001182401	3e-150	100	77
TRINITY_DN1513_c0_g1_i1	ASIM_0001638601-mRNA-1	transcript=ASIM_0001638601-mRNA-1 gene=ASIM_0001638601	3e-22	68	46
TRINITY_DN15143_c0_g1_i1	ASIM_0000208501-mRNA-1	transcript=ASIM_0000208501-mRNA-1 gene=ASIM_0000208501	1e-16	78	33
TRINITY_DN15147_c0_g1_i1]---[SwissProt|Q09599|-1|0|Trembl|A0A0M3JRD5|-1|0|DNA2PEP|117|-|0|	ASIM_0001028401-mRNA-1	transcript=ASIM_0001028401-mRNA-1 gene=ASIM_0001028401	2e-27	115	47
TRINITY_DN15147_c0_g2_i1]---[SwissProt|Q09599|-1|0|Trembl|A0A0M3JRD5|-1|0|DNA2PEP|117|-|0|	ASIM_0001028401-mRNA-1	transcript=ASIM_0001028401-mRNA-1 gene=ASIM_0001028401	2e-27	115	47
TRINITY_DN15148_c0_g1_i1]---[SwissProt|A7Y2W8|1|0|Trembl|A0A183C9Y5|1|0|DNA2PEP|368|+|0|	ASIM_0001627801-mRNA-1	transcript=ASIM_0001627801-mRNA-1 gene=ASIM_0001627801	5e-113	63	69
TRINITY_DN15176_c0_g1_i1]---[SwissProt|Q19749|1|2|Trembl|F1KSK5|1|2|DNA2PEP|205|+|2|	ASIM_0000105601-mRNA-1	transcript=ASIM_0000105601-mRNA-1 gene=ASIM_0000105601	5e-63	103	47
TRINITY_DN15182_c0_g1_i1]---[SwissProt|Q9DGN1|-1|2|Trembl|A0A0M3K476|-1|2|DNA2PEP|111|-|2|	ASIM_0001576701-mRNA-1	transcript=ASIM_0001576701-mRNA-1 gene=ASIM_0001576701	1e-41	101	62
TRINITY_DN15188_c0_g1_i1]---[Trembl|A0A0M3J441|-1|1|DNA2PEP|163|-|1|	ASIM_0000230801-mRNA-1	transcript=ASIM_0000230801-mRNA-1 gene=ASIM_0000230801	2e-92	99	88
TRINITY_DN15189_c0_g1_i1	ASIM_0001768301-mRNA-1	transcript=ASIM_0001768301-mRNA-1 gene=ASIM_0001768301	1e-89	96	44
TRINITY_DN15190_c0_g1_i1]---[SwissProt|Q8CFG4|1|0|Trembl|A0A0B2VJH1|1|0|DNA2PEP|128|+|0|	ASIM_0000241101-mRNA-1	transcript=ASIM_0000241101-mRNA-1 gene=ASIM_0000241101	9e-32	41	94
TRINITY_DN15196_c0_g1_i1]---[SwissProt|P41934|1|2|Trembl|U1MJF8|1|2|DNA2PEP|89|+|2|	ASIM_0001612201-mRNA-1	transcript=ASIM_0001612201-mRNA-1 gene=ASIM_0001612201	3e-15	85	48
TRINITY_DN15196_c0_g2_i1]---[SwissProt|P41934|1|1|Trembl|A0A183EZW1|1|1|DNA2PEP|75|+|1|	ASIM_0001612201-mRNA-1	transcript=ASIM_0001612201-mRNA-1 gene=ASIM_0001612201	5e-31	100	66
TRINITY_DN1521_c0_g1_i1]---[SwissProt|P15475|1|1|Trembl|A0A0B7B945|1|1|DNA2PEP|118|+|1|	ASIM_0001818601-mRNA-1	transcript=ASIM_0001818601-mRNA-1 gene=ASIM_0001818601	6e-81	96	100
TRINITY_DN15223_c0_g1_i1	ASIM_0001088001-mRNA-1	transcript=ASIM_0001088001-mRNA-1 gene=ASIM_0001088001	2e-35	101	73
TRINITY_DN15223_c0_g2_i1	ASIM_0001088001-mRNA-1	transcript=ASIM_0001088001-mRNA-1 gene=ASIM_0001088001	5e-36	101	73
TRINITY_DN15225_c0_g1_i1	ASIM_0001245501-mRNA-1	transcript=ASIM_0001245501-mRNA-1 gene=ASIM_0001245501	6e-11	98	47
TRINITY_DN15227_c0_g1_i1]---[SwissProt|Q9Y2A4|1|0|Trembl|A0A0M3I4X1|1|0|DNA2PEP|179|+|0|	ASIM_0000280201-mRNA-1	transcript=ASIM_0000280201-mRNA-1 gene=ASIM_0000280201	1e-11	93	29
TRINITY_DN15227_c0_g2_i1]---[SwissProt|Q9Y2A4|1|0|Trembl|A0A0M3I4X1|1|0|DNA2PEP|88|+|0|	ASIM_0001842001-mRNA-1	transcript=ASIM_0001842001-mRNA-1 gene=ASIM_0001842001	9e-09	98	34
TRINITY_DN1522_c0_g3_i1]---[SwissProt|Q61Z83|1|2|Trembl|A0A0M3IAN9|1|2|DNA2PEP|78|+|2|	ASIM_0001026201-mRNA-1	transcript=ASIM_0001026201-mRNA-1 gene=ASIM_0001026201	4e-26	88	65
TRINITY_DN15234_c0_g1_i1	ASIM_0000344201-mRNA-1	transcript=ASIM_0000344201-mRNA-1 gene=ASIM_0000344201	5e-42	101	58
TRINITY_DN15235_c0_g1_i1]---[SwissProt|Q11073|-1|0|Trembl|A0A0B2UMR2|-1|0|DNA2PEP|142|-|0|	ASIM_0001578501-mRNA-1	transcript=ASIM_0001578501-mRNA-1 gene=ASIM_0001578501	2e-09	45	38
TRINITY_DN15241_c0_g1_i1]---[SwissProt|P62972|-1|0|Trembl|E4XSS9|-1|0|DNA2PEP|81|-|0|	ASIM_0001406201-mRNA-1	transcript=ASIM_0001406201-mRNA-1 gene=ASIM_0001406201	8e-06	65	39
TRINITY_DN15241_c0_g2_i1]---[SwissProt|P62972|-1|0|Trembl|E4XSS9|-1|0|DNA2PEP|81|-|0|	ASIM_0001406201-mRNA-1	transcript=ASIM_0001406201-mRNA-1 gene=ASIM_0001406201	8e-06	65	39
TRINITY_DN15255_c0_g1_i1]---[SwissProt|P0CB42|-1|1|Trembl|A0A0M3JTC4|-1|1|DNA2PEP|429|-|1|	ASIM_0001127301-mRNA-1	transcript=ASIM_0001127301-mRNA-1 gene=ASIM_0001127301	0.0	83	95
TRINITY_DN15269_c0_g1_i1]---[Trembl|A0A0M3JTM1|-1|2|DNA2PEP|210|-|2|	ASIM_0001139201-mRNA-1	transcript=ASIM_0001139201-mRNA-1 gene=ASIM_0001139201	2e-87	95	81
TRINITY_DN15275_c0_g1_i1]---[SwissProt|Q8C547|1|1|Trembl|A0A0M3J5S0|1|1|DNA2PEP|68|+|1|	ASIM_0000290201-mRNA-1	transcript=ASIM_0000290201-mRNA-1 gene=ASIM_0000290201	2e-30	100	91
TRINITY_DN15275_c0_g2_i1]---[SwissProt|Q8C547|1|1|Trembl|A0A0M3J5S0|1|1|DNA2PEP|68|+|1|	ASIM_0000290201-mRNA-1	transcript=ASIM_0000290201-mRNA-1 gene=ASIM_0000290201	2e-30	100	91
TRINITY_DN15293_c0_g1_i1]---[SwissProt|Q6P616|-1|0|Trembl|F1L200|-1|0|DNA2PEP|417|-|0|	ASIM_0000019301-mRNA-1	transcript=ASIM_0000019301-mRNA-1 gene=ASIM_0000019301	0.0	92	96
TRINITY_DN1529_c0_g1_i1]---[SwissProt|P81178|-1|1|Trembl|A0A183BPN9|-1|1|DNA2PEP|54|-|1|	ASIM_0001782901-mRNA-1	transcript=ASIM_0001782901-mRNA-1 gene=ASIM_0001782901	1e-25	83	100
TRINITY_DN152_c0_g1_i1]---[SwissProt|Q18775|-1|1|Trembl|A0A0B2VSK8|-1|1|DNA2PEP|152|-|1|	ASIM_0000034401-mRNA-1	transcript=ASIM_0000034401-mRNA-1 gene=ASIM_0000034401	6e-53	67	78
TRINITY_DN15307_c0_g1_i1	ASIM_0000210601-mRNA-1	transcript=ASIM_0000210601-mRNA-1 gene=ASIM_0000210601	1e-42	64	96
TRINITY_DN15310_c0_g1_i1]---[SwissProt|P14238|1|0|Trembl|A0A0M3JYG3|1|0|DNA2PEP|136|+|0|	ASIM_0001348501-mRNA-1	transcript=ASIM_0001348501-mRNA-1 gene=ASIM_0001348501	2e-78	102	82
TRINITY_DN15362_c0_g1_i1]---[SwissProt|Q63ZR6|1|2|Trembl|A0A183UFC6|1|2|DNA2PEP|92|+|2|	ASIM_0001389101-mRNA-1	transcript=ASIM_0001389101-mRNA-1 gene=ASIM_0001389101	1e-30	98	56
TRINITY_DN1537_c0_g1_i1	ASIM_0001610801-mRNA-1	transcript=ASIM_0001610801-mRNA-1 gene=ASIM_0001610801	3e-50	100	56
TRINITY_DN15402_c0_g1_i1	ASIM_0000034501-mRNA-1	transcript=ASIM_0000034501-mRNA-1 gene=ASIM_0000034501	3e-19	92	60
TRINITY_DN15402_c0_g2_i1]---[Trembl|A0A0M3I831|-1|1|DNA2PEP|203|-|1|	ASIM_0000034501-mRNA-1	transcript=ASIM_0000034501-mRNA-1 gene=ASIM_0000034501	8e-46	111	40
TRINITY_DN1541_c0_g1_i1	ASIM_0001483501-mRNA-1	transcript=ASIM_0001483501-mRNA-1 gene=ASIM_0001483501	1e-51	102	93
TRINITY_DN1541_c0_g2_i1	ASIM_0001483501-mRNA-1	transcript=ASIM_0001483501-mRNA-1 gene=ASIM_0001483501	2e-53	102	96
TRINITY_DN15424_c0_g1_i1	ASIM_0000018901-mRNA-1	transcript=ASIM_0000018901-mRNA-1 gene=ASIM_0000018901	8e-31	97	62
TRINITY_DN15443_c0_g1_i1	ASIM_0001383001-mRNA-1	transcript=ASIM_0001383001-mRNA-1 gene=ASIM_0001383001	2e-05	37	69
TRINITY_DN15467_c0_g1_i1]---[Trembl|A0A136IPL9|-1|0|DNA2PEP|111|-|0|	ASIM_0002116301-mRNA-1	transcript=ASIM_0002116301-mRNA-1 gene=ASIM_0002116301	6e-05	68	30
TRINITY_DN15470_c0_g2_i1	ASIM_0000011701-mRNA-1	transcript=ASIM_0000011701-mRNA-1 gene=ASIM_0000011701	5e-05	73	36
TRINITY_DN15472_c0_g1_i1	ASIM_0001410501-mRNA-1	transcript=ASIM_0001410501-mRNA-1 gene=ASIM_0001410501	7e-45	97	80
TRINITY_DN15472_c0_g2_i1	ASIM_0001410501-mRNA-1	transcript=ASIM_0001410501-mRNA-1 gene=ASIM_0001410501	7e-45	97	80
TRINITY_DN15476_c0_g1_i1	ASIM_0001738301-mRNA-1	transcript=ASIM_0001738301-mRNA-1 gene=ASIM_0001738301	1e-12	108	50
TRINITY_DN15476_c0_g2_i1	ASIM_0001738301-mRNA-1	transcript=ASIM_0001738301-mRNA-1 gene=ASIM_0001738301	3e-13	108	51
TRINITY_DN1549_c0_g1_i1	ASIM_0001092501-mRNA-1	transcript=ASIM_0001092501-mRNA-1 gene=ASIM_0001092501	3e-16	44	64
TRINITY_DN15512_c0_g1_i1]---[SwissProt|Q9V0D5|1|1|Trembl|H3FZN1|1|1|DNA2PEP|89|+|1|	ASIM_0002081501-mRNA-1	transcript=ASIM_0002081501-mRNA-1 gene=ASIM_0002081501	4e-46	96	77
TRINITY_DN15520_c0_g1_i1]---[SwissProt|Q9U320|1|0|Trembl|A0A183UI64|1|0|DNA2PEP|239|+|0|	ASIM_0001610901-mRNA-1	transcript=ASIM_0001610901-mRNA-1 gene=ASIM_0001610901	7e-66	103	47
TRINITY_DN15533_c0_g1_i1]---[SwissProt|P67874|1|2|Trembl|A0A0R3RPG4|1|2|DNA2PEP|88|+|2|	ASIM_0001196501-mRNA-1	transcript=ASIM_0001196501-mRNA-1 gene=ASIM_0001196501	1e-52	100	88
TRINITY_DN15533_c0_g2_i1]---[SwissProt|Q91398|1|0|Trembl|A0A0K0JJ43|1|0|DNA2PEP|78|+|0|	ASIM_0001196501-mRNA-1	transcript=ASIM_0001196501-mRNA-1 gene=ASIM_0001196501	9e-47	100	88
TRINITY_DN15533_c0_g3_i1]---[SwissProt|Q91398|1|1|Trembl|A0A0R3RPG4|1|1|DNA2PEP|89|+|1|	ASIM_0001196501-mRNA-1	transcript=ASIM_0001196501-mRNA-1 gene=ASIM_0001196501	5e-56	100	91
TRINITY_DN15535_c0_g1_i1]---[SwissProt|Q20762|-1|2|Trembl|A0A183VBH9|-1|2|DNA2PEP|293|-|2|	ASIM_0001699201-mRNA-1	transcript=ASIM_0001699201-mRNA-1 gene=ASIM_0001699201	2e-111	81	62
TRINITY_DN15542_c0_g1_i1]---[SwissProt|O09127|1|0|Trembl|A0A0M3IYH4|1|0|DNA2PEP|178|+|0|	ASIM_0000029601-mRNA-1	transcript=ASIM_0000029601-mRNA-1 gene=ASIM_0000029601	2e-105	100	97
TRINITY_DN15546_c0_g1_i1]---[SwissProt|O89017|-1|2|Trembl|A0A158QA90|-1|2|DNA2PEP|144|-|2|	ASIM_0001912401-mRNA-1	transcript=ASIM_0001912401-mRNA-1 gene=ASIM_0001912401	7e-34	65	56
TRINITY_DN15550_c0_g1_i1]---[SwissProt|P84175|1|1|Trembl|A0A0M3IYX4|1|1|DNA2PEP|78|+|1|	ASIM_0000045301-mRNA-1	transcript=ASIM_0000045301-mRNA-1 gene=ASIM_0000045301	1e-51	100	100
TRINITY_DN15550_c0_g2_i1]---[SwissProt|P84175|1|1|Trembl|A0A0M3IYX4|1|1|DNA2PEP|76|+|1|	ASIM_0000045301-mRNA-1	transcript=ASIM_0000045301-mRNA-1 gene=ASIM_0000045301	1e-49	100	100
TRINITY_DN15550_c0_g3_i1]---[SwissProt|P47840|1|1|Trembl|A0A0M3IYX4|1|1|DNA2PEP|68|+|1|	ASIM_0000045301-mRNA-1	transcript=ASIM_0000045301-mRNA-1 gene=ASIM_0000045301	2e-43	100	100
TRINITY_DN15553_c0_g1_i1]---[SwissProt|P57080|1|0|Trembl|A0A158PNI1|1|0|DNA2PEP|235|+|0|	ASIM_0001207001-mRNA-1	transcript=ASIM_0001207001-mRNA-1 gene=ASIM_0001207001	1e-136	92	91
TRINITY_DN15561_c0_g1_i1	ASIM_0001141101-mRNA-1	transcript=ASIM_0001141101-mRNA-1 gene=ASIM_0001141101	2e-13	35	70
TRINITY_DN15561_c0_g2_i1	ASIM_0001141101-mRNA-1	transcript=ASIM_0001141101-mRNA-1 gene=ASIM_0001141101	2e-13	35	70
TRINITY_DN15568_c0_g2_i1	ASIM_0001025101-mRNA-1	transcript=ASIM_0001025101-mRNA-1 gene=ASIM_0001025101	0.002	68	33
TRINITY_DN15585_c0_g2_i1	ASIM_0001447501-mRNA-1	transcript=ASIM_0001447501-mRNA-1 gene=ASIM_0001447501	6e-36	100	100
TRINITY_DN15602_c0_g1_i3	ASIM_0001491101-mRNA-1	transcript=ASIM_0001491101-mRNA-1 gene=ASIM_0001491101	2e-12	73	43
TRINITY_DN15606_c0_g1_i1	ASIM_0001352901-mRNA-1	transcript=ASIM_0001352901-mRNA-1 gene=ASIM_0001352901	0.0002	88	41
TRINITY_DN15626_c0_g1_i1	ASIM_0000721601-mRNA-1	transcript=ASIM_0000721601-mRNA-1 gene=ASIM_0000721601	8e-08	57	46
TRINITY_DN15652_c0_g1_i1	ASIM_0001625101-mRNA-1	transcript=ASIM_0001625101-mRNA-1 gene=ASIM_0001625101	2e-28	106	56
TRINITY_DN15656_c0_g2_i1]---[Trembl|A0A0B2UZC3|-1|2|DNA2PEP|148|-|2|	ASIM_0001266301-mRNA-1	transcript=ASIM_0001266301-mRNA-1 gene=ASIM_0001266301	3e-39	57	75
TRINITY_DN15675_c0_g1_i1]---[SwissProt|Q27513|-1|1|Trembl|F1L8Y2|-1|1|DNA2PEP|129|-|1|	ASIM_0001409101-mRNA-1	transcript=ASIM_0001409101-mRNA-1 gene=ASIM_0001409101	9e-38	100	49
TRINITY_DN15685_c0_g1_i1]---[Trembl|A0A1N5CX52|-1|1|DNA2PEP|105|-|1|	ASIM_0002146301-mRNA-1	transcript=ASIM_0002146301-mRNA-1 gene=ASIM_0002146301	2e-22	78	59
TRINITY_DN15689_c0_g1_i1	ASIM_0001423601-mRNA-1	transcript=ASIM_0001423601-mRNA-1 gene=ASIM_0001423601	2e-37	81	74
TRINITY_DN15689_c0_g2_i1	ASIM_0001423601-mRNA-1	transcript=ASIM_0001423601-mRNA-1 gene=ASIM_0001423601	9e-37	81	74
TRINITY_DN15689_c0_g3_i1	ASIM_0001423601-mRNA-1	transcript=ASIM_0001423601-mRNA-1 gene=ASIM_0001423601	3e-17	73	64
TRINITY_DN15690_c0_g1_i1]---[SwissProt|P12844|-1|1|Trembl|A0A0M3IWA9|-1|1|DNA2PEP|114|-|1|	ASIM_0001818301-mRNA-1	transcript=ASIM_0001818301-mRNA-1 gene=ASIM_0001818301	2e-75	105	95
TRINITY_DN1572_c0_g1_i1]---[SwissProt|Q01406|1|1|Trembl|F1KSD4|1|1|DNA2PEP|120|+|1|	ASIM_0002158001-mRNA-1	transcript=ASIM_0002158001-mRNA-1 gene=ASIM_0002158001	6e-10	34	53
TRINITY_DN15738_c0_g1_i1]---[SwissProt|Q06561|1|0|Trembl|A0A0M3JG30|1|0|DNA2PEP|77|+|0|	ASIM_0000658501-mRNA-1	transcript=ASIM_0000658501-mRNA-1 gene=ASIM_0000658501	2e-35	98	69
TRINITY_DN15741_c0_g1_i2]---[SwissProt|Q8BGG7|1|0|Trembl|A0A0M3JW93|1|0|DNA2PEP|304|+|0|	ASIM_0001254301-mRNA-1	transcript=ASIM_0001254301-mRNA-1 gene=ASIM_0001254301	0.0	92	100
TRINITY_DN15752_c0_g1_i1]---[SwissProt|Q7T2E3|-1|2|Trembl|J9ETD5|-1|2|DNA2PEP|96|-|2|	ASIM_0001200501-mRNA-1	transcript=ASIM_0001200501-mRNA-1 gene=ASIM_0001200501	9e-63	100	93
TRINITY_DN15758_c1_g1_i1]---[SwissProt|Q9BXY0|-1|0|Trembl|A0A0M3JVE4|-1|0|DNA2PEP|73|-|0|	ASIM_0001219501-mRNA-1	transcript=ASIM_0001219501-mRNA-1 gene=ASIM_0001219501	3e-39	100	83
TRINITY_DN1576_c0_g1_i1]---[SwissProt|Q8VID5|1|1|Trembl|F1KV72|1|1|DNA2PEP|141|+|1|	ASIM_0001133501-mRNA-1	transcript=ASIM_0001133501-mRNA-1 gene=ASIM_0001133501	3e-57	100	79
TRINITY_DN15807_c0_g1_i1	ASIM_0001758601-mRNA-1	transcript=ASIM_0001758601-mRNA-1 gene=ASIM_0001758601	3e-09	63	38
TRINITY_DN15807_c0_g3_i1	ASIM_0001758601-mRNA-1	transcript=ASIM_0001758601-mRNA-1 gene=ASIM_0001758601	3e-09	62	39
TRINITY_DN15809_c0_g1_i1]---[Trembl|A0A183UG08|-1|0|DNA2PEP|139|-|0|	ASIM_0001947301-mRNA-1	transcript=ASIM_0001947301-mRNA-1 gene=ASIM_0001947301	3e-28	75	59
TRINITY_DN15881_c0_g1_i1	ASIM_0001160301-mRNA-1	transcript=ASIM_0001160301-mRNA-1 gene=ASIM_0001160301	5e-07	37	78
TRINITY_DN15890_c0_g1_i1]---[SwissProt|Q11180|-1|0|Trembl|A0A0M3JWU8|-1|0|DNA2PEP|253|-|0|	ASIM_0001278501-mRNA-1	transcript=ASIM_0001278501-mRNA-1 gene=ASIM_0001278501	5e-91	77	71
TRINITY_DN15892_c0_g1_i1	ASIM_0001149001-mRNA-1	transcript=ASIM_0001149001-mRNA-1 gene=ASIM_0001149001	2e-16	79	49
TRINITY_DN15903_c0_g1_i1	ASIM_0001402701-mRNA-1	transcript=ASIM_0001402701-mRNA-1 gene=ASIM_0001402701	7e-31	100	77
TRINITY_DN15931_c1_g1_i1	ASIM_0000039601-mRNA-1	transcript=ASIM_0000039601-mRNA-1 gene=ASIM_0000039601	0.0002	101	35
TRINITY_DN15963_c0_g1_i1]---[SwissProt|Q20168|1|0|Trembl|A0A0M3JQT2|1|0|DNA2PEP|91|+|0|	ASIM_0001004001-mRNA-1	transcript=ASIM_0001004001-mRNA-1 gene=ASIM_0001004001	2e-40	100	79
TRINITY_DN15973_c0_g1_i1]---[SwissProt|P02567|-1|0|Trembl|A0A0M3K1Z5|-1|0|DNA2PEP|130|-|0|	ASIM_0001490901-mRNA-1	transcript=ASIM_0001490901-mRNA-1 gene=ASIM_0001490901	4e-91	100	100
TRINITY_DN15973_c0_g2_i1]---[SwissProt|P02567|-1|0|Trembl|A0A0M3K1Z5|-1|0|DNA2PEP|130|-|0|	ASIM_0001490901-mRNA-1	transcript=ASIM_0001490901-mRNA-1 gene=ASIM_0001490901	4e-91	100	100
TRINITY_DN1598_c0_g1_i1]---[SwissProt|Q14681|1|0|Trembl|A0A183XI58|1|0|DNA2PEP|84|+|0|	ASIM_0001029301-mRNA-1	transcript=ASIM_0001029301-mRNA-1 gene=ASIM_0001029301	2e-06	85	38
TRINITY_DN159_c0_g1_i1	ASIM_0001504401-mRNA-1	transcript=ASIM_0001504401-mRNA-1 gene=ASIM_0001504401	2e-05	64	28
TRINITY_DN16005_c0_g1_i1]---[SwissProt|A8QCE4|1|0|Trembl|A0A183U0H2|1|0|DNA2PEP|77|+|0|	ASIM_0001541501-mRNA-1	transcript=ASIM_0001541501-mRNA-1 gene=ASIM_0001541501	3e-36	89	78
TRINITY_DN16005_c0_g2_i1]---[SwissProt|A8QCE4|1|0|Trembl|A0A183U0H2|1|0|DNA2PEP|77|+|0|	ASIM_0001541501-mRNA-1	transcript=ASIM_0001541501-mRNA-1 gene=ASIM_0001541501	5e-37	89	79
TRINITY_DN16006_c0_g2_i1	ASIM_0001136601-mRNA-1	transcript=ASIM_0001136601-mRNA-1 gene=ASIM_0001136601	2e-16	123	42
TRINITY_DN16013_c0_g1_i1	ASIM_0001402701-mRNA-1	transcript=ASIM_0001402701-mRNA-1 gene=ASIM_0001402701	8e-47	101	91
TRINITY_DN16031_c0_g3_i1]---[SwissProt|P34574|-1|1|Trembl|U1MA75|-1|1|DNA2PEP|97|-|1|	ASIM_0001391901-mRNA-1	transcript=ASIM_0001391901-mRNA-1 gene=ASIM_0001391901	9e-34	59	98
TRINITY_DN16048_c0_g1_i1]---[SwissProt|P48746|-1|2|Trembl|A0A183UIQ9|-1|2|DNA2PEP|81|-|2|	ASIM_0001375301-mRNA-1	transcript=ASIM_0001375301-mRNA-1 gene=ASIM_0001375301	1e-40	100	81
TRINITY_DN16053_c0_g1_i1	ASIM_0001787701-mRNA-1	transcript=ASIM_0001787701-mRNA-1 gene=ASIM_0001787701	0.002	96	25
TRINITY_DN16067_c0_g1_i1	ASIM_0001599901-mRNA-1	transcript=ASIM_0001599901-mRNA-1 gene=ASIM_0001599901	0.005	43	45
TRINITY_DN16070_c0_g1_i1]---[SwissProt|P34563|1|0|Trembl|U1NR75|1|0|DNA2PEP|166|+|0|	ASIM_0001173401-mRNA-1	transcript=ASIM_0001173401-mRNA-1 gene=ASIM_0001173401	1e-100	96	84
TRINITY_DN16099_c0_g1_i1]---[SwissProt|Q05062|1|1|Trembl|A0A0M3JSE4|1|1|DNA2PEP|228|+|1|	ASIM_0001089001-mRNA-1	transcript=ASIM_0001089001-mRNA-1 gene=ASIM_0001089001	4e-140	83	100
TRINITY_DN16102_c0_g1_i1	ASIM_0001310501-mRNA-1	transcript=ASIM_0001310501-mRNA-1 gene=ASIM_0001310501	5e-35	93	83
TRINITY_DN16102_c0_g2_i1	ASIM_0001310501-mRNA-1	transcript=ASIM_0001310501-mRNA-1 gene=ASIM_0001310501	4e-25	92	80
TRINITY_DN16103_c0_g1_i1	ASIM_0000362001-mRNA-1	transcript=ASIM_0000362001-mRNA-1 gene=ASIM_0000362001	0.0001	62	64
TRINITY_DN16105_c0_g1_i1]---[SwissProt|Q8R3L2|1|1|Trembl|F1L6J0|1|1|DNA2PEP|87|+|1|	ASIM_0001139401-mRNA-1	transcript=ASIM_0001139401-mRNA-1 gene=ASIM_0001139401	8e-27	98	54
TRINITY_DN16111_c0_g2_i1	ASIM_0000069801-mRNA-1	transcript=ASIM_0000069801-mRNA-1 gene=ASIM_0000069801	9e-15	95	38
TRINITY_DN16120_c0_g1_i1	ASIM_0001141701-mRNA-1	transcript=ASIM_0001141701-mRNA-1 gene=ASIM_0001141701	1e-21	95	53
TRINITY_DN16159_c0_g1_i1]---[SwissProt|Q21874|1|2|Trembl|A0A0B2VLV5|1|2|DNA2PEP|126|+|2|	ASIM_0001591901-mRNA-1	transcript=ASIM_0001591901-mRNA-1 gene=ASIM_0001591901	2e-64	98	81
TRINITY_DN16163_c0_g1_i1]---[SwissProt|Q9VLU6|-1|0|Trembl|A0A0M3JW75|-1|0|DNA2PEP|100|-|0|	ASIM_0001252101-mRNA-1	transcript=ASIM_0001252101-mRNA-1 gene=ASIM_0001252101	1e-65	96	100
TRINITY_DN16176_c0_g1_i1]---[SwissProt|P46427|1|1|Trembl|A0A0M3KAL6|1|1|DNA2PEP|221|+|1|	ASIM_0001801201-mRNA-1	transcript=ASIM_0001801201-mRNA-1 gene=ASIM_0001801201	6e-157	94	100
TRINITY_DN16197_c0_g1_i1	ASIM_0001293501-mRNA-1	transcript=ASIM_0001293501-mRNA-1 gene=ASIM_0001293501	2e-66	61	78
TRINITY_DN16205_c0_g1_i1	ASIM_0001652101-mRNA-1	transcript=ASIM_0001652101-mRNA-1 gene=ASIM_0001652101	1e-08	59	37
TRINITY_DN16207_c0_g1_i1]---[Trembl|A0A0M3KH51|-1|0|DNA2PEP|128|-|0|	ASIM_0002031501-mRNA-1	transcript=ASIM_0002031501-mRNA-1 gene=ASIM_0002031501	2e-71	81	98
TRINITY_DN16211_c0_g1_i1	ASIM_0001302601-mRNA-1	transcript=ASIM_0001302601-mRNA-1 gene=ASIM_0001302601	2e-66	93	99
TRINITY_DN16229_c0_g1_i1]---[SwissProt|O60508|-1|2|Trembl|A0A0M3JYU8|-1|2|DNA2PEP|145|-|2|	ASIM_0001364001-mRNA-1	transcript=ASIM_0001364001-mRNA-1 gene=ASIM_0001364001	4e-100	97	100
TRINITY_DN16231_c3_g1_i1]---[SwissProt|P09446|1|1|Trembl|A0A146NVI8|1|1|DNA2PEP|647|+|1|	ASIM_0001774701-mRNA-1	transcript=ASIM_0001774701-mRNA-1 gene=ASIM_0001774701	0.0	94	81
TRINITY_DN16243_c0_g1_i1]---[Trembl|A0A0M3JRT5|-1|2|DNA2PEP|125|-|2|	ASIM_0001063701-mRNA-1	transcript=ASIM_0001063701-mRNA-1 gene=ASIM_0001063701	1e-45	100	62
TRINITY_DN16261_c0_g1_i1	ASIM_0001126401-mRNA-1	transcript=ASIM_0001126401-mRNA-1 gene=ASIM_0001126401	9e-17	43	38
TRINITY_DN16267_c0_g1_i1	ASIM_0000012901-mRNA-1	transcript=ASIM_0000012901-mRNA-1 gene=ASIM_0000012901	1e-44	100	65
TRINITY_DN16273_c0_g1_i1	ASIM_0001773401-mRNA-1	transcript=ASIM_0001773401-mRNA-1 gene=ASIM_0001773401	9e-57	100	70
TRINITY_DN1628_c0_g1_i1]---[SwissProt|P29774|-1|0|Trembl|A0A0B2V8K3|-1|0|DNA2PEP|139|-|0|	ASIM_0000516601-mRNA-1	transcript=ASIM_0000516601-mRNA-1 gene=ASIM_0000516601	3e-44	51	94
TRINITY_DN16296_c0_g1_i1]---[SwissProt|Q6P819|1|0|Trembl|A0A183VDL6|1|0|DNA2PEP|167|+|0|	ASIM_0000660301-mRNA-1	transcript=ASIM_0000660301-mRNA-1 gene=ASIM_0000660301	1e-57	66	74
TRINITY_DN16300_c0_g1_i1	ASIM_0001699501-mRNA-1	transcript=ASIM_0001699501-mRNA-1 gene=ASIM_0001699501	1e-09	60	33
TRINITY_DN16313_c0_g1_i1	ASIM_0001357101-mRNA-1	transcript=ASIM_0001357101-mRNA-1 gene=ASIM_0001357101	5e-25	109	48
TRINITY_DN16314_c0_g2_i1	ASIM_0001291701-mRNA-1	transcript=ASIM_0001291701-mRNA-1 gene=ASIM_0001291701	2e-29	80	75
TRINITY_DN16321_c0_g1_i1]---[SwissProt|Q9BL19|-1|0|Trembl|A0A0N4X5D1|-1|0|DNA2PEP|91|-|0|	ASIM_0001190401-mRNA-1	transcript=ASIM_0001190401-mRNA-1 gene=ASIM_0001190401	5e-31	70	79
TRINITY_DN16324_c0_g1_i3	ASIM_0001545301-mRNA-1	transcript=ASIM_0001545301-mRNA-1 gene=ASIM_0001545301	0.003	49	36
TRINITY_DN16327_c1_g1_i1]---[SwissProt|Q03755|1|0|Trembl|A0A0R3RDT1|1|0|DNA2PEP|90|+|0|	ASIM_0001615101-mRNA-1	transcript=ASIM_0001615101-mRNA-1 gene=ASIM_0001615101	3e-53	100	86
TRINITY_DN16330_c0_g1_i1	ASIM_0001329001-mRNA-1	transcript=ASIM_0001329001-mRNA-1 gene=ASIM_0001329001	2e-43	51	98
TRINITY_DN16353_c0_g1_i1	ASIM_0001797201-mRNA-1	transcript=ASIM_0001797201-mRNA-1 gene=ASIM_0001797201	3e-60	57	59
TRINITY_DN16356_c0_g2_i1]---[SwissProt|P05205|-1|0|Trembl|A0A0M3IBK0|-1|0|DNA2PEP|83|-|0|	ASIM_0001443601-mRNA-1	transcript=ASIM_0001443601-mRNA-1 gene=ASIM_0001443601	1e-28	90	60
TRINITY_DN16365_c0_g1_i1	ASIM_0000875001-mRNA-1	transcript=ASIM_0000875001-mRNA-1 gene=ASIM_0000875001	8e-46	65	77
TRINITY_DN16365_c0_g2_i1	ASIM_0000875001-mRNA-1	transcript=ASIM_0000875001-mRNA-1 gene=ASIM_0000875001	8e-46	65	77
TRINITY_DN16370_c0_g1_i1]---[SwissProt|Q9CR41|1|2|Trembl|A0A0M3JTD4|1|2|DNA2PEP|116|+|2|	ASIM_0001128401-mRNA-1	transcript=ASIM_0001128401-mRNA-1 gene=ASIM_0001128401	2e-69	126	75
TRINITY_DN16372_c0_g1_i1]---[SwissProt|Q5E999|1|0|Trembl|A0A0M3JSY0|1|0|DNA2PEP|306|+|0|	ASIM_0001110801-mRNA-1	transcript=ASIM_0001110801-mRNA-1 gene=ASIM_0001110801	0.0	85	93
TRINITY_DN1637_c0_g1_i1]---[SwissProt|Q20655|1|2|Trembl|A0A1I8AGT0|1|2|DNA2PEP|67|+|2|	ASIM_0000112901-mRNA-1	transcript=ASIM_0000112901-mRNA-1 gene=ASIM_0000112901	6e-29	98	84
TRINITY_DN16399_c0_g1_i1]---[SwissProt|Q9BYU1|1|1|Trembl|F1L273|1|1|DNA2PEP|122|+|1|	ASIM_0001067501-mRNA-1	transcript=ASIM_0001067501-mRNA-1 gene=ASIM_0001067501	3e-12	86	32
TRINITY_DN16420_c0_g1_i1]---[SwissProt|P0C8L6|1|1|Trembl|A0A0M3JYN9|1|1|DNA2PEP|57|+|1|	ASIM_0001357301-mRNA-1	transcript=ASIM_0001357301-mRNA-1 gene=ASIM_0001357301	2e-37	100	100
TRINITY_DN16456_c0_g2_i1]---[SwissProt|Q20516|1|2|Trembl|A0A016WHX0|1|2|DNA2PEP|86|+|2|	ASIM_0001724101-mRNA-1	transcript=ASIM_0001724101-mRNA-1 gene=ASIM_0001724101	2e-09	73	36
TRINITY_DN16458_c0_g1_i1]---[SwissProt|Q86BN8|1|1|Trembl|A0A0M3JQR9|1|1|DNA2PEP|216|+|1|	ASIM_0001002401-mRNA-1	transcript=ASIM_0001002401-mRNA-1 gene=ASIM_0001002401	3e-155	95	100
TRINITY_DN16465_c0_g1_i1]---[SwissProt|P34656|1|1|Trembl|A0A0B2VFF4|1|1|DNA2PEP|340|+|1|	ASIM_0000398401-mRNA-1	transcript=ASIM_0000398401-mRNA-1 gene=ASIM_0000398401	1e-39	50	44
TRINITY_DN16477_c0_g2_i1]---[SwissProt|Q5R407|1|1|Trembl|U1P0Y9|1|1|DNA2PEP|127|+|1|	ASIM_0001006001-mRNA-1	transcript=ASIM_0001006001-mRNA-1 gene=ASIM_0001006001	5e-31	129	39
TRINITY_DN16496_c0_g1_i2	ASIM_0001760001-mRNA-1	transcript=ASIM_0001760001-mRNA-1 gene=ASIM_0001760001	2e-34	81	55
TRINITY_DN16508_c0_g1_i1]---[SwissProt|Q6PAZ3|-1|1|Trembl|A0A0M3K9S4|-1|1|DNA2PEP|75|-|1|	ASIM_0001771901-mRNA-1	transcript=ASIM_0001771901-mRNA-1 gene=ASIM_0001771901	5e-49	100	100
TRINITY_DN16517_c0_g2_i1	ASIM_0002082901-mRNA-1	transcript=ASIM_0002082901-mRNA-1 gene=ASIM_0002082901	1e-14	80	67
TRINITY_DN16526_c0_g1_i1]---[SwissProt|Q58D34|-1|2|Trembl|A0A183TYW6|-1|2|DNA2PEP|196|-|2|	ASIM_0001030101-mRNA-1	transcript=ASIM_0001030101-mRNA-1 gene=ASIM_0001030101	8e-36	98	36
TRINITY_DN16530_c0_g1_i1	ASIM_0001736501-mRNA-1	transcript=ASIM_0001736501-mRNA-1 gene=ASIM_0001736501	3e-22	72	38
TRINITY_DN16531_c0_g1_i1	ASIM_0001513601-mRNA-1	transcript=ASIM_0001513601-mRNA-1 gene=ASIM_0001513601	3e-23	72	46
TRINITY_DN16531_c0_g2_i1	ASIM_0001513601-mRNA-1	transcript=ASIM_0001513601-mRNA-1 gene=ASIM_0001513601	1e-23	88	46
TRINITY_DN16534_c0_g1_i1]---[SwissProt|P58375|-1|0|Trembl|F1LGY8|-1|0|DNA2PEP|117|-|0|	ASIM_0001116101-mRNA-1	transcript=ASIM_0001116101-mRNA-1 gene=ASIM_0001116101	3e-80	95	100
TRINITY_DN16535_c0_g1_i1]---[SwissProt|Q9UHD1|-1|1|Trembl|A0A0M3JQX9|-1|1|DNA2PEP|321|-|1|	ASIM_0001009701-mRNA-1	transcript=ASIM_0001009701-mRNA-1 gene=ASIM_0001009701	0.0	90	100
TRINITY_DN16560_c0_g1_i1]---[Trembl|A0A183ULE3|-1|0|DNA2PEP|119|-|0|	ASIM_0001775901-mRNA-1	transcript=ASIM_0001775901-mRNA-1 gene=ASIM_0001775901	1e-10	34	48
TRINITY_DN16571_c0_g1_i1]---[SwissProt|P34687|-1|2|Trembl|F1LBI7|-1|2|DNA2PEP|142|-|2|	ASIM_0002008001-mRNA-1	transcript=ASIM_0002008001-mRNA-1 gene=ASIM_0002008001	4e-56	87	76
TRINITY_DN16588_c0_g1_i1]---[SwissProt|Q8VDS8|1|1|Trembl|A0A183UQR7|1|1|DNA2PEP|215|+|1|	ASIM_0002083301-mRNA-1	transcript=ASIM_0002083301-mRNA-1 gene=ASIM_0002083301	8e-66	46	100
TRINITY_DN16589_c0_g1_i1	ASIM_0001027101-mRNA-1	transcript=ASIM_0001027101-mRNA-1 gene=ASIM_0001027101	0.007	70	30
TRINITY_DN16600_c0_g2_i1	ASIM_0001148501-mRNA-1	transcript=ASIM_0001148501-mRNA-1 gene=ASIM_0001148501	3e-16	91	57
TRINITY_DN16604_c0_g1_i1]---[SwissProt|P34369|-1|0|Trembl|A0A0B2VSU6|-1|0|DNA2PEP|89|-|0|	ASIM_0000689401-mRNA-1	transcript=ASIM_0000689401-mRNA-1 gene=ASIM_0000689401	2e-48	80	100
TRINITY_DN16608_c0_g1_i1]---[SwissProt|Q20762|1|0|Trembl|U1LYH1|1|0|DNA2PEP|73|+|0|	ASIM_0001591901-mRNA-1	transcript=ASIM_0001591901-mRNA-1 gene=ASIM_0001591901	1e-39	98	86
TRINITY_DN16617_c0_g1_i1	ASIM_0001544601-mRNA-1	transcript=ASIM_0001544601-mRNA-1 gene=ASIM_0001544601	3e-28	93	54
TRINITY_DN1662_c0_g1_i1	ASIM_0001362501-mRNA-1	transcript=ASIM_0001362501-mRNA-1 gene=ASIM_0001362501	1e-45	105	75
TRINITY_DN16638_c0_g1_i1]---[SwissProt|P34559|-1|1|Trembl|A0A0M3K2M8|-1|1|DNA2PEP|291|-|1|	ASIM_0001518201-mRNA-1	transcript=ASIM_0001518201-mRNA-1 gene=ASIM_0001518201	0.0	99	100
TRINITY_DN16647_c0_g1_i1]---[SwissProt|Q2KII6|-1|2|Trembl|A0A0M3JU52|-1|2|DNA2PEP|303|-|2|	ASIM_0001159801-mRNA-1	transcript=ASIM_0001159801-mRNA-1 gene=ASIM_0001159801	0.0	95	100
TRINITY_DN16651_c0_g1_i1]---[SwissProt|A5WVX1|-1|2|Trembl|A0A183V5Y8|-1|2|DNA2PEP|95|-|2|	ASIM_0001118501-mRNA-1	transcript=ASIM_0001118501-mRNA-1 gene=ASIM_0001118501	3e-14	77	45
TRINITY_DN16653_c0_g1_i1]---[SwissProt|Q32PX7|1|0|Trembl|A0A0M3JZE2|1|0|DNA2PEP|183|+|0|	ASIM_0001386701-mRNA-1	transcript=ASIM_0001386701-mRNA-1 gene=ASIM_0001386701	3e-105	103	87
TRINITY_DN16655_c0_g1_i1	ASIM_0001792201-mRNA-1	transcript=ASIM_0001792201-mRNA-1 gene=ASIM_0001792201	2e-31	74	65
TRINITY_DN16680_c0_g1_i1]---[SwissProt|O01530|1|2|Trembl|A0A0M3J302|1|2|DNA2PEP|98|+|2|	ASIM_0000191401-mRNA-1	transcript=ASIM_0000191401-mRNA-1 gene=ASIM_0000191401	2e-30	91	56
TRINITY_DN16685_c1_g1_i1]---[SwissProt|P34371|1|2|Trembl|A0A0B2VSX7|1|2|DNA2PEP|76|+|2|	ASIM_0000069901-mRNA-1	transcript=ASIM_0000069901-mRNA-1 gene=ASIM_0000069901	6e-16	67	58
TRINITY_DN16693_c0_g1_i1]---[Trembl|A0A183UP05|-1|0|DNA2PEP|155|-|0|	ASIM_0001688501-mRNA-1	transcript=ASIM_0001688501-mRNA-1 gene=ASIM_0001688501	6e-31	125	45
TRINITY_DN16697_c0_g1_i1	ASIM_0001229101-mRNA-1	transcript=ASIM_0001229101-mRNA-1 gene=ASIM_0001229101	3e-85	99	82
TRINITY_DN16702_c0_g1_i1]---[SwissProt|A8Q3T2|1|2|Trembl|A0A0M3K3G0|1|2|DNA2PEP|319|+|2|	ASIM_0001549901-mRNA-1	transcript=ASIM_0001549901-mRNA-1 gene=ASIM_0001549901	0.0	100	96
TRINITY_DN16704_c0_g2_i1	ASIM_0001205901-mRNA-1	transcript=ASIM_0001205901-mRNA-1 gene=ASIM_0001205901	8e-21	96	42
TRINITY_DN16715_c0_g1_i1	ASIM_0001888501-mRNA-1	transcript=ASIM_0001888501-mRNA-1 gene=ASIM_0001888501	1e-41	100	100
TRINITY_DN16723_c0_g2_i1]---[SwissProt|P07768|-1|0|Trembl|A0A0M3J1Q6|-1|0|DNA2PEP|91|-|0|	ASIM_0000145901-mRNA-1	transcript=ASIM_0000145901-mRNA-1 gene=ASIM_0000145901	6e-36	100	62
TRINITY_DN16729_c0_g2_i1	ASIM_0000210401-mRNA-1	transcript=ASIM_0000210401-mRNA-1 gene=ASIM_0000210401	2e-14	59	35
TRINITY_DN16738_c0_g1_i1]---[SwissProt|P0C546|-1|1|Trembl|A0A0M3KEP7|-1|1|DNA2PEP|101|-|1|	ASIM_0001945501-mRNA-1	transcript=ASIM_0001945501-mRNA-1 gene=ASIM_0001945501	5e-48	99	71
TRINITY_DN16741_c0_g1_i1]---[SwissProt|A8QBF3|1|2|Trembl|A0A0M3JS04|1|2|DNA2PEP|335|+|2|	ASIM_0001072601-mRNA-1	transcript=ASIM_0001072601-mRNA-1 gene=ASIM_0001072601	0.0	97	100
TRINITY_DN1674_c0_g1_i1]---[SwissProt|Q5VUY0|1|2|Trembl|A0A183V7A2|1|2|DNA2PEP|64|+|2|	ASIM_0001148801-mRNA-1	transcript=ASIM_0001148801-mRNA-1 gene=ASIM_0001148801	5e-20	98	57
TRINITY_DN16754_c0_g1_i1	ASIM_0001337501-mRNA-1	transcript=ASIM_0001337501-mRNA-1 gene=ASIM_0001337501	2e-54	68	67
TRINITY_DN16762_c0_g1_i1	ASIM_0000372701-mRNA-1	transcript=ASIM_0000372701-mRNA-1 gene=ASIM_0000372701	6e-14	71	37
TRINITY_DN16778_c0_g1_i1]---[Trembl|A0A0B2VCY6|-1|2|DNA2PEP|201|-|2|	ASIM_0001478901-mRNA-1	transcript=ASIM_0001478901-mRNA-1 gene=ASIM_0001478901	1e-12	39	39
TRINITY_DN16779_c0_g1_i1	ASIM_0001249401-mRNA-1	transcript=ASIM_0001249401-mRNA-1 gene=ASIM_0001249401	0.0005	61	42
TRINITY_DN16782_c0_g1_i3	ASIM_0001251201-mRNA-1	transcript=ASIM_0001251201-mRNA-1 gene=ASIM_0001251201	9e-05	74	32
TRINITY_DN16820_c0_g1_i1]---[SwissProt|Q9D8W5|-1|2|Trembl|A0A0R3R9S9|-1|2|DNA2PEP|93|-|2|	ASIM_0001089401-mRNA-1	transcript=ASIM_0001089401-mRNA-1 gene=ASIM_0001089401	3e-22	97	47
TRINITY_DN16820_c0_g2_i1]---[SwissProt|Q9D8W5|-1|2|Trembl|A0A182EJ01|-1|2|DNA2PEP|78|-|2|	ASIM_0001089401-mRNA-1	transcript=ASIM_0001089401-mRNA-1 gene=ASIM_0001089401	5e-32	98	63
TRINITY_DN16821_c0_g1_i1]---[SwissProt|Q20655|1|0|Trembl|F1KXW6|1|0|DNA2PEP|143|+|0|	ASIM_0000112901-mRNA-1	transcript=ASIM_0000112901-mRNA-1 gene=ASIM_0000112901	2e-93	104	93
TRINITY_DN16821_c0_g2_i1]---[SwissProt|Q20655|1|0|Trembl|J9EUS2|1|0|DNA2PEP|74|+|0|	ASIM_0000112901-mRNA-1	transcript=ASIM_0000112901-mRNA-1 gene=ASIM_0000112901	4e-34	100	85
TRINITY_DN1682_c0_g1_i1]---[SwissProt|Q19766|1|0|Trembl|A0A183V9P5|1|0|DNA2PEP|176|+|0|	ASIM_0001322301-mRNA-1	transcript=ASIM_0001322301-mRNA-1 gene=ASIM_0001322301	1e-77	100	73
TRINITY_DN16838_c0_g1_i1	ASIM_0001109601-mRNA-1	transcript=ASIM_0001109601-mRNA-1 gene=ASIM_0001109601	5e-16	87	66
TRINITY_DN16838_c0_g2_i1]---[Trembl|A0A0B2V5D5|-1|0|DNA2PEP|106|-|0|	ASIM_0001109601-mRNA-1	transcript=ASIM_0001109601-mRNA-1 gene=ASIM_0001109601	4e-33	80	62
TRINITY_DN16839_c0_g1_i1]---[Trembl|A0A0B2USP7|-1|1|DNA2PEP|103|-|1|	ASIM_0001007501-mRNA-1	transcript=ASIM_0001007501-mRNA-1 gene=ASIM_0001007501	7e-45	98	68
TRINITY_DN16853_c0_g1_i1]---[SwissProt|P54244|-1|1|Trembl|A0A0B2VHC4|-1|1|DNA2PEP|95|-|1|	ASIM_0001801401-mRNA-1	transcript=ASIM_0001801401-mRNA-1 gene=ASIM_0001801401	9e-13	47	64
TRINITY_DN16853_c0_g2_i1]---[SwissProt|P54244|-1|1|Trembl|A0A0B2VHC4|-1|1|DNA2PEP|95|-|1|	ASIM_0001801401-mRNA-1	transcript=ASIM_0001801401-mRNA-1 gene=ASIM_0001801401	2e-12	47	64
TRINITY_DN16869_c0_g1_i1]---[Trembl|A0A183UJP9|-1|2|DNA2PEP|158|-|2|	ASIM_0001403501-mRNA-1	transcript=ASIM_0001403501-mRNA-1 gene=ASIM_0001403501	5e-73	99	74
TRINITY_DN16880_c0_g1_i1]---[SwissProt|Q20911|1|2|Trembl|F1L8W0|1|2|DNA2PEP|109|+|2|	ASIM_0001582901-mRNA-1	transcript=ASIM_0001582901-mRNA-1 gene=ASIM_0001582901	4e-56	99	80
TRINITY_DN16895_c0_g1_i1]---[SwissProt|P02567|1|0|Trembl|A0A0B2V1S3|1|0|DNA2PEP|122|+|0|	ASIM_0000239101-mRNA-1	transcript=ASIM_0000239101-mRNA-1 gene=ASIM_0000239101	1e-25	99	47
TRINITY_DN16895_c0_g2_i1]---[SwissProt|P02567|1|0|Trembl|A0A183V9C7|1|0|DNA2PEP|88|+|0|	ASIM_0000239101-mRNA-1	transcript=ASIM_0000239101-mRNA-1 gene=ASIM_0000239101	5e-20	98	51
TRINITY_DN16912_c0_g1_i1]---[SwissProt|Q9P2K5|1|0|Trembl|A0A0M3HN97|1|0|DNA2PEP|74|+|0|	ASIM_0001186501-mRNA-1	transcript=ASIM_0001186501-mRNA-1 gene=ASIM_0001186501	2e-24	64	89
TRINITY_DN16912_c0_g2_i1]---[SwissProt|Q8C854|1|0|Trembl|A0A0N4U7J1|1|0|DNA2PEP|67|+|0|	ASIM_0001186501-mRNA-1	transcript=ASIM_0001186501-mRNA-1 gene=ASIM_0001186501	5e-24	71	89
TRINITY_DN16920_c0_g1_i1	ASIM_0001453901-mRNA-1	transcript=ASIM_0001453901-mRNA-1 gene=ASIM_0001453901	1e-22	85	85
TRINITY_DN16924_c0_g1_i1]---[SwissProt|Q10654|1|2|Trembl|A0A158PPK3|1|2|DNA2PEP|181|+|2|	ASIM_0001492901-mRNA-1	transcript=ASIM_0001492901-mRNA-1 gene=ASIM_0001492901	1e-73	100	59
TRINITY_DN16927_c0_g1_i1]---[SwissProt|P31696|1|0|Trembl|A0A0B2UYV7|1|0|DNA2PEP|183|+|0|	ASIM_0001910001-mRNA-1	transcript=ASIM_0001910001-mRNA-1 gene=ASIM_0001910001	3e-17	83	33
TRINITY_DN16943_c0_g1_i1]---[SwissProt|P34460|1|2|Trembl|A0A0M3JYB9|1|2|DNA2PEP|219|+|2|	ASIM_0001343101-mRNA-1	transcript=ASIM_0001343101-mRNA-1 gene=ASIM_0001343101	5e-158	100	100
TRINITY_DN16951_c0_g1_i1	ASIM_0001187701-mRNA-1	transcript=ASIM_0001187701-mRNA-1 gene=ASIM_0001187701	1e-14	33	65
TRINITY_DN16953_c0_g1_i1]---[SwissProt|Q18007|1|1|Trembl|A0A0B2VL67|1|1|DNA2PEP|246|+|1|	ASIM_0000375601-mRNA-1	transcript=ASIM_0000375601-mRNA-1 gene=ASIM_0000375601	2e-46	70	53
TRINITY_DN16954_c0_g1_i1	ASIM_0001055201-mRNA-1	transcript=ASIM_0001055201-mRNA-1 gene=ASIM_0001055201	8e-34	100	65
TRINITY_DN16962_c0_g1_i1	ASIM_0000907201-mRNA-1	transcript=ASIM_0000907201-mRNA-1 gene=ASIM_0000907201	3e-21	88	78
TRINITY_DN16970_c0_g1_i1]---[SwissProt|B3DHU2|1|1|Trembl|U1NV33|1|1|DNA2PEP|206|+|1|	ASIM_0001543901-mRNA-1	transcript=ASIM_0001543901-mRNA-1 gene=ASIM_0001543901	6e-77	80	68
TRINITY_DN16981_c0_g1_i1	ASIM_0001729401-mRNA-1	transcript=ASIM_0001729401-mRNA-1 gene=ASIM_0001729401	6e-18	72	39
TRINITY_DN16983_c0_g1_i1]---[SwissProt|P47990|-1|1|Trembl|A0A0B2VA92|-1|1|DNA2PEP|184|-|1|	ASIM_0001646401-mRNA-1	transcript=ASIM_0001646401-mRNA-1 gene=ASIM_0001646401	5e-74	86	70
TRINITY_DN16983_c0_g2_i1]---[SwissProt|P80457|-1|1|Trembl|A0A0M3IC65|-1|1|DNA2PEP|61|-|1|	ASIM_0001646401-mRNA-1	transcript=ASIM_0001646401-mRNA-1 gene=ASIM_0001646401	5e-25	81	76
TRINITY_DN16983_c0_g4_i1]---[SwissProt|P80457|-1|1|Trembl|A0A0M3IC65|-1|1|DNA2PEP|66|-|1|	ASIM_0001646401-mRNA-1	transcript=ASIM_0001646401-mRNA-1 gene=ASIM_0001646401	1e-25	80	73
TRINITY_DN16990_c0_g1_i1]---[SwissProt|Q9TU32|1|1|Trembl|A0A0M3JT02|1|1|DNA2PEP|497|+|1|	ASIM_0001113201-mRNA-1	transcript=ASIM_0001113201-mRNA-1 gene=ASIM_0001113201	0.0	100	100
TRINITY_DN16993_c0_g1_i1]---[SwissProt|O88278|1|0|Trembl|A0A158PN84|1|0|DNA2PEP|98|+|0|	ASIM_0001127801-mRNA-1	transcript=ASIM_0001127801-mRNA-1 gene=ASIM_0001127801	2e-50	100	66
TRINITY_DN16993_c0_g2_i1]---[SwissProt|O35161|1|0|Trembl|A0A158PN84|1|0|DNA2PEP|71|+|0|	ASIM_0001127801-mRNA-1	transcript=ASIM_0001127801-mRNA-1 gene=ASIM_0001127801	2e-33	101	63
TRINITY_DN17001_c0_g1_i1]---[SwissProt|O02658|1|0|Trembl|F1L9D0|1|0|DNA2PEP|116|+|0|	ASIM_0000398001-mRNA-1	transcript=ASIM_0000398001-mRNA-1 gene=ASIM_0000398001	6e-69	100	83
TRINITY_DN17007_c0_g2_i1]---[SwissProt|P90726|1|0|Trembl|A0A0B2VCF2|1|0|DNA2PEP|89|+|0|	ASIM_0001695201-mRNA-1	transcript=ASIM_0001695201-mRNA-1 gene=ASIM_0001695201	2e-44	75	100
TRINITY_DN17017_c0_g1_i1]---[SwissProt|Q21038|-1|2|Trembl|U1NCP8|-1|2|DNA2PEP|278|-|2|	ASIM_0001006701-mRNA-1	transcript=ASIM_0001006701-mRNA-1 gene=ASIM_0001006701	6e-15	83	27
TRINITY_DN17018_c0_g1_i1]---[SwissProt|P48583|-1|0|Trembl|A0A0M3JS56|-1|0|DNA2PEP|185|-|0|	ASIM_0001078501-mRNA-1	transcript=ASIM_0001078501-mRNA-1 gene=ASIM_0001078501	7e-123	99	94
TRINITY_DN1701_c0_g1_i1]---[SwissProt|O77408|1|1|Trembl|A0A0M3HU28|1|1|DNA2PEP|132|+|1|	ASIM_0001015601-mRNA-1	transcript=ASIM_0001015601-mRNA-1 gene=ASIM_0001015601	1e-20	33	90
TRINITY_DN17023_c0_g1_i2	ASIM_0000779101-mRNA-1	transcript=ASIM_0000779101-mRNA-1 gene=ASIM_0000779101	1e-24	47	93
TRINITY_DN17034_c0_g1_i1]---[Trembl|A0A0M3I435|-1|1|DNA2PEP|234|-|1|	ASIM_0001644401-mRNA-1	transcript=ASIM_0001644401-mRNA-1 gene=ASIM_0001644401	3e-73	78	55
TRINITY_DN17043_c0_g2_i1]---[Trembl|A0A0B2VIP2|-1|2|DNA2PEP|143|-|2|	ASIM_0001786201-mRNA-1	transcript=ASIM_0001786201-mRNA-1 gene=ASIM_0001786201	2e-16	102	39
TRINITY_DN17049_c0_g1_i1]---[SwissProt|Q03412|-1|1|Trembl|F1L6V3|-1|1|DNA2PEP|179|-|1|	ASIM_0001016401-mRNA-1	transcript=ASIM_0001016401-mRNA-1 gene=ASIM_0001016401	4e-129	100	98
TRINITY_DN17055_c0_g1_i1	ASIM_0000016501-mRNA-1	transcript=ASIM_0000016501-mRNA-1 gene=ASIM_0000016501	2e-26	94	57
TRINITY_DN17055_c0_g2_i1	ASIM_0000016501-mRNA-1	transcript=ASIM_0000016501-mRNA-1 gene=ASIM_0000016501	2e-26	94	57
TRINITY_DN17061_c0_g1_i1]---[SwissProt|Q612Q9|-1|1|Trembl|F1LIA3|-1|1|DNA2PEP|89|-|1|	ASIM_0001191201-mRNA-1	transcript=ASIM_0001191201-mRNA-1 gene=ASIM_0001191201	3e-51	96	83
TRINITY_DN17070_c0_g1_i1]---[SwissProt|Q21184|-1|2|Trembl|A0A0B2VBC7|-1|2|DNA2PEP|155|-|2|	ASIM_0000025601-mRNA-1	transcript=ASIM_0000025601-mRNA-1 gene=ASIM_0000025601	1e-42	72	62
TRINITY_DN17071_c0_g1_i1]---[SwissProt|Q06811|1|2|Trembl|A0A0M3K8L6|1|2|DNA2PEP|119|+|2|	ASIM_0001730701-mRNA-1	transcript=ASIM_0001730701-mRNA-1 gene=ASIM_0001730701	7e-42	100	59
TRINITY_DN17071_c1_g1_i1]---[SwissProt|Q06811|1|1|Trembl|P91811|1|1|DNA2PEP|70|+|1|	ASIM_0001730701-mRNA-1	transcript=ASIM_0001730701-mRNA-1 gene=ASIM_0001730701	1e-21	100	58
TRINITY_DN17076_c1_g1_i1	ASIM_0000160501-mRNA-1	transcript=ASIM_0000160501-mRNA-1 gene=ASIM_0000160501	3e-61	92	97
TRINITY_DN17080_c0_g1_i1]---[SwissProt|Q5FWT1|-1|0|Trembl|F1L056|-1|0|DNA2PEP|326|-|0|	ASIM_0001543901-mRNA-1	transcript=ASIM_0001543901-mRNA-1 gene=ASIM_0001543901	3e-138	95	66
TRINITY_DN17080_c0_g2_i1]---[SwissProt|Q5FWT1|-1|2|Trembl|F1L056|-1|2|DNA2PEP|358|-|2|	ASIM_0001543901-mRNA-1	transcript=ASIM_0001543901-mRNA-1 gene=ASIM_0001543901	6e-143	95	63
TRINITY_DN17091_c0_g1_i1]---[SwissProt|P13607|-1|0|Trembl|A0A183UIE0|-1|0|DNA2PEP|78|-|0|	ASIM_0000942101-mRNA-1	transcript=ASIM_0000942101-mRNA-1 gene=ASIM_0000942101	1e-10	35	75
TRINITY_DN17096_c0_g1_i1]---[SwissProt|Q9H2B2|-1|1|Trembl|A0A183UZ50|-1|1|DNA2PEP|177|-|1|	ASIM_0001129201-mRNA-1	transcript=ASIM_0001129201-mRNA-1 gene=ASIM_0001129201	1e-90	99	82
TRINITY_DN17101_c0_g1_i1]---[SwissProt|Q6DIY9|-1|2|Trembl|F1L5C8|-1|2|DNA2PEP|334|-|2|	ASIM_0000279501-mRNA-1	transcript=ASIM_0000279501-mRNA-1 gene=ASIM_0000279501	1e-57	36	76
TRINITY_DN17109_c0_g1_i1]---[SwissProt|Q23022|-1|0|Trembl|U1MHZ7|-1|0|DNA2PEP|148|-|0|	ASIM_0001028701-mRNA-1	transcript=ASIM_0001028701-mRNA-1 gene=ASIM_0001028701	1e-95	100	95
TRINITY_DN17109_c0_g2_i1]---[SwissProt|Q23022|-1|0|Trembl|U1MHZ7|-1|0|DNA2PEP|121|-|0|	ASIM_0001028701-mRNA-1	transcript=ASIM_0001028701-mRNA-1 gene=ASIM_0001028701	7e-74	100	95
TRINITY_DN1710_c0_g1_i1	ASIM_0000399001-mRNA-1	transcript=ASIM_0000399001-mRNA-1 gene=ASIM_0000399001	2e-22	60	56
TRINITY_DN17111_c0_g1_i1]---[SwissProt|Q9ATY5|1|0|Trembl|A0A0B2VSI7|1|0|DNA2PEP|76|+|0|	ASIM_0001791501-mRNA-1	transcript=ASIM_0001791501-mRNA-1 gene=ASIM_0001791501	1e-34	100	78
TRINITY_DN17111_c0_g2_i1]---[SwissProt|Q9ATY5|1|1|Trembl|A0A0B2VSI7|1|1|DNA2PEP|77|+|1|	ASIM_0001791501-mRNA-1	transcript=ASIM_0001791501-mRNA-1 gene=ASIM_0001791501	2e-35	100	77
TRINITY_DN17112_c0_g1_i1]---[SwissProt|Q6P7Q4|-1|0|Trembl|A0A0B2V816|-1|0|DNA2PEP|194|-|0|	ASIM_0001783001-mRNA-1	transcript=ASIM_0001783001-mRNA-1 gene=ASIM_0001783001	2e-107	74	99
TRINITY_DN17117_c0_g1_i1]---[SwissProt|P30170|-1|2|Trembl|Q5FXM3|-1|2|DNA2PEP|113|-|2|	ASIM_0001818601-mRNA-1	transcript=ASIM_0001818601-mRNA-1 gene=ASIM_0001818601	1e-76	100	100
TRINITY_DN17119_c0_g1_i1	ASIM_0002040801-mRNA-1	transcript=ASIM_0002040801-mRNA-1 gene=ASIM_0002040801	4e-22	72	64
TRINITY_DN17120_c0_g1_i1]---[SwissProt|O81884|1|1|Trembl|A0A0B2UT38|1|1|DNA2PEP|146|+|1|	ASIM_0001720001-mRNA-1	transcript=ASIM_0001720001-mRNA-1 gene=ASIM_0001720001	2e-25	100	43
TRINITY_DN17142_c0_g2_i1]---[Trembl|A0A0B2V2C0|-1|2|DNA2PEP|174|-|2|	ASIM_0001624101-mRNA-1	transcript=ASIM_0001624101-mRNA-1 gene=ASIM_0001624101	3e-45	58	72
TRINITY_DN17142_c0_g3_i1]---[Trembl|A0A0B2V2C0|-1|2|DNA2PEP|118|-|2|	ASIM_0001624101-mRNA-1	transcript=ASIM_0001624101-mRNA-1 gene=ASIM_0001624101	1e-13	36	67
TRINITY_DN17147_c0_g1_i1]---[SwissProt|O93794|-1|1|Trembl|A0A183UZ51|-1|1|DNA2PEP|69|-|1|	ASIM_0001799501-mRNA-1	transcript=ASIM_0001799501-mRNA-1 gene=ASIM_0001799501	9e-36	97	86
TRINITY_DN17156_c0_g1_i1]---[SwissProt|P34578|1|0|Trembl|A0A183UIT1|1|0|DNA2PEP|161|+|0|	ASIM_0001700601-mRNA-1	transcript=ASIM_0001700601-mRNA-1 gene=ASIM_0001700601	1e-17	31	70
TRINITY_DN1715_c0_g1_i1	ASIM_0002071601-mRNA-1	transcript=ASIM_0002071601-mRNA-1 gene=ASIM_0002071601	1e-16	81	56
TRINITY_DN17170_c0_g1_i1]---[SwissProt|Q69ZF3|-1|2|Trembl|A0A183UL49|-1|2|DNA2PEP|114|-|2|	ASIM_0001531401-mRNA-1	transcript=ASIM_0001531401-mRNA-1 gene=ASIM_0001531401	6e-29	67	62
TRINITY_DN17171_c0_g1_i1]---[SwissProt|G5EGK8|1|1|Trembl|H3F522|1|1|DNA2PEP|107|+|1|	ASIM_0001201701-mRNA-1	transcript=ASIM_0001201701-mRNA-1 gene=ASIM_0001201701	2e-36	100	62
TRINITY_DN17175_c0_g2_i1	ASIM_0000462201-mRNA-1	transcript=ASIM_0000462201-mRNA-1 gene=ASIM_0000462201	3e-11	97	45
TRINITY_DN1717_c0_g1_i1	ASIM_0001395101-mRNA-1	transcript=ASIM_0001395101-mRNA-1 gene=ASIM_0001395101	1e-10	87	51
TRINITY_DN17196_c0_g1_i1]---[SwissProt|P34454|-1|0|Trembl|A0A0M3K4I2|-1|0|DNA2PEP|99|-|0|	ASIM_0001587301-mRNA-1	transcript=ASIM_0001587301-mRNA-1 gene=ASIM_0001587301	5e-63	98	98
TRINITY_DN17204_c0_g2_i2]---[SwissProt|Q8SWR3|-1|2|Trembl|A0A0B2VRQ2|-1|2|DNA2PEP|457|-|2|	ASIM_0001131801-mRNA-1	transcript=ASIM_0001131801-mRNA-1 gene=ASIM_0001131801	0.0	79	82
TRINITY_DN1720_c0_g1_i1	ASIM_0001361701-mRNA-1	transcript=ASIM_0001361701-mRNA-1 gene=ASIM_0001361701	2e-74	95	51
TRINITY_DN17213_c0_g1_i1]---[SwissProt|P51403|-1|2|Trembl|A0A0B2W3Y7|-1|2|DNA2PEP|279|-|2|	ASIM_0001390201-mRNA-1	transcript=ASIM_0001390201-mRNA-1 gene=ASIM_0001390201	1e-174	99	89
TRINITY_DN17217_c0_g1_i1]---[SwissProt|Q03611|1|2|Trembl|A0A0B2VTS1|1|2|DNA2PEP|84|+|2|	ASIM_0001330001-mRNA-1	transcript=ASIM_0001330001-mRNA-1 gene=ASIM_0001330001	5e-28	67	75
TRINITY_DN17217_c0_g2_i1]---[SwissProt|Q03611|1|0|Trembl|U1NMH0|1|0|DNA2PEP|68|+|0|	ASIM_0001330001-mRNA-1	transcript=ASIM_0001330001-mRNA-1 gene=ASIM_0001330001	5e-18	60	73
TRINITY_DN17218_c0_g1_i1]---[SwissProt|Q19842|-1|2|Trembl|F1KUZ6|-1|2|DNA2PEP|289|-|2|	ASIM_0001690801-mRNA-1	transcript=ASIM_0001690801-mRNA-1 gene=ASIM_0001690801	0.0	88	99
TRINITY_DN17286_c0_g1_i1]---[SwissProt|P53596|1|2|Trembl|F1KRY3|1|2|DNA2PEP|328|+|2|	ASIM_0000606801-mRNA-1	transcript=ASIM_0000606801-mRNA-1 gene=ASIM_0000606801	1e-157	66	99
TRINITY_DN17288_c0_g1_i1	ASIM_0001356801-mRNA-1	transcript=ASIM_0001356801-mRNA-1 gene=ASIM_0001356801	6e-30	97	58
TRINITY_DN17288_c0_g2_i1	ASIM_0001356801-mRNA-1	transcript=ASIM_0001356801-mRNA-1 gene=ASIM_0001356801	4e-30	97	58
TRINITY_DN17305_c0_g1_i1]---[SwissProt|Q03412|1|1|Trembl|A0A0B2URA3|1|1|DNA2PEP|209|+|1|	ASIM_0001013101-mRNA-1	transcript=ASIM_0001013101-mRNA-1 gene=ASIM_0001013101	9e-135	100	84
TRINITY_DN17319_c0_g1_i1]---[SwissProt|Q9NZI2|-1|1|Trembl|A0A0B2VX93|-1|1|DNA2PEP|143|-|1|	ASIM_0001130301-mRNA-1	transcript=ASIM_0001130301-mRNA-1 gene=ASIM_0001130301	3e-15	53	38
TRINITY_DN17323_c0_g1_i1]---[SwissProt|Q9TZL8|-1|1|Trembl|A4V8B2|-1|1|DNA2PEP|374|-|1|	ASIM_0001361801-mRNA-1	transcript=ASIM_0001361801-mRNA-1 gene=ASIM_0001361801	0.0	100	81
TRINITY_DN17324_c0_g1_i1]---[SwissProt|O02219|1|0|Trembl|A0A183UW40|1|0|DNA2PEP|96|+|0|	ASIM_0001352101-mRNA-1	transcript=ASIM_0001352101-mRNA-1 gene=ASIM_0001352101	2e-44	98	77
TRINITY_DN17326_c0_g1_i1	ASIM_0000487601-mRNA-1	transcript=ASIM_0000487601-mRNA-1 gene=ASIM_0000487601	1e-10	50	63
TRINITY_DN17326_c0_g2_i1	ASIM_0000485001-mRNA-1	transcript=ASIM_0000485001-mRNA-1 gene=ASIM_0000485001	3e-10	50	63
TRINITY_DN17349_c0_g1_i1]---[SwissProt|P55216|1|0|Trembl|A0A0M3JRA8|1|0|DNA2PEP|433|+|0|	ASIM_0001025201-mRNA-1	transcript=ASIM_0001025201-mRNA-1 gene=ASIM_0001025201	0.0	91	99
TRINITY_DN17351_c0_g2_i1]---[SwissProt|P53585|1|1|Trembl|A0A0M3KCA2|1|1|DNA2PEP|81|+|1|	ASIM_0001860201-mRNA-1	transcript=ASIM_0001860201-mRNA-1 gene=ASIM_0001860201	6e-50	100	93
TRINITY_DN17353_c0_g1_i1]---[SwissProt|O80763|-1|2|Trembl|A0A0M3JYQ4|-1|2|DNA2PEP|147|-|2|	ASIM_0001358901-mRNA-1	transcript=ASIM_0001358901-mRNA-1 gene=ASIM_0001358901	3e-97	100	93
TRINITY_DN17361_c0_g1_i1]---[SwissProt|Q9VEN1|1|2|Trembl|A0A158PPN0|1|2|DNA2PEP|166|+|2|	ASIM_0001510301-mRNA-1	transcript=ASIM_0001510301-mRNA-1 gene=ASIM_0001510301	6e-112	100	100
TRINITY_DN17376_c0_g3_i1]---[SwissProt|Q7T3I0|-1|1|Trembl|A0A0B2VTJ4|-1|1|DNA2PEP|216|-|1|	ASIM_0001069701-mRNA-1	transcript=ASIM_0001069701-mRNA-1 gene=ASIM_0001069701	6e-67	74	69
TRINITY_DN17379_c0_g1_i1]---[SwissProt|Q20498|-1|1|Trembl|A0A183TYN9|-1|1|DNA2PEP|89|-|1|	ASIM_0001108001-mRNA-1	transcript=ASIM_0001108001-mRNA-1 gene=ASIM_0001108001	1e-27	68	77
TRINITY_DN17379_c0_g2_i1]---[SwissProt|Q20498|-1|1|Trembl|A0A183TYN9|-1|1|DNA2PEP|118|-|1|	ASIM_0001108001-mRNA-1	transcript=ASIM_0001108001-mRNA-1 gene=ASIM_0001108001	3e-42	123	55
TRINITY_DN17381_c0_g1_i1]---[SwissProt|Q06190|-1|1|Trembl|F1L3X2|-1|1|DNA2PEP|148|-|1|	ASIM_0000969101-mRNA-1	transcript=ASIM_0000969101-mRNA-1 gene=ASIM_0000969101	2e-14	61	37
TRINITY_DN17393_c0_g2_i1]---[SwissProt|P0C655|-1|2|Trembl|A0A0M3JYP4|-1|2|DNA2PEP|180|-|2|	ASIM_0001357801-mRNA-1	transcript=ASIM_0001357801-mRNA-1 gene=ASIM_0001357801	4e-132	99	100
TRINITY_DN17401_c0_g1_i1]---[SwissProt|Q9Z1K6|1|1|Trembl|A0A183UMZ2|1|1|DNA2PEP|278|+|1|	ASIM_0001242701-mRNA-1	transcript=ASIM_0001242701-mRNA-1 gene=ASIM_0001242701	4e-48	106	33
TRINITY_DN17403_c0_g1_i1	ASIM_0001006801-mRNA-1	transcript=ASIM_0001006801-mRNA-1 gene=ASIM_0001006801	7e-30	110	42
TRINITY_DN17403_c0_g2_i1	ASIM_0001307801-mRNA-1	transcript=ASIM_0001307801-mRNA-1 gene=ASIM_0001307801	3e-13	68	45
TRINITY_DN17412_c0_g1_i1]---[SwissProt|Q13435|1|2|Trembl|A0A0M3JR47|1|2|DNA2PEP|618|+|2|	ASIM_0001018201-mRNA-1	transcript=ASIM_0001018201-mRNA-1 gene=ASIM_0001018201	0.0	104	91
TRINITY_DN17429_c0_g1_i1	ASIM_0001488801-mRNA-1	transcript=ASIM_0001488801-mRNA-1 gene=ASIM_0001488801	6e-51	100	96
TRINITY_DN17453_c0_g1_i1]---[SwissProt|A8QB65|1|2|Trembl|A0A0M3JU71|1|2|DNA2PEP|87|+|2|	ASIM_0001171101-mRNA-1	transcript=ASIM_0001171101-mRNA-1 gene=ASIM_0001171101	1e-53	100	97
TRINITY_DN17462_c0_g1_i1	ASIM_0001810601-mRNA-1	transcript=ASIM_0001810601-mRNA-1 gene=ASIM_0001810601	2e-63	30	100
TRINITY_DN17463_c0_g2_i1]---[SwissProt|Q96QE2|-1|2|Trembl|A0A183UHF8|-1|2|DNA2PEP|120|-|2|	ASIM_0001240301-mRNA-1	transcript=ASIM_0001240301-mRNA-1 gene=ASIM_0001240301	1e-55	100	70
TRINITY_DN17481_c0_g2_i1]---[Trembl|A0A0B2VP94|-1|1|DNA2PEP|115|-|1|	ASIM_0001149301-mRNA-1	transcript=ASIM_0001149301-mRNA-1 gene=ASIM_0001149301	2e-13	79	46
TRINITY_DN17481_c0_g3_i1]---[Trembl|A0A0B2VP94|-1|1|DNA2PEP|115|-|1|	ASIM_0001149301-mRNA-1	transcript=ASIM_0001149301-mRNA-1 gene=ASIM_0001149301	2e-13	79	46
TRINITY_DN17484_c0_g2_i1]---[Trembl|A0A0M3J425|-1|1|DNA2PEP|175|-|1|	ASIM_0000229201-mRNA-1	transcript=ASIM_0000229201-mRNA-1 gene=ASIM_0000229201	8e-35	63	53
TRINITY_DN17486_c0_g1_i1	ASIM_0001401501-mRNA-1	transcript=ASIM_0001401501-mRNA-1 gene=ASIM_0001401501	3e-10	100	42
TRINITY_DN17500_c0_g1_i1]---[SwissProt|Q5RG49|1|1|Trembl|F1LAG6|1|1|DNA2PEP|59|+|1|	ASIM_0000194401-mRNA-1	transcript=ASIM_0000194401-mRNA-1 gene=ASIM_0000194401	5e-17	77	69
TRINITY_DN17500_c0_g2_i1]---[SwissProt|Q5RG49|1|1|Trembl|F1LAG6|1|1|DNA2PEP|102|+|1|	ASIM_0000194401-mRNA-1	transcript=ASIM_0000194401-mRNA-1 gene=ASIM_0000194401	3e-16	47	66
TRINITY_DN17534_c0_g1_i1	ASIM_0001491101-mRNA-1	transcript=ASIM_0001491101-mRNA-1 gene=ASIM_0001491101	6e-25	110	61
TRINITY_DN17535_c0_g1_i1]---[SwissProt|B1AR13|1|2|Trembl|A0A0M3JYW8|1|2|DNA2PEP|162|+|2|	ASIM_0001366201-mRNA-1	transcript=ASIM_0001366201-mRNA-1 gene=ASIM_0001366201	3e-116	96	100
TRINITY_DN17540_c0_g1_i1]---[SwissProt|Q21824|1|2|Trembl|A0A158Q322|1|2|DNA2PEP|72|+|2|	ASIM_0000187501-mRNA-1	transcript=ASIM_0000187501-mRNA-1 gene=ASIM_0000187501	3e-17	100	52
TRINITY_DN17541_c0_g1_i1	ASIM_0001201901-mRNA-1	transcript=ASIM_0001201901-mRNA-1 gene=ASIM_0001201901	0.0003	81	32
TRINITY_DN17562_c0_g1_i1	ASIM_0001760301-mRNA-1	transcript=ASIM_0001760301-mRNA-1 gene=ASIM_0001760301	5e-19	103	51
TRINITY_DN17563_c0_g1_i1]---[Trembl|A0A0B2UMY4|-1|0|DNA2PEP|103|-|0|	ASIM_0001027101-mRNA-1	transcript=ASIM_0001027101-mRNA-1 gene=ASIM_0001027101	2e-10	82	34
TRINITY_DN17576_c0_g1_i1]---[SwissProt|Q17427|-1|1|Trembl|F1LBL5|-1|1|DNA2PEP|111|-|0|	ASIM_0001408601-mRNA-1	transcript=ASIM_0001408601-mRNA-1 gene=ASIM_0001408601	5e-17	54	60
TRINITY_DN17576_c0_g2_i1]---[SwissProt|Q17427|-1|2|Trembl|F1LBL5|-1|2|DNA2PEP|129|-|2|	ASIM_0001408601-mRNA-1	transcript=ASIM_0001408601-mRNA-1 gene=ASIM_0001408601	4e-58	86	77
TRINITY_DN17585_c0_g1_i1	ASIM_0001260601-mRNA-1	transcript=ASIM_0001260601-mRNA-1 gene=ASIM_0001260601	6e-13	51	61
TRINITY_DN17595_c0_g1_i1]---[SwissProt|O02414|1|1|Trembl|A0A0B2VGR1|1|1|DNA2PEP|85|+|1|	ASIM_0001648001-mRNA-1	transcript=ASIM_0001648001-mRNA-1 gene=ASIM_0001648001	2e-35	74	84
TRINITY_DN1760_c0_g1_i1]---[SwissProt|Q80WJ6|-1|2|Trembl|F1KQ57|-1|2|DNA2PEP|102|-|2|	ASIM_0001892501-mRNA-1	transcript=ASIM_0001892501-mRNA-1 gene=ASIM_0001892501	8e-55	87	96
TRINITY_DN17635_c0_g1_i1]---[Trembl|A0A0M3KD10|-1|1|DNA2PEP|127|-|1|	ASIM_0001886201-mRNA-1	transcript=ASIM_0001886201-mRNA-1 gene=ASIM_0001886201	9e-23	62	52
TRINITY_DN17657_c0_g1_i1	ASIM_0001792601-mRNA-1	transcript=ASIM_0001792601-mRNA-1 gene=ASIM_0001792601	0.0002	64	34
TRINITY_DN17685_c0_g1_i1]---[SwissProt|P21249|-1|2|Trembl|A0A183U2N0|-1|2|DNA2PEP|67|-|2|	ASIM_0001820301-mRNA-1	transcript=ASIM_0001820301-mRNA-1 gene=ASIM_0001820301	3e-25	100	68
TRINITY_DN17698_c0_g1_i1]---[SwissProt|P24879|-1|0|Trembl|G1BWT8|-1|0|DNA2PEP|39|-|0|	ASIM_0000483801-mRNA-1	transcript=ASIM_0000483801-mRNA-1 gene=ASIM_0000483801	5e-14	84	87
TRINITY_DN17698_c0_g2_i1]---[SwissProt|P24879|-1|0|Trembl|C3UUD6|-1|0|DNA2PEP|40|-|0|	ASIM_0000483801-mRNA-1	transcript=ASIM_0000483801-mRNA-1 gene=ASIM_0000483801	1e-14	85	88
TRINITY_DN17698_c0_g3_i1]---[SwissProt|P24879|-1|0|Trembl|A0A0A6Z3N3|-1|0|DNA2PEP|60|-|0|	ASIM_0000483801-mRNA-1	transcript=ASIM_0000483801-mRNA-1 gene=ASIM_0000483801	2e-21	86	78
TRINITY_DN17710_c0_g2_i1]---[SwissProt|Q9NGJ7|1|2|Trembl|A0A0B2V7M6|1|2|DNA2PEP|107|+|2|	ASIM_0000018901-mRNA-1	transcript=ASIM_0000018901-mRNA-1 gene=ASIM_0000018901	1e-57	100	75
TRINITY_DN17716_c0_g1_i1	ASIM_0001805301-mRNA-1	transcript=ASIM_0001805301-mRNA-1 gene=ASIM_0001805301	6e-06	77	51
TRINITY_DN17748_c0_g1_i1]---[SwissProt|P46561|1|2|Trembl|F1L4H4|1|2|DNA2PEP|290|+|2|	ASIM_0001493701-mRNA-1	transcript=ASIM_0001493701-mRNA-1 gene=ASIM_0001493701	4e-177	86	100
TRINITY_DN17749_c0_g1_i1	ASIM_0001014801-mRNA-1	transcript=ASIM_0001014801-mRNA-1 gene=ASIM_0001014801	3e-36	103	46
TRINITY_DN1775_c0_g1_i1	ASIM_0001349701-mRNA-1	transcript=ASIM_0001349701-mRNA-1 gene=ASIM_0001349701	0.001	39	39
TRINITY_DN17763_c0_g1_i1	ASIM_0000240201-mRNA-1	transcript=ASIM_0000240201-mRNA-1 gene=ASIM_0000240201	1e-22	58	72
TRINITY_DN17764_c0_g1_i1]---[SwissProt|Q23223|1|1|Trembl|A0A0C2F4Q3|1|1|DNA2PEP|68|+|1|	ASIM_0001967001-mRNA-1	transcript=ASIM_0001967001-mRNA-1 gene=ASIM_0001967001	1e-25	89	72
TRINITY_DN17769_c0_g1_i1]---[Trembl|A0A0B2V831|-1|0|DNA2PEP|111|-|0|	ASIM_0002039601-mRNA-1	transcript=ASIM_0002039601-mRNA-1 gene=ASIM_0002039601	3e-19	85	37
TRINITY_DN17783_c0_g1_i1]---[SwissProt|Q21193|1|1|Trembl|F1LBX8|1|1|DNA2PEP|124|+|1|	ASIM_0001695001-mRNA-1	transcript=ASIM_0001695001-mRNA-1 gene=ASIM_0001695001	1e-12	84	35
TRINITY_DN17793_c0_g1_i1	ASIM_0001235301-mRNA-1	transcript=ASIM_0001235301-mRNA-1 gene=ASIM_0001235301	0.009	67	31
TRINITY_DN17798_c0_g1_i1]---[Trembl|A0A0B2VHP4|-1|1|DNA2PEP|148|-|1|	ASIM_0001696001-mRNA-1	transcript=ASIM_0001696001-mRNA-1 gene=ASIM_0001696001	8e-48	95	53
TRINITY_DN17798_c0_g2_i1]---[Trembl|A0A183VDE1|-1|2|DNA2PEP|118|-|2|	ASIM_0001696001-mRNA-1	transcript=ASIM_0001696001-mRNA-1 gene=ASIM_0001696001	2e-45	100	57
TRINITY_DN17814_c0_g1_i1]---[SwissProt|Q9TVM2|-1|0|Trembl|A0A0M3JJN9|-1|0|DNA2PEP|74|-|0|	ASIM_0000786001-mRNA-1	transcript=ASIM_0000786001-mRNA-1 gene=ASIM_0000786001	5e-47	98	97
TRINITY_DN17818_c0_g1_i1]---[Trembl|A0A016SRC8|-1|0|DNA2PEP|148|-|0|	ASIM_0002059101-mRNA-1	transcript=ASIM_0002059101-mRNA-1 gene=ASIM_0002059101	1e-07	93	30
TRINITY_DN17840_c0_g1_i1	ASIM_0000018201-mRNA-1	transcript=ASIM_0000018201-mRNA-1 gene=ASIM_0000018201	1e-08	42	32
TRINITY_DN17867_c0_g1_i1]---[SwissProt|Q10651|-1|1|Trembl|A0A0M3JSV3|-1|1|DNA2PEP|122|-|1|	ASIM_0001107901-mRNA-1	transcript=ASIM_0001107901-mRNA-1 gene=ASIM_0001107901	7e-78	100	100
TRINITY_DN17870_c0_g1_i1]---[SwissProt|P35129|1|1|Trembl|E3M7N5|1|1|DNA2PEP|141|+|1|	ASIM_0001198701-mRNA-1	transcript=ASIM_0001198701-mRNA-1 gene=ASIM_0001198701	2e-82	81	100
TRINITY_DN17872_c0_g1_i1	ASIM_0001515701-mRNA-1	transcript=ASIM_0001515701-mRNA-1 gene=ASIM_0001515701	8e-45	100	97
TRINITY_DN17872_c0_g2_i1	ASIM_0001515701-mRNA-1	transcript=ASIM_0001515701-mRNA-1 gene=ASIM_0001515701	3e-46	100	100
TRINITY_DN17879_c0_g1_i1]---[SwissProt|Q0EEE2|1|2|Trembl|A0A0B2UHX2|1|2|DNA2PEP|242|+|2|	ASIM_0001009101-mRNA-1	transcript=ASIM_0001009101-mRNA-1 gene=ASIM_0001009101	1e-118	100	69
TRINITY_DN17907_c0_g1_i1]---[Trembl|A0A0B2V1B5|-1|2|DNA2PEP|111|-|2|	ASIM_0001177201-mRNA-1	transcript=ASIM_0001177201-mRNA-1 gene=ASIM_0001177201	8e-13	91	36
TRINITY_DN17908_c0_g1_i1	ASIM_0000019201-mRNA-1	transcript=ASIM_0000019201-mRNA-1 gene=ASIM_0000019201	2e-122	85	79
TRINITY_DN17928_c0_g1_i1]---[SwissProt|Q5VUY0|-1|2|Trembl|A0A183UXX8|-1|2|DNA2PEP|437|-|2|	ASIM_0001148801-mRNA-1	transcript=ASIM_0001148801-mRNA-1 gene=ASIM_0001148801	1e-154	91	54
TRINITY_DN17930_c0_g1_i1]---[SwissProt|Q9NZR2|1|0|Trembl|U1MPE3|1|0|DNA2PEP|75|+|0|	ASIM_0001149001-mRNA-1	transcript=ASIM_0001149001-mRNA-1 gene=ASIM_0001149001	8e-33	100	72
TRINITY_DN17952_c0_g1_i1	ASIM_0001859401-mRNA-1	transcript=ASIM_0001859401-mRNA-1 gene=ASIM_0001859401	9e-35	99	55
TRINITY_DN17955_c0_g1_i1]---[SwissProt|Q9VX98|1|1|Trembl|A0A0M3K2H4|1|1|DNA2PEP|146|+|1|	ASIM_0001511901-mRNA-1	transcript=ASIM_0001511901-mRNA-1 gene=ASIM_0001511901	1e-101	100	99
TRINITY_DN17963_c0_g1_i1	ASIM_0001214201-mRNA-1	transcript=ASIM_0001214201-mRNA-1 gene=ASIM_0001214201	1e-46	100	96
TRINITY_DN17963_c0_g2_i1	ASIM_0001214201-mRNA-1	transcript=ASIM_0001214201-mRNA-1 gene=ASIM_0001214201	5e-48	100	97
TRINITY_DN17963_c0_g3_i1	ASIM_0001214201-mRNA-1	transcript=ASIM_0001214201-mRNA-1 gene=ASIM_0001214201	1e-48	100	98
TRINITY_DN17966_c0_g1_i1	ASIM_0001411201-mRNA-1	transcript=ASIM_0001411201-mRNA-1 gene=ASIM_0001411201	7e-07	62	51
TRINITY_DN17969_c0_g1_i1	ASIM_0001408701-mRNA-1	transcript=ASIM_0001408701-mRNA-1 gene=ASIM_0001408701	5e-07	89	33
TRINITY_DN17969_c0_g2_i1	ASIM_0001408701-mRNA-1	transcript=ASIM_0001408701-mRNA-1 gene=ASIM_0001408701	2e-07	89	33
TRINITY_DN17980_c0_g1_i1]---[SwissProt|A4IFG2|-1|1|Trembl|F1KWU4|-1|1|DNA2PEP|99|-|1|	ASIM_0001534601-mRNA-1	transcript=ASIM_0001534601-mRNA-1 gene=ASIM_0001534601	2e-46	100	79
TRINITY_DN17987_c0_g1_i1	ASIM_0001429601-mRNA-1	transcript=ASIM_0001429601-mRNA-1 gene=ASIM_0001429601	7e-37	88	53
TRINITY_DN17995_c0_g1_i1]---[SwissProt|Q9XVR6|-1|2|Trembl|A0A0M3K0X5|-1|2|DNA2PEP|169|-|2|	ASIM_0001449601-mRNA-1	transcript=ASIM_0001449601-mRNA-1 gene=ASIM_0001449601	1e-86	100	71
TRINITY_DN18009_c0_g2_i1]---[SwissProt|P58428|-1|2|Trembl|A0A1L2JQJ6|-1|2|DNA2PEP|95|-|2|	ASIM_0001367001-mRNA-1	transcript=ASIM_0001367001-mRNA-1 gene=ASIM_0001367001	2e-33	84	68
TRINITY_DN18038_c0_g1_i1	ASIM_0001217001-mRNA-1	transcript=ASIM_0001217001-mRNA-1 gene=ASIM_0001217001	3e-13	114	32
TRINITY_DN18038_c0_g2_i1]---[SwissProt|P91285|1|2|Trembl|A0A183VF18|1|2|DNA2PEP|143|+|2|	ASIM_0001217001-mRNA-1	transcript=ASIM_0001217001-mRNA-1 gene=ASIM_0001217001	3e-21	111	32
TRINITY_DN18050_c0_g1_i1	ASIM_0001784301-mRNA-1	transcript=ASIM_0001784301-mRNA-1 gene=ASIM_0001784301	5e-67	89	84
TRINITY_DN18071_c0_g1_i1]---[SwissProt|Q04833|1|2|Trembl|U1M8G4|1|2|DNA2PEP|82|+|2|	ASIM_0001296901-mRNA-1	transcript=ASIM_0001296901-mRNA-1 gene=ASIM_0001296901	1e-46	100	90
TRINITY_DN18114_c0_g1_i1]---[SwissProt|A1Z6W3|1|1|Trembl|A0A0B2URP3|1|1|DNA2PEP|138|+|1|	ASIM_0001718601-mRNA-1	transcript=ASIM_0001718601-mRNA-1 gene=ASIM_0001718601	4e-37	94	46
TRINITY_DN18118_c0_g2_i1	ASIM_0000920101-mRNA-1	transcript=ASIM_0000920101-mRNA-1 gene=ASIM_0000920101	0.006	43	38
TRINITY_DN18132_c0_g2_i1]---[SwissProt|H2KZ60|1|0|Trembl|F1KSD8|1|0|DNA2PEP|82|+|0|	ASIM_0001184501-mRNA-1	transcript=ASIM_0001184501-mRNA-1 gene=ASIM_0001184501	4e-11	107	44
TRINITY_DN18132_c0_g3_i1	ASIM_0001184501-mRNA-1	transcript=ASIM_0001184501-mRNA-1 gene=ASIM_0001184501	2e-16	98	45
TRINITY_DN18133_c0_g2_i1]---[SwissProt|P0C1I7|1|1|Trembl|A0A0B2VEX4|1|1|DNA2PEP|135|+|1|	ASIM_0000911001-mRNA-1	transcript=ASIM_0000911001-mRNA-1 gene=ASIM_0000911001	4e-65	82	79
TRINITY_DN18133_c0_g3_i1	ASIM_0001684601-mRNA-1	transcript=ASIM_0001684601-mRNA-1 gene=ASIM_0001684601	2e-05	85	44
TRINITY_DN18143_c0_g1_i1	ASIM_0001650401-mRNA-1	transcript=ASIM_0001650401-mRNA-1 gene=ASIM_0001650401	3e-21	100	47
TRINITY_DN18148_c0_g1_i1]---[Trembl|A0A0B2VDD2|-1|1|DNA2PEP|128|-|1|	ASIM_0000273601-mRNA-1	transcript=ASIM_0000273601-mRNA-1 gene=ASIM_0000273601	5e-13	57	38
TRINITY_DN18160_c0_g1_i3]---[SwissProt|Q19076|1|1|Trembl|A0A0M3KB34|1|1|DNA2PEP|106|+|1|	ASIM_0001818001-mRNA-1	transcript=ASIM_0001818001-mRNA-1 gene=ASIM_0001818001	9e-51	100	71
TRINITY_DN18161_c0_g1_i1]---[SwissProt|Q95RI5|-1|0|Trembl|A0A0B2VEW6|-1|0|DNA2PEP|72|-|0|	ASIM_0001119501-mRNA-1	transcript=ASIM_0001119501-mRNA-1 gene=ASIM_0001119501	3e-12	97	42
TRINITY_DN18172_c0_g2_i1	ASIM_0001913401-mRNA-1	transcript=ASIM_0001913401-mRNA-1 gene=ASIM_0001913401	2e-17	95	35
TRINITY_DN18188_c0_g2_i1	ASIM_0000283301-mRNA-1	transcript=ASIM_0000283301-mRNA-1 gene=ASIM_0000283301	3e-41	93	91
TRINITY_DN18188_c0_g3_i1]---[SwissProt|P90893|1|2|Trembl|A0A0M3J5K2|1|2|DNA2PEP|103|+|2|	ASIM_0000283301-mRNA-1	transcript=ASIM_0000283301-mRNA-1 gene=ASIM_0000283301	2e-61	95	88
TRINITY_DN18201_c0_g2_i1	ASIM_0001082001-mRNA-1	transcript=ASIM_0001082001-mRNA-1 gene=ASIM_0001082001	9e-13	78	42
TRINITY_DN18207_c0_g1_i1	ASIM_0001655401-mRNA-1	transcript=ASIM_0001655401-mRNA-1 gene=ASIM_0001655401	5e-44	100	96
TRINITY_DN18207_c1_g1_i1	ASIM_0001655401-mRNA-1	transcript=ASIM_0001655401-mRNA-1 gene=ASIM_0001655401	5e-12	77	55
TRINITY_DN18212_c0_g1_i1]---[SwissProt|Q02372|-1|0|Trembl|A0A0M3IYD0|-1|0|DNA2PEP|183|-|0|	ASIM_0000025201-mRNA-1	transcript=ASIM_0000025201-mRNA-1 gene=ASIM_0000025201	2e-132	96	100
TRINITY_DN18226_c0_g1_i1]---[SwissProt|P34479|1|0|Trembl|A0A0M3K3V5|1|0|DNA2PEP|498|+|0|	ASIM_0001564601-mRNA-1	transcript=ASIM_0001564601-mRNA-1 gene=ASIM_0001564601	0.0	88	61
TRINITY_DN18230_c0_g1_i1]---[SwissProt|O61998|1|2|Trembl|F1LFF3|1|2|DNA2PEP|74|+|2|	ASIM_0001272601-mRNA-1	transcript=ASIM_0001272601-mRNA-1 gene=ASIM_0001272601	4e-43	100	91
TRINITY_DN18238_c0_g1_i1]---[SwissProt|P26990|-1|0|Trembl|A0A0M3JRB3|-1|0|DNA2PEP|180|-|0|	ASIM_0001025801-mRNA-1	transcript=ASIM_0001025801-mRNA-1 gene=ASIM_0001025801	7e-130	97	100
TRINITY_DN18262_c0_g1_i1]---[SwissProt|Q24498|1|2|Trembl|A0A0M3JAA3|1|2|DNA2PEP|81|+|2|	ASIM_0000452301-mRNA-1	transcript=ASIM_0000452301-mRNA-1 gene=ASIM_0000452301	3e-57	100	100
TRINITY_DN18264_c0_g1_i1]---[SwissProt|Q9TZ93|1|0|Trembl|A0A158PPN6|1|0|DNA2PEP|86|+|0|	ASIM_0001516001-mRNA-1	transcript=ASIM_0001516001-mRNA-1 gene=ASIM_0001516001	2e-56	100	100
TRINITY_DN18272_c0_g2_i1]---[SwissProt|Q5R5C9|-1|2|Trembl|A0A0M3JRF8|-1|2|DNA2PEP|126|-|2|	ASIM_0001031301-mRNA-1	transcript=ASIM_0001031301-mRNA-1 gene=ASIM_0001031301	8e-92	100	99
TRINITY_DN18276_c0_g1_i1]---[SwissProt|Q9WUB9|1|0|Trembl|F1LAR0|1|0|DNA2PEP|144|+|0|	ASIM_0001077701-mRNA-1	transcript=ASIM_0001077701-mRNA-1 gene=ASIM_0001077701	1e-16	84	40
TRINITY_DN18281_c0_g1_i1]---[SwissProt|Q20222|-1|2|Trembl|A0A0M3JW11|-1|2|DNA2PEP|170|-|2|	ASIM_0001244401-mRNA-1	transcript=ASIM_0001244401-mRNA-1 gene=ASIM_0001244401	2e-124	100	98
TRINITY_DN18285_c0_g1_i1]---[SwissProt|A8WK63|1|0|Trembl|F1L8W6|1|0|DNA2PEP|105|+|0|	ASIM_0001265301-mRNA-1	transcript=ASIM_0001265301-mRNA-1 gene=ASIM_0001265301	9e-52	99	80
TRINITY_DN18295_c0_g1_i1]---[SwissProt|Q9UMY4|1|1|Trembl|A0A183TWV2|1|1|DNA2PEP|168|+|1|	ASIM_0001416701-mRNA-1	transcript=ASIM_0001416701-mRNA-1 gene=ASIM_0001416701	2e-117	98	98
TRINITY_DN18314_c0_g1_i1]---[SwissProt|Q9UKU0|-1|2|Trembl|A0A1L8FI45|-1|2|DNA2PEP|79|-|2|	ASIM_0000270001-mRNA-1	transcript=ASIM_0000270001-mRNA-1 gene=ASIM_0000270001	8e-14	75	46
TRINITY_DN18325_c0_g1_i1]---[Trembl|A0A0M3KEL7|-1|0|DNA2PEP|124|-|0|	ASIM_0001942501-mRNA-1	transcript=ASIM_0001942501-mRNA-1 gene=ASIM_0001942501	2e-28	91	42
TRINITY_DN18326_c0_g1_i1]---[SwissProt|Q09390|1|0|Trembl|A0A183UB00|1|0|DNA2PEP|194|+|0|	ASIM_0000048401-mRNA-1	transcript=ASIM_0000048401-mRNA-1 gene=ASIM_0000048401	3e-114	107	92
TRINITY_DN18339_c0_g1_i1	ASIM_0001529501-mRNA-1	transcript=ASIM_0001529501-mRNA-1 gene=ASIM_0001529501	5e-15	85	28
TRINITY_DN18339_c0_g3_i1	ASIM_0001529501-mRNA-1	transcript=ASIM_0001529501-mRNA-1 gene=ASIM_0001529501	6e-15	79	29
TRINITY_DN18353_c0_g1_i1]---[SwissProt|O44480|1|0|Trembl|A0A0R3S4G7|1|0|DNA2PEP|148|+|0|	ASIM_0001924401-mRNA-1	transcript=ASIM_0001924401-mRNA-1 gene=ASIM_0001924401	8e-70	68	96
TRINITY_DN18370_c0_g1_i1	ASIM_0001609101-mRNA-1	transcript=ASIM_0001609101-mRNA-1 gene=ASIM_0001609101	0.008	52	38
TRINITY_DN18370_c0_g2_i1	ASIM_0001609101-mRNA-1	transcript=ASIM_0001609101-mRNA-1 gene=ASIM_0001609101	0.008	52	38
TRINITY_DN18388_c0_g1_i1]---[SwissProt|Q6GL11|1|0|Trembl|A0A0M3JV05|1|0|DNA2PEP|230|+|0|	ASIM_0001203701-mRNA-1	transcript=ASIM_0001203701-mRNA-1 gene=ASIM_0001203701	9e-162	98	100
TRINITY_DN18390_c0_g1_i1]---[SwissProt|B1H3C9|1|2|Trembl|A0A0B2UT11|1|2|DNA2PEP|151|+|2|	ASIM_0001123001-mRNA-1	transcript=ASIM_0001123001-mRNA-1 gene=ASIM_0001123001	2e-85	100	80
TRINITY_DN18416_c0_g1_i1]---[SwissProt|Q6RWA9|1|1|Trembl|A0A0B2UTH0|1|1|DNA2PEP|91|+|1|	ASIM_0001890601-mRNA-1	transcript=ASIM_0001890601-mRNA-1 gene=ASIM_0001890601	4e-20	100	51
TRINITY_DN18429_c0_g1_i1]---[SwissProt|P91285|1|2|Trembl|A0A0M3IYS6|1|2|DNA2PEP|369|+|2|	ASIM_0000040501-mRNA-1	transcript=ASIM_0000040501-mRNA-1 gene=ASIM_0000040501	3e-81	103	41
TRINITY_DN18435_c0_g1_i1]---[Trembl|A0A183V1B6|-1|0|DNA2PEP|105|-|0|	ASIM_0001559101-mRNA-1	transcript=ASIM_0001559101-mRNA-1 gene=ASIM_0001559101	5e-06	121	28
TRINITY_DN18435_c0_g2_i1]---[Trembl|A0A183V1B6|-1|0|DNA2PEP|105|-|0|	ASIM_0001559101-mRNA-1	transcript=ASIM_0001559101-mRNA-1 gene=ASIM_0001559101	3e-06	121	28
TRINITY_DN18438_c0_g1_i1	ASIM_0001228401-mRNA-1	transcript=ASIM_0001228401-mRNA-1 gene=ASIM_0001228401	3e-06	41	63
TRINITY_DN18438_c0_g2_i1	ASIM_0001228401-mRNA-1	transcript=ASIM_0001228401-mRNA-1 gene=ASIM_0001228401	3e-06	41	63
TRINITY_DN18455_c0_g1_i1]---[SwissProt|P34710|1|1|Trembl|F1L2K2|1|1|DNA2PEP|588|+|1|	ASIM_0001151301-mRNA-1	transcript=ASIM_0001151301-mRNA-1 gene=ASIM_0001151301	0.0	66	78
TRINITY_DN1845_c0_g1_i1	ASIM_0001470301-mRNA-1	transcript=ASIM_0001470301-mRNA-1 gene=ASIM_0001470301	2e-31	100	67
TRINITY_DN18460_c0_g1_i1]---[SwissProt|P62313|1|1|Trembl|A0A0R3R5G1|1|1|DNA2PEP|85|+|1|	ASIM_0002103701-mRNA-1	transcript=ASIM_0002103701-mRNA-1 gene=ASIM_0002103701	4e-14	70	43
TRINITY_DN18474_c0_g2_i1]---[SwissProt|Q94986|1|1|Trembl|F1LD83|1|1|DNA2PEP|235|+|1|	ASIM_0001649501-mRNA-1	transcript=ASIM_0001649501-mRNA-1 gene=ASIM_0001649501	9e-89	63	85
TRINITY_DN18478_c0_g1_i1]---[SwissProt|Q8BK48|1|0|Trembl|A0A158PNY9|1|0|DNA2PEP|608|+|0|	ASIM_0001321501-mRNA-1	transcript=ASIM_0001321501-mRNA-1 gene=ASIM_0001321501	0.0	100	91
TRINITY_DN1848_c0_g1_i1	ASIM_0000022401-mRNA-1	transcript=ASIM_0000022401-mRNA-1 gene=ASIM_0000022401	1e-40	100	100
TRINITY_DN1849_c0_g1_i1	ASIM_0000987101-mRNA-1	transcript=ASIM_0000987101-mRNA-1 gene=ASIM_0000987101	2e-08	39	78
TRINITY_DN18513_c0_g1_i1]---[SwissProt|P30163|1|0|Trembl|F1LEQ3|1|0|DNA2PEP|133|+|0|	ASIM_0000106501-mRNA-1	transcript=ASIM_0000106501-mRNA-1 gene=ASIM_0000106501	2e-94	100	100
TRINITY_DN18513_c0_g2_i1]---[SwissProt|P30163|1|0|Trembl|A0A0B2USF0|1|0|DNA2PEP|87|+|0|	ASIM_0000106501-mRNA-1	transcript=ASIM_0000106501-mRNA-1 gene=ASIM_0000106501	2e-58	100	100
TRINITY_DN18519_c0_g1_i1]---[SwissProt|Q967F4|-1|0|Trembl|A0A0M3KF85|-1|0|DNA2PEP|92|-|0|	ASIM_0001964401-mRNA-1	transcript=ASIM_0001964401-mRNA-1 gene=ASIM_0001964401	3e-51	100	83
TRINITY_DN18531_c0_g1_i1]---[Trembl|A0A183VEF9|-1|1|DNA2PEP|200|-|1|	ASIM_0001286801-mRNA-1	transcript=ASIM_0001286801-mRNA-1 gene=ASIM_0001286801	1e-73	84	67
TRINITY_DN18535_c0_g1_i1	ASIM_0001302601-mRNA-1	transcript=ASIM_0001302601-mRNA-1 gene=ASIM_0001302601	2e-05	81	29
TRINITY_DN18560_c0_g1_i1	ASIM_0001483501-mRNA-1	transcript=ASIM_0001483501-mRNA-1 gene=ASIM_0001483501	2e-11	86	61
TRINITY_DN18560_c0_g2_i1	ASIM_0001483501-mRNA-1	transcript=ASIM_0001483501-mRNA-1 gene=ASIM_0001483501	3e-11	84	61
TRINITY_DN18567_c0_g1_i1]---[SwissProt|Q8WNR0|-1|2|Trembl|A0A0B2VVH8|-1|2|DNA2PEP|156|-|2|	ASIM_0000707901-mRNA-1	transcript=ASIM_0000707901-mRNA-1 gene=ASIM_0000707901	3e-32	34	100
TRINITY_DN18594_c0_g1_i1]---[SwissProt|A8PHP4|-1|0|Trembl|F1KUY0|-1|0|DNA2PEP|81|-|0|	ASIM_0001089601-mRNA-1	transcript=ASIM_0001089601-mRNA-1 gene=ASIM_0001089601	6e-42	108	77
TRINITY_DN18596_c0_g1_i1]---[SwissProt|O17204|-1|0|Trembl|A0A0B2VI61|-1|0|DNA2PEP|95|-|0|	ASIM_0000121801-mRNA-1	transcript=ASIM_0000121801-mRNA-1 gene=ASIM_0000121801	2e-06	52	44
TRINITY_DN185_c0_g2_i1]---[SwissProt|Q91755|-1|0|Trembl|F1L9U1|-1|0|DNA2PEP|85|-|0|	ASIM_0001406301-mRNA-1	transcript=ASIM_0001406301-mRNA-1 gene=ASIM_0001406301	4e-35	97	77
TRINITY_DN18624_c0_g1_i1	ASIM_0001849201-mRNA-1	transcript=ASIM_0001849201-mRNA-1 gene=ASIM_0001849201	5e-06	37	39
TRINITY_DN18657_c0_g1_i1]---[SwissProt|P30170|1|0|Trembl|G7ZJJ4|1|0|DNA2PEP|120|+|0|	ASIM_0000106501-mRNA-1	transcript=ASIM_0000106501-mRNA-1 gene=ASIM_0000106501	5e-81	100	94
TRINITY_DN18657_c0_g2_i1]---[SwissProt|P0DM42|1|0|Trembl|B5SU06|1|0|DNA2PEP|248|+|0|	ASIM_0000106501-mRNA-1	transcript=ASIM_0000106501-mRNA-1 gene=ASIM_0000106501	2e-174	100	91
TRINITY_DN18677_c0_g1_i1]---[SwissProt|Q9CZL5|1|2|Trembl|A0A0B2VHE3|1|2|DNA2PEP|122|+|2|	ASIM_0001357301-mRNA-1	transcript=ASIM_0001357301-mRNA-1 gene=ASIM_0001357301	9e-52	78	75
TRINITY_DN18689_c0_g1_i1	ASIM_0001970701-mRNA-1	transcript=ASIM_0001970701-mRNA-1 gene=ASIM_0001970701	3e-30	80	63
TRINITY_DN18690_c0_g1_i1]---[SwissProt|Q18120|-1|1|Trembl|A0A1I7ZCJ3|-1|1|DNA2PEP|345|-|1|	ASIM_0001795901-mRNA-1	transcript=ASIM_0001795901-mRNA-1 gene=ASIM_0001795901	3e-87	99	42
TRINITY_DN18692_c0_g1_i1]---[SwissProt|Q8I7I5|1|1|Trembl|A0A183UTB2|1|1|DNA2PEP|78|+|1|	ASIM_0001870301-mRNA-1	transcript=ASIM_0001870301-mRNA-1 gene=ASIM_0001870301	1e-39	100	79
TRINITY_DN18692_c0_g2_i1]---[SwissProt|Q8I7I5|1|1|Trembl|A0A0B2V4X8|1|1|DNA2PEP|70|+|1|	ASIM_0001870301-mRNA-1	transcript=ASIM_0001870301-mRNA-1 gene=ASIM_0001870301	8e-35	100	78
TRINITY_DN1869_c0_g1_i1	ASIM_0001278701-mRNA-1	transcript=ASIM_0001278701-mRNA-1 gene=ASIM_0001278701	4e-29	100	100
TRINITY_DN18702_c0_g1_i1	ASIM_0000080701-mRNA-1	transcript=ASIM_0000080701-mRNA-1 gene=ASIM_0000080701	2e-11	68	44
TRINITY_DN1870_c0_g1_i1]---[SwissProt|B4F6W9|1|1|Trembl|A0A183V8P2|1|1|DNA2PEP|72|+|1|	ASIM_0000096001-mRNA-1	transcript=ASIM_0000096001-mRNA-1 gene=ASIM_0000096001	1e-42	98	91
TRINITY_DN18719_c0_g1_i1]---[SwissProt|A8XKG6|1|2|Trembl|A0A0M3KA79|1|2|DNA2PEP|67|+|2|	ASIM_0001787501-mRNA-1	transcript=ASIM_0001787501-mRNA-1 gene=ASIM_0001787501	4e-41	100	95
TRINITY_DN18719_c0_g2_i1]---[SwissProt|A8XKG6|1|2|Trembl|A0A0M3KA79|1|2|DNA2PEP|67|+|2|	ASIM_0001787501-mRNA-1	transcript=ASIM_0001787501-mRNA-1 gene=ASIM_0001787501	4e-41	100	95
TRINITY_DN18724_c0_g1_i1]---[SwissProt|Q28C88|-1|0|Trembl|A0A183UAI3|-1|0|DNA2PEP|185|-|0|	ASIM_0001555801-mRNA-1	transcript=ASIM_0001555801-mRNA-1 gene=ASIM_0001555801	6e-71	101	56
TRINITY_DN18735_c0_g2_i1	ASIM_0001686201-mRNA-1	transcript=ASIM_0001686201-mRNA-1 gene=ASIM_0001686201	3e-16	119	48
TRINITY_DN18735_c0_g3_i1	ASIM_0001686201-mRNA-1	transcript=ASIM_0001686201-mRNA-1 gene=ASIM_0001686201	3e-16	119	48
TRINITY_DN18737_c1_g1_i1]---[SwissProt|P18506|1|1|Trembl|A0A0B2W043|1|1|DNA2PEP|365|+|1|	ASIM_0001068501-mRNA-1	transcript=ASIM_0001068501-mRNA-1 gene=ASIM_0001068501	7e-31	94	25
TRINITY_DN18743_c0_g1_i1]---[SwissProt|Q21217|1|0|Trembl|U1M5R1|1|0|DNA2PEP|83|+|0|	ASIM_0001674601-mRNA-1	transcript=ASIM_0001674601-mRNA-1 gene=ASIM_0001674601	1e-30	95	64
TRINITY_DN18743_c0_g2_i1]---[SwissProt|Q21217|1|0|Trembl|U1M5R1|1|0|DNA2PEP|83|+|0|	ASIM_0001674601-mRNA-1	transcript=ASIM_0001674601-mRNA-1 gene=ASIM_0001674601	1e-30	95	64
TRINITY_DN18757_c0_g1_i1]---[SwissProt|Q9U539|-1|0|Trembl|A0A0B2VU47|-1|0|DNA2PEP|500|-|0|	ASIM_0001134901-mRNA-1	transcript=ASIM_0001134901-mRNA-1 gene=ASIM_0001134901	0.0	112	53
TRINITY_DN18757_c0_g2_i1]---[SwissProt|Q9U539|-1|0|Trembl|A0A183UE66|-1|0|DNA2PEP|72|-|0|	ASIM_0001134901-mRNA-1	transcript=ASIM_0001134901-mRNA-1 gene=ASIM_0001134901	1e-19	77	62
TRINITY_DN18757_c0_g3_i1]---[SwissProt|Q9U539|-1|0|Trembl|A0A183UE66|-1|0|DNA2PEP|72|-|0|	ASIM_0001134901-mRNA-1	transcript=ASIM_0001134901-mRNA-1 gene=ASIM_0001134901	2e-19	77	60
TRINITY_DN18772_c0_g1_i1]---[SwissProt|P04255|1|0|Trembl|A0A016SYU8|1|0|DNA2PEP|91|+|0|	ASIM_0001406901-mRNA-1	transcript=ASIM_0001406901-mRNA-1 gene=ASIM_0001406901	3e-45	98	82
TRINITY_DN18781_c0_g1_i1	ASIM_0001028401-mRNA-1	transcript=ASIM_0001028401-mRNA-1 gene=ASIM_0001028401	8e-17	96	53
TRINITY_DN18793_c0_g1_i1]---[SwissProt|Q5R432|1|0|Trembl|A0A0M3K9E5|1|0|DNA2PEP|238|+|0|	ASIM_0001758901-mRNA-1	transcript=ASIM_0001758901-mRNA-1 gene=ASIM_0001758901	4e-176	99	99
TRINITY_DN18821_c0_g1_i1	ASIM_0000986001-mRNA-1	transcript=ASIM_0000986001-mRNA-1 gene=ASIM_0000986001	9e-05	64	50
TRINITY_DN18823_c0_g1_i1	ASIM_0001067801-mRNA-1	transcript=ASIM_0001067801-mRNA-1 gene=ASIM_0001067801	3e-08	55	68
TRINITY_DN18824_c0_g1_i1]---[SwissProt|Q612Q9|-1|0|Trembl|A0A0M3JUP2|-1|0|DNA2PEP|94|-|0|	ASIM_0001191201-mRNA-1	transcript=ASIM_0001191201-mRNA-1 gene=ASIM_0001191201	1e-64	100	100
TRINITY_DN18832_c0_g1_i1	ASIM_0001429801-mRNA-1	transcript=ASIM_0001429801-mRNA-1 gene=ASIM_0001429801	4e-96	105	70
TRINITY_DN18838_c0_g1_i1	ASIM_0000022501-mRNA-1	transcript=ASIM_0000022501-mRNA-1 gene=ASIM_0000022501	3e-59	100	98
TRINITY_DN18851_c0_g1_i1]---[SwissProt|O61998|1|2|Trembl|F1LFF3|1|2|DNA2PEP|85|+|2|	ASIM_0001272601-mRNA-1	transcript=ASIM_0001272601-mRNA-1 gene=ASIM_0001272601	7e-44	89	92
TRINITY_DN18879_c0_g1_i1	ASIM_0002002601-mRNA-1	transcript=ASIM_0002002601-mRNA-1 gene=ASIM_0002002601	6e-62	100	93
TRINITY_DN18886_c0_g1_i1]---[SwissProt|Q11212|-1|1|Trembl|E7EVS6|-1|1|DNA2PEP|143|-|1|	ASIM_0001818601-mRNA-1	transcript=ASIM_0001818601-mRNA-1 gene=ASIM_0001818601	1e-101	100	97
TRINITY_DN1888_c0_g1_i1]---[SwissProt|P49632|-1|0|Trembl|H2LX76|-1|0|DNA2PEP|94|-|0|	ASIM_0001804601-mRNA-1	transcript=ASIM_0001804601-mRNA-1 gene=ASIM_0001804601	1e-08	77	32
TRINITY_DN18896_c0_g1_i1]---[SwissProt|Q2NKQ1|-1|2|Trembl|A0A0B2VSZ2|-1|2|DNA2PEP|152|-|2|	ASIM_0001714501-mRNA-1	transcript=ASIM_0001714501-mRNA-1 gene=ASIM_0001714501	3e-22	53	73
TRINITY_DN1889_c0_g1_i1	ASIM_0001506101-mRNA-1	transcript=ASIM_0001506101-mRNA-1 gene=ASIM_0001506101	2e-09	100	33
TRINITY_DN18909_c0_g1_i1]---[SwissProt|P29190|-1|0|Trembl|A0A183US02|-1|0|DNA2PEP|130|-|0|	ASIM_0000078101-mRNA-1	transcript=ASIM_0000078101-mRNA-1 gene=ASIM_0000078101	2e-64	100	70
TRINITY_DN18909_c0_g2_i1]---[SwissProt|P29190|-1|0|Trembl|A0A183US02|-1|0|DNA2PEP|130|-|0|	ASIM_0000078101-mRNA-1	transcript=ASIM_0000078101-mRNA-1 gene=ASIM_0000078101	9e-65	100	70
TRINITY_DN18909_c0_g3_i1]---[SwissProt|P29190|-1|0|Trembl|U1MDY4|-1|0|DNA2PEP|161|-|0|	ASIM_0001861901-mRNA-1	transcript=ASIM_0001861901-mRNA-1 gene=ASIM_0001861901	8e-83	100	71
TRINITY_DN18921_c0_g1_i1]---[SwissProt|P34369|-1|2|Trembl|A0A0M3KKP5|-1|2|DNA2PEP|89|-|2|	ASIM_0002157601-mRNA-1	transcript=ASIM_0002157601-mRNA-1 gene=ASIM_0002157601	2e-61	98	100
TRINITY_DN18942_c0_g1_i1	ASIM_0001925601-mRNA-1	transcript=ASIM_0001925601-mRNA-1 gene=ASIM_0001925601	2e-46	98	38
TRINITY_DN18962_c0_g1_i1	ASIM_0001438901-mRNA-1	transcript=ASIM_0001438901-mRNA-1 gene=ASIM_0001438901	6e-19	71	67
TRINITY_DN18964_c0_g1_i1	ASIM_0001116401-mRNA-1	transcript=ASIM_0001116401-mRNA-1 gene=ASIM_0001116401	8e-05	54	54
TRINITY_DN1896_c0_g1_i1	ASIM_0001765701-mRNA-1	transcript=ASIM_0001765701-mRNA-1 gene=ASIM_0001765701	3e-63	100	100
TRINITY_DN18970_c0_g1_i1]---[SwissProt|Q5RCN6|1|1|Trembl|A0A183UYM9|1|1|DNA2PEP|105|+|1|	ASIM_0000177201-mRNA-1	transcript=ASIM_0000177201-mRNA-1 gene=ASIM_0000177201	5e-08	106	33
TRINITY_DN18974_c0_g1_i1]---[SwissProt|P27443|-1|2|Trembl|F1KXP4|-1|2|DNA2PEP|249|-|2|	ASIM_0000435201-mRNA-1	transcript=ASIM_0000435201-mRNA-1 gene=ASIM_0000435201	5e-64	53	68
TRINITY_DN19000_c0_g1_i1]---[SwissProt|P79403|1|2|Trembl|A0A0M3J504|1|2|DNA2PEP|67|+|2|	ASIM_0000263101-mRNA-1	transcript=ASIM_0000263101-mRNA-1 gene=ASIM_0000263101	5e-31	102	79
TRINITY_DN19000_c0_g2_i1]---[SwissProt|Q94502|1|2|Trembl|A0A0M3J504|1|2|DNA2PEP|67|+|2|	ASIM_0000263101-mRNA-1	transcript=ASIM_0000263101-mRNA-1 gene=ASIM_0000263101	2e-30	102	78
TRINITY_DN19000_c0_g3_i1]---[SwissProt|Q94502|1|2|Trembl|A0A0M3J504|1|2|DNA2PEP|67|+|2|	ASIM_0000263101-mRNA-1	transcript=ASIM_0000263101-mRNA-1 gene=ASIM_0000263101	2e-30	102	78
TRINITY_DN19007_c0_g1_i1	ASIM_0001171201-mRNA-1	transcript=ASIM_0001171201-mRNA-1 gene=ASIM_0001171201	6e-41	100	97
TRINITY_DN19017_c0_g1_i1]---[SwissProt|Q9BT30|-1|2|Trembl|A0A183UW20|-1|2|DNA2PEP|239|-|2|	ASIM_0001554101-mRNA-1	transcript=ASIM_0001554101-mRNA-1 gene=ASIM_0001554101	0.001	42	31
TRINITY_DN19028_c0_g1_i1	ASIM_0001063701-mRNA-1	transcript=ASIM_0001063701-mRNA-1 gene=ASIM_0001063701	1e-07	100	44
TRINITY_DN19040_c0_g1_i1]---[SwissProt|A4IG59|-1|1|Trembl|A0A0B2VA12|-1|1|DNA2PEP|100|-|1|	ASIM_0001658801-mRNA-1	transcript=ASIM_0001658801-mRNA-1 gene=ASIM_0001658801	2e-31	103	64
TRINITY_DN19047_c0_g1_i1	ASIM_0001443101-mRNA-1	transcript=ASIM_0001443101-mRNA-1 gene=ASIM_0001443101	5e-62	70	66
TRINITY_DN19073_c0_g1_i1]---[SwissProt|P43993|-1|2|Trembl|F1L6X1|-1|2|DNA2PEP|122|-|2|	ASIM_0001203301-mRNA-1	transcript=ASIM_0001203301-mRNA-1 gene=ASIM_0001203301	0.001	106	29
TRINITY_DN19076_c0_g1_i1]---[SwissProt|Q04833|1|0|Trembl|J9DPN1|1|0|DNA2PEP|72|+|0|	ASIM_0001296901-mRNA-1	transcript=ASIM_0001296901-mRNA-1 gene=ASIM_0001296901	3e-31	101	79
TRINITY_DN1907_c0_g1_i1]---[SwissProt|Q9PWD4|1|1|Trembl|U1P6B9|1|1|DNA2PEP|67|+|1|	ASIM_0001370301-mRNA-1	transcript=ASIM_0001370301-mRNA-1 gene=ASIM_0001370301	1e-11	80	50
TRINITY_DN1907_c0_g2_i1]---[SwissProt|Q24645|1|1|Trembl|U1P6B9|1|1|DNA2PEP|88|+|1|	ASIM_0001370301-mRNA-1	transcript=ASIM_0001370301-mRNA-1 gene=ASIM_0001370301	2e-20	88	53
TRINITY_DN19107_c0_g1_i2]---[SwissProt|Q8IT98|1|2|Trembl|A0A0B2V8U0|1|2|DNA2PEP|159|+|2|	ASIM_0001926601-mRNA-1	transcript=ASIM_0001926601-mRNA-1 gene=ASIM_0001926601	3e-109	96	95
TRINITY_DN19113_c0_g1_i1	ASIM_0001668901-mRNA-1	transcript=ASIM_0001668901-mRNA-1 gene=ASIM_0001668901	1e-56	96	97
TRINITY_DN19113_c0_g2_i1	ASIM_0001668901-mRNA-1	transcript=ASIM_0001668901-mRNA-1 gene=ASIM_0001668901	3e-59	100	98
TRINITY_DN19113_c0_g3_i1	ASIM_0001668901-mRNA-1	transcript=ASIM_0001668901-mRNA-1 gene=ASIM_0001668901	1e-56	96	97
TRINITY_DN19115_c0_g1_i1	ASIM_0000340301-mRNA-1	transcript=ASIM_0000340301-mRNA-1 gene=ASIM_0000340301	4e-50	82	96
TRINITY_DN19115_c0_g2_i1	ASIM_0000340301-mRNA-1	transcript=ASIM_0000340301-mRNA-1 gene=ASIM_0000340301	7e-43	100	95
TRINITY_DN19129_c0_g1_i1	ASIM_0001757401-mRNA-1	transcript=ASIM_0001757401-mRNA-1 gene=ASIM_0001757401	5e-45	109	57
TRINITY_DN19132_c0_g1_i1]---[SwissProt|Q09653|1|0|Trembl|A0A183U7B6|1|0|DNA2PEP|95|+|0|	ASIM_0001409101-mRNA-1	transcript=ASIM_0001409101-mRNA-1 gene=ASIM_0001409101	5e-28	95	51
TRINITY_DN1913_c0_g1_i1]---[SwissProt|Q9D379|1|2|Trembl|A0A183U1M3|1|2|DNA2PEP|101|+|2|	ASIM_0001450001-mRNA-1	transcript=ASIM_0001450001-mRNA-1 gene=ASIM_0001450001	6e-31	96	59
TRINITY_DN19144_c0_g1_i1	ASIM_0001519201-mRNA-1	transcript=ASIM_0001519201-mRNA-1 gene=ASIM_0001519201	0.004	81	36
TRINITY_DN19151_c0_g1_i1	ASIM_0001484701-mRNA-1	transcript=ASIM_0001484701-mRNA-1 gene=ASIM_0001484701	5e-21	59	55
TRINITY_DN19155_c0_g1_i1]---[SwissProt|P20348|1|1|Trembl|A0A0M3IEZ1|1|1|DNA2PEP|37|+|1|	ASIM_0000131201-mRNA-1	transcript=ASIM_0000131201-mRNA-1 gene=ASIM_0000131201	2e-16	100	81
TRINITY_DN19155_c0_g2_i1]---[SwissProt|P20348|1|1|Trembl|A0A0M3IEZ1|1|1|DNA2PEP|37|+|1|	ASIM_0000131201-mRNA-1	transcript=ASIM_0000131201-mRNA-1 gene=ASIM_0000131201	2e-16	100	81
TRINITY_DN19159_c1_g1_i1	ASIM_0001800501-mRNA-1	transcript=ASIM_0001800501-mRNA-1 gene=ASIM_0001800501	4e-28	76	61
TRINITY_DN19208_c0_g1_i1	ASIM_0001104801-mRNA-1	transcript=ASIM_0001104801-mRNA-1 gene=ASIM_0001104801	1e-05	70	45
TRINITY_DN19239_c0_g1_i1]---[SwissProt|Q9TTJ7|-1|1|Trembl|F1L0Q6|-1|1|DNA2PEP|71|-|1|	ASIM_0001293201-mRNA-1	transcript=ASIM_0001293201-mRNA-1 gene=ASIM_0001293201	7e-34	87	90
TRINITY_DN1924_c0_g1_i1	ASIM_0001478101-mRNA-1	transcript=ASIM_0001478101-mRNA-1 gene=ASIM_0001478101	0.001	102	31
TRINITY_DN19264_c0_g1_i1]---[SwissProt|P92186|-1|0|Trembl|A0A0B2VGQ4|-1|0|DNA2PEP|115|-|0|	ASIM_0001243501-mRNA-1	transcript=ASIM_0001243501-mRNA-1 gene=ASIM_0001243501	6e-15	66	47
TRINITY_DN19269_c0_g1_i1]---[SwissProt|Q54QZ5|1|2|Trembl|A0A183TVW1|1|2|DNA2PEP|163|+|2|	ASIM_0001003001-mRNA-1	transcript=ASIM_0001003001-mRNA-1 gene=ASIM_0001003001	6e-70	100	60
TRINITY_DN19277_c0_g1_i1	ASIM_0001314401-mRNA-1	transcript=ASIM_0001314401-mRNA-1 gene=ASIM_0001314401	3e-140	99	99
TRINITY_DN19287_c0_g1_i1]---[SwissProt|Q7T316|-1|2|Trembl|A0A183UXK4|-1|2|DNA2PEP|186|-|2|	ASIM_0000282501-mRNA-1	transcript=ASIM_0000282501-mRNA-1 gene=ASIM_0000282501	4e-52	82	54
TRINITY_DN19299_c0_g1_i1	ASIM_0001207001-mRNA-1	transcript=ASIM_0001207001-mRNA-1 gene=ASIM_0001207001	1e-145	51	100
TRINITY_DN19302_c0_g1_i1	ASIM_0001586101-mRNA-1	transcript=ASIM_0001586101-mRNA-1 gene=ASIM_0001586101	0.009	45	64
TRINITY_DN19308_c0_g1_i1]---[SwissProt|P31824|1|0|Trembl|A0A158PNN8|1|0|DNA2PEP|82|+|0|	ASIM_0001250801-mRNA-1	transcript=ASIM_0001250801-mRNA-1 gene=ASIM_0001250801	4e-52	97	100
TRINITY_DN19311_c0_g1_i1	ASIM_0001902701-mRNA-1	transcript=ASIM_0001902701-mRNA-1 gene=ASIM_0001902701	2e-07	49	25
TRINITY_DN19311_c0_g2_i1	ASIM_0001902701-mRNA-1	transcript=ASIM_0001902701-mRNA-1 gene=ASIM_0001902701	1e-07	49	25
TRINITY_DN19322_c0_g1_i1]---[SwissProt|Q32S24|-1|2|Trembl|A0A0B2VBU5|-1|2|DNA2PEP|196|-|2|	ASIM_0001968801-mRNA-1	transcript=ASIM_0001968801-mRNA-1 gene=ASIM_0001968801	1e-14	87	38
TRINITY_DN19336_c0_g1_i1]---[SwissProt|Q53H47|1|1|Trembl|A0A085LZ85|1|1|DNA2PEP|121|+|1|	ASIM_0001803901-mRNA-1	transcript=ASIM_0001803901-mRNA-1 gene=ASIM_0001803901	4e-08	44	40
TRINITY_DN19352_c0_g1_i1	ASIM_0000682701-mRNA-1	transcript=ASIM_0000682701-mRNA-1 gene=ASIM_0000682701	6e-32	100	60
TRINITY_DN19352_c0_g2_i1	ASIM_0000682701-mRNA-1	transcript=ASIM_0000682701-mRNA-1 gene=ASIM_0000682701	2e-32	100	60
TRINITY_DN19361_c0_g1_i1]---[SwissProt|A2RSQ0|1|1|Trembl|A0A183VFK8|1|1|DNA2PEP|79|+|1|	ASIM_0001221601-mRNA-1	transcript=ASIM_0001221601-mRNA-1 gene=ASIM_0001221601	1e-41	100	81
TRINITY_DN19361_c0_g2_i1	ASIM_0001221601-mRNA-1	transcript=ASIM_0001221601-mRNA-1 gene=ASIM_0001221601	2e-36	100	80
TRINITY_DN19365_c0_g1_i1	ASIM_0000256101-mRNA-1	transcript=ASIM_0000256101-mRNA-1 gene=ASIM_0000256101	0.0002	61	51
TRINITY_DN19366_c0_g1_i1]---[SwissProt|P16879|1|1|Trembl|A0A0B2UXQ6|1|1|DNA2PEP|134|+|1|	ASIM_0001203401-mRNA-1	transcript=ASIM_0001203401-mRNA-1 gene=ASIM_0001203401	9e-14	98	29
TRINITY_DN19369_c0_g1_i1]---[Trembl|A0A0B2W620|-1|0|DNA2PEP|119|-|0|	ASIM_0001386801-mRNA-1	transcript=ASIM_0001386801-mRNA-1 gene=ASIM_0001386801	1e-14	46	47
TRINITY_DN19374_c0_g1_i1]---[SwissProt|Q6K4N0|1|1|Trembl|A0A0M3K8T4|1|1|DNA2PEP|124|+|1|	ASIM_0001737501-mRNA-1	transcript=ASIM_0001737501-mRNA-1 gene=ASIM_0001737501	3e-63	83	98
TRINITY_DN19376_c0_g1_i1	ASIM_0001389901-mRNA-1	transcript=ASIM_0001389901-mRNA-1 gene=ASIM_0001389901	3e-30	98	80
TRINITY_DN19376_c0_g2_i1	ASIM_0001389901-mRNA-1	transcript=ASIM_0001389901-mRNA-1 gene=ASIM_0001389901	3e-30	98	80
TRINITY_DN19380_c0_g1_i1	ASIM_0001715301-mRNA-1	transcript=ASIM_0001715301-mRNA-1 gene=ASIM_0001715301	2e-35	100	81
TRINITY_DN19380_c0_g2_i1	ASIM_0001715301-mRNA-1	transcript=ASIM_0001715301-mRNA-1 gene=ASIM_0001715301	5e-37	100	75
TRINITY_DN19383_c0_g1_i1	ASIM_0000789401-mRNA-1	transcript=ASIM_0000789401-mRNA-1 gene=ASIM_0000789401	3e-10	35	100
TRINITY_DN19400_c0_g1_i1]---[SwissProt|O01761|1|2|Trembl|A0A0M3JWC5|1|2|DNA2PEP|89|+|2|	ASIM_0001257701-mRNA-1	transcript=ASIM_0001257701-mRNA-1 gene=ASIM_0001257701	7e-58	100	100
TRINITY_DN19412_c0_g1_i1	ASIM_0001660801-mRNA-1	transcript=ASIM_0001660801-mRNA-1 gene=ASIM_0001660801	1e-117	75	85
TRINITY_DN19413_c0_g2_i1	ASIM_0001561701-mRNA-1	transcript=ASIM_0001561701-mRNA-1 gene=ASIM_0001561701	2e-06	52	46
TRINITY_DN19413_c0_g3_i2	ASIM_0001561701-mRNA-1	transcript=ASIM_0001561701-mRNA-1 gene=ASIM_0001561701	1e-13	65	53
TRINITY_DN19421_c0_g1_i1]---[SwissProt|P79403|1|0|Trembl|J9DL38|1|0|DNA2PEP|70|+|0|	ASIM_0000263101-mRNA-1	transcript=ASIM_0000263101-mRNA-1 gene=ASIM_0000263101	1e-27	102	70
TRINITY_DN19421_c0_g2_i1]---[SwissProt|P79403|1|0|Trembl|J9DL38|1|0|DNA2PEP|70|+|0|	ASIM_0000263101-mRNA-1	transcript=ASIM_0000263101-mRNA-1 gene=ASIM_0000263101	1e-27	102	70
TRINITY_DN19424_c0_g1_i1	ASIM_0000882801-mRNA-1	transcript=ASIM_0000882801-mRNA-1 gene=ASIM_0000882801	1e-12	54	65
TRINITY_DN19424_c0_g2_i1	ASIM_0000882801-mRNA-1	transcript=ASIM_0000882801-mRNA-1 gene=ASIM_0000882801	5e-11	49	69
TRINITY_DN19427_c0_g1_i1	ASIM_0001577701-mRNA-1	transcript=ASIM_0001577701-mRNA-1 gene=ASIM_0001577701	4e-05	81	38
TRINITY_DN19450_c0_g1_i1]---[SwissProt|Q9XVI9|1|0|Trembl|A0A0M3K0W5|1|0|DNA2PEP|156|+|0|	ASIM_0001448401-mRNA-1	transcript=ASIM_0001448401-mRNA-1 gene=ASIM_0001448401	3e-108	94	100
TRINITY_DN19451_c0_g1_i1	ASIM_0001583501-mRNA-1	transcript=ASIM_0001583501-mRNA-1 gene=ASIM_0001583501	2e-120	82	98
TRINITY_DN19454_c0_g1_i1]---[Trembl|A0A0B2VJ36|-1|1|DNA2PEP|106|-|1|	ASIM_0001560401-mRNA-1	transcript=ASIM_0001560401-mRNA-1 gene=ASIM_0001560401	9e-06	68	34
TRINITY_DN19454_c0_g2_i1]---[Trembl|A0A0B2VJ36|-1|1|DNA2PEP|137|-|1|	ASIM_0001560401-mRNA-1	transcript=ASIM_0001560401-mRNA-1 gene=ASIM_0001560401	1e-05	53	34
TRINITY_DN19459_c0_g1_i1	ASIM_0001621501-mRNA-1	transcript=ASIM_0001621501-mRNA-1 gene=ASIM_0001621501	8e-13	79	57
TRINITY_DN19462_c0_g1_i1	ASIM_0001986801-mRNA-1	transcript=ASIM_0001986801-mRNA-1 gene=ASIM_0001986801	1e-45	100	100
TRINITY_DN19462_c0_g2_i1	ASIM_0001986801-mRNA-1	transcript=ASIM_0001986801-mRNA-1 gene=ASIM_0001986801	3e-45	100	98
TRINITY_DN19497_c0_g1_i1	ASIM_0001291101-mRNA-1	transcript=ASIM_0001291101-mRNA-1 gene=ASIM_0001291101	5e-05	76	27
TRINITY_DN19497_c0_g3_i1	ASIM_0001291101-mRNA-1	transcript=ASIM_0001291101-mRNA-1 gene=ASIM_0001291101	5e-05	76	27
TRINITY_DN19514_c0_g2_i1	ASIM_0001335301-mRNA-1	transcript=ASIM_0001335301-mRNA-1 gene=ASIM_0001335301	0.002	68	32
TRINITY_DN19516_c0_g1_i2	ASIM_0001013901-mRNA-1	transcript=ASIM_0001013901-mRNA-1 gene=ASIM_0001013901	7e-42	100	80
TRINITY_DN19516_c0_g2_i1	ASIM_0001013901-mRNA-1	transcript=ASIM_0001013901-mRNA-1 gene=ASIM_0001013901	2e-29	98	79
TRINITY_DN19519_c0_g1_i1]---[SwissProt|Q9NRD5|1|0|Trembl|A0A0M3IAY8|1|0|DNA2PEP|258|+|0|	ASIM_0000734601-mRNA-1	transcript=ASIM_0000734601-mRNA-1 gene=ASIM_0000734601	4e-16	31	47
TRINITY_DN19522_c0_g1_i1	ASIM_0000447001-mRNA-1	transcript=ASIM_0000447001-mRNA-1 gene=ASIM_0000447001	0.0003	34	44
TRINITY_DN19526_c0_g1_i1]---[SwissProt|Q18014|-1|2|Trembl|U1M641|-1|2|DNA2PEP|209|-|2|	ASIM_0000636201-mRNA-1	transcript=ASIM_0000636201-mRNA-1 gene=ASIM_0000636201	4e-45	52	63
TRINITY_DN19535_c0_g1_i1]---[SwissProt|O61998|1|2|Trembl|F1LFF3|1|2|DNA2PEP|106|+|2|	ASIM_0001272601-mRNA-1	transcript=ASIM_0001272601-mRNA-1 gene=ASIM_0001272601	1e-47	76	92
TRINITY_DN19540_c0_g1_i1]---[SwissProt|Q0EEE2|-1|2|Trembl|A0A0B2VK49|-1|2|DNA2PEP|736|-|2|	ASIM_0001534401-mRNA-1	transcript=ASIM_0001534401-mRNA-1 gene=ASIM_0001534401	0.0	86	61
TRINITY_DN19564_c0_g1_i3]---[SwissProt|A8E5U3|1|1|Trembl|A0A0B2W085|1|1|DNA2PEP|150|+|1|	ASIM_0001408501-mRNA-1	transcript=ASIM_0001408501-mRNA-1 gene=ASIM_0001408501	2e-51	88	57
TRINITY_DN19576_c0_g1_i1]---[SwissProt|P85973|1|2|Trembl|A0A0B2UMT2|1|2|DNA2PEP|187|+|2|	ASIM_0001636701-mRNA-1	transcript=ASIM_0001636701-mRNA-1 gene=ASIM_0001636701	1e-73	98	54
TRINITY_DN19576_c0_g2_i1]---[SwissProt|P85973|1|2|Trembl|A0A0B2UMT2|1|2|DNA2PEP|187|+|2|	ASIM_0001636701-mRNA-1	transcript=ASIM_0001636701-mRNA-1 gene=ASIM_0001636701	6e-75	98	55
TRINITY_DN19584_c0_g1_i1	ASIM_0000711101-mRNA-1	transcript=ASIM_0000711101-mRNA-1 gene=ASIM_0000711101	0.004	50	37
TRINITY_DN19586_c0_g1_i1	ASIM_0001478901-mRNA-1	transcript=ASIM_0001478901-mRNA-1 gene=ASIM_0001478901	1e-13	99	36
TRINITY_DN19587_c0_g1_i1]---[SwissProt|P20631|-1|0|Trembl|A0A0B2W2T6|-1|0|DNA2PEP|107|-|0|	ASIM_0001405101-mRNA-1	transcript=ASIM_0001405101-mRNA-1 gene=ASIM_0001405101	3e-44	69	91
TRINITY_DN19610_c0_g1_i1]---[SwissProt|O76840|1|0|Trembl|A0A0B2VI74|1|0|DNA2PEP|129|+|0|	ASIM_0001945201-mRNA-1	transcript=ASIM_0001945201-mRNA-1 gene=ASIM_0001945201	3e-54	95	60
TRINITY_DN19622_c0_g1_i2	ASIM_0000032301-mRNA-1	transcript=ASIM_0000032301-mRNA-1 gene=ASIM_0000032301	7e-34	98	62
TRINITY_DN19624_c0_g1_i1	ASIM_0001742001-mRNA-1	transcript=ASIM_0001742001-mRNA-1 gene=ASIM_0001742001	8e-32	98	73
TRINITY_DN19633_c0_g1_i1	ASIM_0001571801-mRNA-1	transcript=ASIM_0001571801-mRNA-1 gene=ASIM_0001571801	2e-06	44	60
TRINITY_DN19644_c0_g1_i1]---[SwissProt|Q21657|1|1|Trembl|A0A0B2VVG4|1|1|DNA2PEP|198|+|1|	ASIM_0001061301-mRNA-1	transcript=ASIM_0001061301-mRNA-1 gene=ASIM_0001061301	4e-61	84	57
TRINITY_DN19645_c0_g2_i1	ASIM_0001439601-mRNA-1	transcript=ASIM_0001439601-mRNA-1 gene=ASIM_0001439601	5e-29	99	49
TRINITY_DN19660_c0_g1_i1]---[SwissProt|P91428|-1|2|Trembl|F1LFK5|-1|2|DNA2PEP|125|-|2|	ASIM_0000220801-mRNA-1	transcript=ASIM_0000220801-mRNA-1 gene=ASIM_0000220801	1e-26	38	91
TRINITY_DN19684_c0_g1_i1	ASIM_0000238801-mRNA-1	transcript=ASIM_0000238801-mRNA-1 gene=ASIM_0000238801	5e-31	96	50
TRINITY_DN19689_c0_g1_i1]---[SwissProt|P28774|1|1|Trembl|F1KUF0|1|1|DNA2PEP|195|+|1|	ASIM_0001890601-mRNA-1	transcript=ASIM_0001890601-mRNA-1 gene=ASIM_0001890601	6e-91	71	99
TRINITY_DN19691_c0_g1_i1]---[SwissProt|Q18321|-1|0|Trembl|A0A158PZK0|-1|0|DNA2PEP|179|-|0|	ASIM_0001660801-mRNA-1	transcript=ASIM_0001660801-mRNA-1 gene=ASIM_0001660801	5e-44	44	88
TRINITY_DN19693_c0_g1_i1]---[SwissProt|A4Q9E8|1|0|Trembl|A0A183TXI4|1|0|DNA2PEP|131|+|0|	ASIM_0001327401-mRNA-1	transcript=ASIM_0001327401-mRNA-1 gene=ASIM_0001327401	6e-62	100	65
TRINITY_DN19711_c0_g1_i1]---[SwissProt|O49923|-1|1|Trembl|A0A0M3JXM6|-1|1|DNA2PEP|362|-|1|	ASIM_0001311301-mRNA-1	transcript=ASIM_0001311301-mRNA-1 gene=ASIM_0001311301	0.0	100	99
TRINITY_DN19721_c0_g2_i1]---[SwissProt|P27443|-1|1|Trembl|A0A183V5K5|-1|1|DNA2PEP|106|-|1|	ASIM_0000817701-mRNA-1	transcript=ASIM_0000817701-mRNA-1 gene=ASIM_0000817701	1e-31	56	88
TRINITY_DN19731_c0_g1_i1]---[SwissProt|Q04833|1|1|Trembl|A0A0M3IJM5|1|1|DNA2PEP|69|+|1|	ASIM_0001296901-mRNA-1	transcript=ASIM_0001296901-mRNA-1 gene=ASIM_0001296901	1e-34	98	77
TRINITY_DN19758_c1_g1_i1	ASIM_0001123501-mRNA-1	transcript=ASIM_0001123501-mRNA-1 gene=ASIM_0001123501	0.009	71	39
TRINITY_DN19762_c0_g1_i1]---[Trembl|A0A0B2W549|-1|1|DNA2PEP|102|-|1|	ASIM_0001068601-mRNA-1	transcript=ASIM_0001068601-mRNA-1 gene=ASIM_0001068601	4e-23	98	43
TRINITY_DN19766_c0_g1_i3]---[SwissProt|P27439|1|0|Trembl|A0A0B2VES2|1|0|DNA2PEP|100|+|0|	ASIM_0001309101-mRNA-1	transcript=ASIM_0001309101-mRNA-1 gene=ASIM_0001309101	2e-05	60	31
TRINITY_DN19766_c0_g2_i1	ASIM_0001215001-mRNA-1	transcript=ASIM_0001215001-mRNA-1 gene=ASIM_0001215001	4e-09	85	50
TRINITY_DN1977_c0_g1_i1	ASIM_0001408701-mRNA-1	transcript=ASIM_0001408701-mRNA-1 gene=ASIM_0001408701	1e-31	98	44
TRINITY_DN19785_c0_g1_i1	ASIM_0001613401-mRNA-1	transcript=ASIM_0001613401-mRNA-1 gene=ASIM_0001613401	3e-34	101	34
TRINITY_DN19797_c0_g1_i1	ASIM_0001448101-mRNA-1	transcript=ASIM_0001448101-mRNA-1 gene=ASIM_0001448101	2e-26	69	76
TRINITY_DN197_c0_g1_i2]---[SwissProt|P18832|-1|1|Trembl|A0A0M3I6Z0|-1|1|DNA2PEP|179|-|1|	ASIM_0000040701-mRNA-1	transcript=ASIM_0000040701-mRNA-1 gene=ASIM_0000040701	2e-34	82	56
TRINITY_DN19809_c0_g1_i1	ASIM_0001340401-mRNA-1	transcript=ASIM_0001340401-mRNA-1 gene=ASIM_0001340401	2e-27	91	61
TRINITY_DN19809_c0_g2_i1	ASIM_0001340401-mRNA-1	transcript=ASIM_0001340401-mRNA-1 gene=ASIM_0001340401	2e-27	91	61
TRINITY_DN19814_c0_g1_i1	ASIM_0000126601-mRNA-1	transcript=ASIM_0000126601-mRNA-1 gene=ASIM_0000126601	2e-30	93	90
TRINITY_DN19814_c0_g3_i1	ASIM_0000126601-mRNA-1	transcript=ASIM_0000126601-mRNA-1 gene=ASIM_0000126601	2e-30	93	90
TRINITY_DN19818_c0_g1_i1	ASIM_0001386201-mRNA-1	transcript=ASIM_0001386201-mRNA-1 gene=ASIM_0001386201	8e-23	78	64
TRINITY_DN19820_c0_g1_i1	ASIM_0001451701-mRNA-1	transcript=ASIM_0001451701-mRNA-1 gene=ASIM_0001451701	3e-74	100	55
TRINITY_DN19828_c0_g1_i1	ASIM_0001395501-mRNA-1	transcript=ASIM_0001395501-mRNA-1 gene=ASIM_0001395501	7e-15	89	79
TRINITY_DN19829_c0_g1_i1]---[SwissProt|Q9V498|-1|0|Trembl|A0A183V926|-1|0|DNA2PEP|83|-|0|	ASIM_0001950101-mRNA-1	transcript=ASIM_0001950101-mRNA-1 gene=ASIM_0001950101	8e-15	36	96
TRINITY_DN1982_c0_g2_i1]---[SwissProt|Q9GKI7|1|0|Trembl|A0A0M3K248|1|0|DNA2PEP|69|+|0|	ASIM_0001497301-mRNA-1	transcript=ASIM_0001497301-mRNA-1 gene=ASIM_0001497301	6e-43	98	100
TRINITY_DN19838_c0_g1_i1	ASIM_0001077201-mRNA-1	transcript=ASIM_0001077201-mRNA-1 gene=ASIM_0001077201	0.0002	54	46
TRINITY_DN1985_c0_g2_i1]---[SwissProt|Q20065|-1|2|Trembl|U1NNZ2|-1|2|DNA2PEP|193|-|2|	ASIM_0001551101-mRNA-1	transcript=ASIM_0001551101-mRNA-1 gene=ASIM_0001551101	2e-102	115	65
TRINITY_DN19861_c0_g1_i1]---[SwissProt|P90925|-1|2|Trembl|A0A158PMQ7|-1|2|DNA2PEP|61|-|2|	ASIM_0000016801-mRNA-1	transcript=ASIM_0000016801-mRNA-1 gene=ASIM_0000016801	3e-35	100	98
TRINITY_DN19862_c0_g1_i3	ASIM_0000661901-mRNA-1	transcript=ASIM_0000661901-mRNA-1 gene=ASIM_0000661901	0.001	31	53
TRINITY_DN19874_c0_g2_i1]---[SwissProt|Q9LJX4|-1|1|Trembl|A0A183USI7|-1|1|DNA2PEP|264|-|1|	ASIM_0001713701-mRNA-1	transcript=ASIM_0001713701-mRNA-1 gene=ASIM_0001713701	3e-42	77	38
TRINITY_DN19881_c0_g1_i1]---[Trembl|A0A0B2UV85|-1|1|DNA2PEP|341|-|1|	ASIM_0001199401-mRNA-1	transcript=ASIM_0001199401-mRNA-1 gene=ASIM_0001199401	5e-90	85	48
TRINITY_DN19908_c0_g2_i1	ASIM_0001668501-mRNA-1	transcript=ASIM_0001668501-mRNA-1 gene=ASIM_0001668501	0.001	54	44
TRINITY_DN19910_c0_g1_i1	ASIM_0001281701-mRNA-1	transcript=ASIM_0001281701-mRNA-1 gene=ASIM_0001281701	2e-44	100	97
TRINITY_DN19917_c0_g1_i1	ASIM_0001642901-mRNA-1	transcript=ASIM_0001642901-mRNA-1 gene=ASIM_0001642901	0.0005	80	23
TRINITY_DN19917_c0_g2_i1]---[Trembl|A0A0B2VR07|-1|2|DNA2PEP|182|-|2|	ASIM_0001556701-mRNA-1	transcript=ASIM_0001556701-mRNA-1 gene=ASIM_0001556701	3e-25	61	50
TRINITY_DN19918_c0_g1_i1	ASIM_0001938101-mRNA-1	transcript=ASIM_0001938101-mRNA-1 gene=ASIM_0001938101	3e-23	67	51
TRINITY_DN19923_c0_g1_i1	ASIM_0001470101-mRNA-1	transcript=ASIM_0001470101-mRNA-1 gene=ASIM_0001470101	3e-36	100	75
TRINITY_DN1993_c0_g1_i1]---[SwissProt|P22063|1|2|Trembl|A0A0B2V4A1|1|2|DNA2PEP|90|+|2|	ASIM_0001464601-mRNA-1	transcript=ASIM_0001464601-mRNA-1 gene=ASIM_0001464601	3e-40	87	82
TRINITY_DN19947_c2_g1_i1]---[SwissProt|O70351|-1|2|Trembl|F1L0H2|-1|2|DNA2PEP|294|-|2|	ASIM_0001774401-mRNA-1	transcript=ASIM_0001774401-mRNA-1 gene=ASIM_0001774401	1e-133	87	71
TRINITY_DN19947_c2_g2_i1]---[SwissProt|O70351|-1|2|Trembl|A0A0B2W344|-1|2|DNA2PEP|137|-|2|	ASIM_0001774401-mRNA-1	transcript=ASIM_0001774401-mRNA-1 gene=ASIM_0001774401	1e-42	71	69
TRINITY_DN1995_c0_g1_i1]---[SwissProt|A1DWM3|-1|0|Trembl|U1M6F5|-1|0|DNA2PEP|101|-|0|	ASIM_0001826501-mRNA-1	transcript=ASIM_0001826501-mRNA-1 gene=ASIM_0001826501	3e-55	100	84
TRINITY_DN19963_c0_g1_i1]---[SwissProt|Q11011|1|2|Trembl|A0A0M3JFW0|1|2|DNA2PEP|71|+|2|	ASIM_0000651401-mRNA-1	transcript=ASIM_0000651401-mRNA-1 gene=ASIM_0000651401	1e-44	97	97
TRINITY_DN19963_c0_g2_i1]---[SwissProt|Q11011|1|2|Trembl|A0A0M3JFW0|1|2|DNA2PEP|71|+|2|	ASIM_0000651401-mRNA-1	transcript=ASIM_0000651401-mRNA-1 gene=ASIM_0000651401	1e-44	97	97
TRINITY_DN19963_c0_g3_i1]---[SwissProt|Q11011|1|2|Trembl|A0A0M3JFW0|1|2|DNA2PEP|71|+|2|	ASIM_0000651401-mRNA-1	transcript=ASIM_0000651401-mRNA-1 gene=ASIM_0000651401	1e-44	97	97
TRINITY_DN19963_c0_g4_i1]---[SwissProt|Q11011|1|2|Trembl|A0A0M3JFW0|1|2|DNA2PEP|71|+|2|	ASIM_0000651401-mRNA-1	transcript=ASIM_0000651401-mRNA-1 gene=ASIM_0000651401	1e-44	97	97
TRINITY_DN19975_c0_g1_i1	ASIM_0001455201-mRNA-1	transcript=ASIM_0001455201-mRNA-1 gene=ASIM_0001455201	1e-35	98	65
TRINITY_DN19977_c0_g1_i1	ASIM_0001027101-mRNA-1	transcript=ASIM_0001027101-mRNA-1 gene=ASIM_0001027101	2e-21	90	41
TRINITY_DN19986_c0_g1_i1]---[Trembl|A0A0B2V872|-1|1|DNA2PEP|124|-|1|	ASIM_0001491501-mRNA-1	transcript=ASIM_0001491501-mRNA-1 gene=ASIM_0001491501	1e-13	78	35
TRINITY_DN20000_c0_g1_i1]---[SwissProt|P13395|1|0|Trembl|A0A0M3KC30|1|0|DNA2PEP|243|+|0|	ASIM_0001852901-mRNA-1	transcript=ASIM_0001852901-mRNA-1 gene=ASIM_0001852901	2e-160	102	97
TRINITY_DN20006_c0_g1_i1]---[SwissProt|Q9U2G0|1|2|Trembl|A0A183V8R3|1|2|DNA2PEP|72|+|2|	ASIM_0001541601-mRNA-1	transcript=ASIM_0001541601-mRNA-1 gene=ASIM_0001541601	2e-10	100	36
TRINITY_DN20008_c0_g1_i1	ASIM_0000392101-mRNA-1	transcript=ASIM_0000392101-mRNA-1 gene=ASIM_0000392101	6e-06	41	70
TRINITY_DN2001_c0_g1_i1]---[SwissProt|Q4H2R2|1|2|Trembl|U1NU13|1|2|DNA2PEP|104|+|2|	ASIM_0000156001-mRNA-1	transcript=ASIM_0000156001-mRNA-1 gene=ASIM_0000156001	2e-26	80	55
TRINITY_DN20028_c0_g1_i1]---[SwissProt|Q7TSH8|-1|0|Trembl|A0A0B2VRW7|-1|0|DNA2PEP|128|-|0|	ASIM_0001028201-mRNA-1	transcript=ASIM_0001028201-mRNA-1 gene=ASIM_0001028201	3e-17	42	61
TRINITY_DN20041_c0_g1_i1	ASIM_0001488401-mRNA-1	transcript=ASIM_0001488401-mRNA-1 gene=ASIM_0001488401	0.001	40	44
TRINITY_DN20045_c0_g1_i1]---[SwissProt|Q23628|1|1|Trembl|A0A0B2W3D2|1|1|DNA2PEP|280|+|1|	ASIM_0001527801-mRNA-1	transcript=ASIM_0001527801-mRNA-1 gene=ASIM_0001527801	4e-73	93	49
TRINITY_DN20079_c0_g1_i1	ASIM_0001149001-mRNA-1	transcript=ASIM_0001149001-mRNA-1 gene=ASIM_0001149001	4e-11	97	42
TRINITY_DN20082_c0_g1_i1]---[SwissProt|Q9QZD8|1|0|Trembl|A0A0M3JYW1|1|0|DNA2PEP|310|+|0|	ASIM_0001365401-mRNA-1	transcript=ASIM_0001365401-mRNA-1 gene=ASIM_0001365401	0.0	95	100
TRINITY_DN20088_c0_g2_i1]---[Trembl|A0A0B2V000|-1|2|DNA2PEP|124|-|2|	ASIM_0001352301-mRNA-1	transcript=ASIM_0001352301-mRNA-1 gene=ASIM_0001352301	4e-07	72	28
TRINITY_DN20095_c0_g1_i1]---[SwissProt|Q8ITC9|-1|2|Trembl|A0A0B2VCM2|-1|2|DNA2PEP|81|-|2|	ASIM_0001400201-mRNA-1	transcript=ASIM_0001400201-mRNA-1 gene=ASIM_0001400201	3e-08	88	36
TRINITY_DN20102_c0_g2_i1	ASIM_0001123601-mRNA-1	transcript=ASIM_0001123601-mRNA-1 gene=ASIM_0001123601	0.004	47	31
TRINITY_DN20144_c0_g2_i1	ASIM_0001775201-mRNA-1	transcript=ASIM_0001775201-mRNA-1 gene=ASIM_0001775201	2e-44	100	100
TRINITY_DN20148_c0_g1_i1]---[SwissProt|P34371|1|0|Trembl|A0A183VGF2|1|0|DNA2PEP|150|+|0|	ASIM_0000326601-mRNA-1	transcript=ASIM_0000326601-mRNA-1 gene=ASIM_0000326601	2e-32	84	45
TRINITY_DN20148_c1_g1_i1]---[SwissProt|P34371|1|0|Trembl|A0A0D6LZ92|1|0|DNA2PEP|180|+|0|	ASIM_0000069901-mRNA-1	transcript=ASIM_0000069901-mRNA-1 gene=ASIM_0000069901	1e-09	58	33
TRINITY_DN20148_c2_g1_i1]---[SwissProt|P34371|-1|1|Trembl|A0A0M3IZL6|-1|1|DNA2PEP|80|-|1|	ASIM_0000069901-mRNA-1	transcript=ASIM_0000069901-mRNA-1 gene=ASIM_0000069901	6e-14	106	40
TRINITY_DN20158_c0_g1_i1	ASIM_0001777301-mRNA-1	transcript=ASIM_0001777301-mRNA-1 gene=ASIM_0001777301	3e-10	91	33
TRINITY_DN20158_c0_g2_i1	ASIM_0001777301-mRNA-1	transcript=ASIM_0001777301-mRNA-1 gene=ASIM_0001777301	6e-16	98	35
TRINITY_DN20159_c0_g1_i1	ASIM_0000640601-mRNA-1	transcript=ASIM_0000640601-mRNA-1 gene=ASIM_0000640601	7e-07	66	33
TRINITY_DN20159_c0_g2_i1	ASIM_0001736101-mRNA-1	transcript=ASIM_0001736101-mRNA-1 gene=ASIM_0001736101	1e-08	105	34
TRINITY_DN20159_c0_g4_i1	ASIM_0001736101-mRNA-1	transcript=ASIM_0001736101-mRNA-1 gene=ASIM_0001736101	2e-08	105	33
TRINITY_DN20162_c0_g1_i1	ASIM_0001818101-mRNA-1	transcript=ASIM_0001818101-mRNA-1 gene=ASIM_0001818101	3e-29	39	60
TRINITY_DN20164_c0_g1_i1]---[SwissProt|Q28F07|1|1|Trembl|A0A183HPJ6|1|1|DNA2PEP|69|+|1|	ASIM_0001846401-mRNA-1	transcript=ASIM_0001846401-mRNA-1 gene=ASIM_0001846401	3e-37	100	86
TRINITY_DN20164_c0_g2_i1]---[SwissProt|Q99873|1|1|Trembl|A0A183HPJ6|1|1|DNA2PEP|72|+|1|	ASIM_0001846401-mRNA-1	transcript=ASIM_0001846401-mRNA-1 gene=ASIM_0001846401	1e-39	100	87
TRINITY_DN20212_c0_g1_i1	ASIM_0000039301-mRNA-1	transcript=ASIM_0000039301-mRNA-1 gene=ASIM_0000039301	0.002	33	43
TRINITY_DN20216_c0_g1_i1	ASIM_0000046501-mRNA-1	transcript=ASIM_0000046501-mRNA-1 gene=ASIM_0000046501	1e-18	98	47
TRINITY_DN20216_c0_g2_i1	ASIM_0000046501-mRNA-1	transcript=ASIM_0000046501-mRNA-1 gene=ASIM_0000046501	4e-16	97	47
TRINITY_DN20216_c0_g3_i1	ASIM_0000046501-mRNA-1	transcript=ASIM_0000046501-mRNA-1 gene=ASIM_0000046501	6e-24	100	47
TRINITY_DN2022_c0_g1_i1]---[SwissProt|Q23405|-1|2|Trembl|F1KXL2|-1|2|DNA2PEP|125|-|2|	ASIM_0001125501-mRNA-1	transcript=ASIM_0001125501-mRNA-1 gene=ASIM_0001125501	2e-14	98	30
TRINITY_DN20234_c0_g1_i1]---[SwissProt|Q20657|-1|0|Trembl|A0A0B2UTY1|-1|0|DNA2PEP|215|-|0|	ASIM_0001643501-mRNA-1	transcript=ASIM_0001643501-mRNA-1 gene=ASIM_0001643501	7e-74	96	54
TRINITY_DN20247_c0_g1_i1]---[SwissProt|Q18779|-1|2|Trembl|F1LGL3|-1|2|DNA2PEP|66|-|2|	ASIM_0001221501-mRNA-1	transcript=ASIM_0001221501-mRNA-1 gene=ASIM_0001221501	4e-26	98	73
TRINITY_DN20247_c0_g2_i1]---[SwissProt|Q18779|-1|2|Trembl|F1LGL3|-1|2|DNA2PEP|66|-|2|	ASIM_0001221501-mRNA-1	transcript=ASIM_0001221501-mRNA-1 gene=ASIM_0001221501	4e-26	98	73
TRINITY_DN20261_c0_g1_i1]---[SwissProt|P54814|1|2|Trembl|F1L9P1|1|2|DNA2PEP|381|+|2|	ASIM_0000397101-mRNA-1	transcript=ASIM_0000397101-mRNA-1 gene=ASIM_0000397101	1e-127	47	100
TRINITY_DN20264_c0_g2_i1	ASIM_0001214001-mRNA-1	transcript=ASIM_0001214001-mRNA-1 gene=ASIM_0001214001	0.0006	100	24
TRINITY_DN20265_c0_g1_i1	ASIM_0001967601-mRNA-1	transcript=ASIM_0001967601-mRNA-1 gene=ASIM_0001967601	3e-27	100	70
TRINITY_DN20273_c0_g1_i1]---[SwissProt|Q32LM2|-1|2|Trembl|A0A183UEQ2|-1|2|DNA2PEP|118|-|2|	ASIM_0001011201-mRNA-1	transcript=ASIM_0001011201-mRNA-1 gene=ASIM_0001011201	3e-26	109	48
TRINITY_DN20281_c0_g1_i1	ASIM_0001440101-mRNA-1	transcript=ASIM_0001440101-mRNA-1 gene=ASIM_0001440101	1e-21	94	57
TRINITY_DN20284_c0_g1_i1	ASIM_0001247001-mRNA-1	transcript=ASIM_0001247001-mRNA-1 gene=ASIM_0001247001	6e-11	44	42
TRINITY_DN20286_c0_g1_i1]---[SwissProt|Q21489|1|2|Trembl|F1L7R4|1|2|DNA2PEP|103|+|2|	ASIM_0002063401-mRNA-1	transcript=ASIM_0002063401-mRNA-1 gene=ASIM_0002063401	1e-26	64	66
TRINITY_DN20296_c0_g1_i1]---[SwissProt|Q17428|1|0|Trembl|A0A0M3HTK9|1|0|DNA2PEP|69|+|0|	ASIM_0001620101-mRNA-1	transcript=ASIM_0001620101-mRNA-1 gene=ASIM_0001620101	0.001	98	33
TRINITY_DN20296_c0_g2_i1]---[SwissProt|Q17428|1|0|Trembl|A0A0M3HTK9|1|0|DNA2PEP|69|+|0|	ASIM_0001620101-mRNA-1	transcript=ASIM_0001620101-mRNA-1 gene=ASIM_0001620101	0.001	98	33
TRINITY_DN20299_c0_g1_i1	ASIM_0001387801-mRNA-1	transcript=ASIM_0001387801-mRNA-1 gene=ASIM_0001387801	0.002	74	33
TRINITY_DN20307_c0_g1_i1]---[SwissProt|P42577|-1|1|Trembl|A0A0B2UST0|-1|1|DNA2PEP|127|-|1|	ASIM_0001335901-mRNA-1	transcript=ASIM_0001335901-mRNA-1 gene=ASIM_0001335901	7e-59	97	65
TRINITY_DN20312_c0_g1_i1	ASIM_0000390901-mRNA-1	transcript=ASIM_0000390901-mRNA-1 gene=ASIM_0000390901	1e-12	82	46
TRINITY_DN20312_c0_g2_i1	ASIM_0000390901-mRNA-1	transcript=ASIM_0000390901-mRNA-1 gene=ASIM_0000390901	1e-12	82	46
TRINITY_DN20312_c0_g3_i1	ASIM_0000390901-mRNA-1	transcript=ASIM_0000390901-mRNA-1 gene=ASIM_0000390901	3e-12	82	44
TRINITY_DN20313_c0_g1_i1]---[SwissProt|Q5F407|1|2|Trembl|A0A183ULJ6|1|2|DNA2PEP|172|+|2|	ASIM_0001136101-mRNA-1	transcript=ASIM_0001136101-mRNA-1 gene=ASIM_0001136101	2e-72	100	58
TRINITY_DN20315_c0_g2_i1]---[SwissProt|Q2LD37|-1|1|Trembl|A0A0B2UV58|-1|1|DNA2PEP|146|-|1|	ASIM_0001190301-mRNA-1	transcript=ASIM_0001190301-mRNA-1 gene=ASIM_0001190301	1e-74	98	84
TRINITY_DN20327_c0_g1_i1]---[SwissProt|Q4G069|-1|0|Trembl|A0A0M3JY66|-1|0|DNA2PEP|286|-|0|	ASIM_0001336701-mRNA-1	transcript=ASIM_0001336701-mRNA-1 gene=ASIM_0001336701	0.0	100	100
TRINITY_DN20331_c0_g1_i1	ASIM_0001036201-mRNA-1	transcript=ASIM_0001036201-mRNA-1 gene=ASIM_0001036201	9e-12	59	54
TRINITY_DN20343_c0_g1_i1]---[SwissProt|P55112|1|1|Trembl|A0A183TWN3|1|1|DNA2PEP|318|+|1|	ASIM_0001260001-mRNA-1	transcript=ASIM_0001260001-mRNA-1 gene=ASIM_0001260001	3e-55	74	40
TRINITY_DN20351_c0_g1_i1]---[SwissProt|Q6YBV0|1|2|Trembl|A0A183V456|1|2|DNA2PEP|72|+|2|	ASIM_0001942401-mRNA-1	transcript=ASIM_0001942401-mRNA-1 gene=ASIM_0001942401	1e-30	97	77
TRINITY_DN20351_c0_g2_i1]---[SwissProt|Q4KL91|1|2|Trembl|A0A183V456|1|2|DNA2PEP|144|+|2|	ASIM_0001942401-mRNA-1	transcript=ASIM_0001942401-mRNA-1 gene=ASIM_0001942401	1e-74	100	75
TRINITY_DN20357_c0_g1_i2]---[Trembl|A0A044V3Z4|-1|0|DNA2PEP|129|-|0|	ASIM_0000461201-mRNA-1	transcript=ASIM_0000461201-mRNA-1 gene=ASIM_0000461201	7e-32	85	49
TRINITY_DN20359_c1_g1_i1]---[Trembl|A0A0M3K1B1|-1|1|DNA2PEP|112|-|1|	ASIM_0001465001-mRNA-1	transcript=ASIM_0001465001-mRNA-1 gene=ASIM_0001465001	3e-21	94	32
TRINITY_DN20364_c1_g1_i1]---[SwissProt|Q94793|1|1|Trembl|A0A0B2V082|1|1|DNA2PEP|97|+|1|	ASIM_0001715801-mRNA-1	transcript=ASIM_0001715801-mRNA-1 gene=ASIM_0001715801	2e-49	86	91
TRINITY_DN20364_c1_g2_i1]---[SwissProt|Q94793|1|1|Trembl|A0A0B2V082|1|1|DNA2PEP|97|+|1|	ASIM_0001715801-mRNA-1	transcript=ASIM_0001715801-mRNA-1 gene=ASIM_0001715801	2e-49	86	91
TRINITY_DN20364_c1_g3_i1]---[SwissProt|Q19162|1|1|Trembl|A0A0B2V082|1|1|DNA2PEP|208|+|1|	ASIM_0001715801-mRNA-1	transcript=ASIM_0001715801-mRNA-1 gene=ASIM_0001715801	8e-119	93	90
TRINITY_DN20385_c0_g1_i1	ASIM_0000116501-mRNA-1	transcript=ASIM_0000116501-mRNA-1 gene=ASIM_0000116501	2e-18	62	69
TRINITY_DN203_c0_g1_i1	ASIM_0001119801-mRNA-1	transcript=ASIM_0001119801-mRNA-1 gene=ASIM_0001119801	2e-33	100	49
TRINITY_DN20408_c0_g1_i1]---[SwissProt|Q7ZW25|-1|1|Trembl|A0A0M3K4I5|-1|1|DNA2PEP|217|-|1|	ASIM_0001587601-mRNA-1	transcript=ASIM_0001587601-mRNA-1 gene=ASIM_0001587601	6e-155	100	100
TRINITY_DN20409_c0_g1_i1	ASIM_0001515101-mRNA-1	transcript=ASIM_0001515101-mRNA-1 gene=ASIM_0001515101	7e-51	84	87
TRINITY_DN20410_c0_g1_i1]---[SwissProt|Q61LA8|1|2|Trembl|A0A0N5CZG5|1|2|DNA2PEP|191|+|2|	ASIM_0001214701-mRNA-1	transcript=ASIM_0001214701-mRNA-1 gene=ASIM_0001214701	3e-133	94	100
TRINITY_DN20412_c0_g1_i1]---[SwissProt|Q967F4|-1|2|Trembl|A0A0B2VPZ7|-1|2|DNA2PEP|171|-|2|	ASIM_0001930501-mRNA-1	transcript=ASIM_0001930501-mRNA-1 gene=ASIM_0001930501	2e-80	86	75
TRINITY_DN2041_c0_g1_i1]---[SwissProt|P07911|-1|0|Trembl|A0A0M3JRL1|-1|0|DNA2PEP|73|-|0|	ASIM_0001055201-mRNA-1	transcript=ASIM_0001055201-mRNA-1 gene=ASIM_0001055201	3e-24	98	59
TRINITY_DN20436_c0_g1_i1]---[SwissProt|Q06561|-1|1|Trembl|A0A183VBN9|-1|1|DNA2PEP|141|-|1|	ASIM_0001634001-mRNA-1	transcript=ASIM_0001634001-mRNA-1 gene=ASIM_0001634001	2e-11	75	34
TRINITY_DN20474_c0_g1_i1]---[SwissProt|P41157|-1|2|Trembl|A0A0M3IDS1|-1|2|DNA2PEP|102|-|2|	ASIM_0001341501-mRNA-1	transcript=ASIM_0001341501-mRNA-1 gene=ASIM_0001341501	4e-07	38	56
TRINITY_DN20477_c0_g1_i1]---[SwissProt|O61998|1|2|Trembl|A0A183H953|1|2|DNA2PEP|75|+|2|	ASIM_0001272601-mRNA-1	transcript=ASIM_0001272601-mRNA-1 gene=ASIM_0001272601	4e-41	97	93
TRINITY_DN20477_c0_g2_i1]---[SwissProt|O61998|1|0|Trembl|A0A183H953|1|0|DNA2PEP|76|+|0|	ASIM_0001272601-mRNA-1	transcript=ASIM_0001272601-mRNA-1 gene=ASIM_0001272601	1e-41	97	93
TRINITY_DN20479_c0_g1_i1	ASIM_0000055801-mRNA-1	transcript=ASIM_0000055801-mRNA-1 gene=ASIM_0000055801	1e-06	60	47
TRINITY_DN20483_c0_g1_i1]---[SwissProt|Q9R0A1|-1|2|Trembl|F1LF97|-1|2|DNA2PEP|89|-|2|	ASIM_0000132201-mRNA-1	transcript=ASIM_0000132201-mRNA-1 gene=ASIM_0000132201	4e-25	71	70
TRINITY_DN20483_c0_g2_i1]---[SwissProt|Q9VGH7|-1|2|Trembl|F1LF97|-1|2|DNA2PEP|143|-|2|	ASIM_0000132201-mRNA-1	transcript=ASIM_0000132201-mRNA-1 gene=ASIM_0000132201	1e-33	55	72
TRINITY_DN20483_c0_g3_i1]---[SwissProt|Q9VGH7|-1|2|Trembl|F1LF97|-1|2|DNA2PEP|143|-|2|	ASIM_0000132201-mRNA-1	transcript=ASIM_0000132201-mRNA-1 gene=ASIM_0000132201	1e-33	55	72
TRINITY_DN2048_c0_g1_i1	ASIM_0001790801-mRNA-1	transcript=ASIM_0001790801-mRNA-1 gene=ASIM_0001790801	4e-80	99	72
TRINITY_DN20492_c0_g1_i1]---[SwissProt|P54613|1|0|Trembl|A0A0M3K816|1|0|DNA2PEP|69|+|0|	ASIM_0001710701-mRNA-1	transcript=ASIM_0001710701-mRNA-1 gene=ASIM_0001710701	3e-41	100	100
TRINITY_DN20492_c0_g2_i1]---[SwissProt|Q09543|1|1|Trembl|A0A0M3K816|1|1|DNA2PEP|289|+|1|	ASIM_0001710701-mRNA-1	transcript=ASIM_0001710701-mRNA-1 gene=ASIM_0001710701	0.0	98	100
TRINITY_DN20515_c0_g1_i1]---[Trembl|A0A0M3ICS3|-1|2|DNA2PEP|134|-|2|	ASIM_0001726401-mRNA-1	transcript=ASIM_0001726401-mRNA-1 gene=ASIM_0001726401	2e-63	102	80
TRINITY_DN20516_c0_g1_i2]---[SwissProt|Q9NUQ9|1|2|Trembl|A0A183UR58|1|2|DNA2PEP|249|+|2|	ASIM_0001089101-mRNA-1	transcript=ASIM_0001089101-mRNA-1 gene=ASIM_0001089101	4e-127	94	73
TRINITY_DN20524_c0_g1_i1]---[SwissProt|Q23536|-1|2|Trembl|F1LEQ0|-1|2|DNA2PEP|172|-|2|	ASIM_0001539201-mRNA-1	transcript=ASIM_0001539201-mRNA-1 gene=ASIM_0001539201	3e-80	66	100
TRINITY_DN20527_c0_g1_i1	ASIM_0001871201-mRNA-1	transcript=ASIM_0001871201-mRNA-1 gene=ASIM_0001871201	2e-24	98	64
TRINITY_DN20527_c0_g2_i1]---[SwissProt|O77417|-1|1|Trembl|A0A0M3KCL1|-1|1|DNA2PEP|82|-|1|	ASIM_0001871201-mRNA-1	transcript=ASIM_0001871201-mRNA-1 gene=ASIM_0001871201	1e-27	106	64
TRINITY_DN20527_c0_g4_i2	ASIM_0001871201-mRNA-1	transcript=ASIM_0001871201-mRNA-1 gene=ASIM_0001871201	4e-35	105	62
TRINITY_DN20529_c0_g1_i1]---[SwissProt|P00491|1|0|Trembl|A0A0M3K5X6|1|0|DNA2PEP|295|+|0|	ASIM_0001636701-mRNA-1	transcript=ASIM_0001636701-mRNA-1 gene=ASIM_0001636701	0.0	100	87
TRINITY_DN20537_c0_g1_i2]---[SwissProt|H2KYS8|1|1|Trembl|A0A0M3K8S2|1|1|DNA2PEP|82|+|1|	ASIM_0001736301-mRNA-1	transcript=ASIM_0001736301-mRNA-1 gene=ASIM_0001736301	2e-55	100	100
TRINITY_DN20547_c0_g1_i1]---[SwissProt|Q14204|-1|0|Trembl|U1MGT8|-1|0|DNA2PEP|69|-|0|	ASIM_0000023301-mRNA-1	transcript=ASIM_0000023301-mRNA-1 gene=ASIM_0000023301	3e-38	98	92
TRINITY_DN20557_c0_g1_i1]---[Trembl|A0A0M3J0I2|-1|2|DNA2PEP|117|-|2|	ASIM_0000102001-mRNA-1	transcript=ASIM_0000102001-mRNA-1 gene=ASIM_0000102001	1e-83	100	100
TRINITY_DN20567_c0_g1_i1]---[SwissProt|B3LXF2|-1|1|Trembl|J9B456|-1|1|DNA2PEP|71|-|1|	ASIM_0000467001-mRNA-1	transcript=ASIM_0000467001-mRNA-1 gene=ASIM_0000467001	1e-46	100	95
TRINITY_DN20568_c0_g1_i1	ASIM_0001397101-mRNA-1	transcript=ASIM_0001397101-mRNA-1 gene=ASIM_0001397101	3e-06	81	31
TRINITY_DN20571_c0_g1_i1]---[SwissProt|O01359|-1|0|Trembl|F1LCB1|-1|0|DNA2PEP|125|-|0|	ASIM_0001096901-mRNA-1	transcript=ASIM_0001096901-mRNA-1 gene=ASIM_0001096901	1e-81	96	100
TRINITY_DN20573_c0_g1_i1]---[SwissProt|Q14781|1|2|Trembl|A0A0M3JKM7|1|2|DNA2PEP|271|+|2|	ASIM_0000820201-mRNA-1	transcript=ASIM_0000820201-mRNA-1 gene=ASIM_0000820201	2e-59	37	97
TRINITY_DN20575_c0_g2_i1]---[SwissProt|Q7SC45|-1|1|Trembl|F1L6K7|-1|1|DNA2PEP|53|-|1|	ASIM_0001251601-mRNA-1	transcript=ASIM_0001251601-mRNA-1 gene=ASIM_0001251601	5e-14	96	50
TRINITY_DN20576_c0_g1_i1]---[SwissProt|P47991|1|1|Trembl|A0A0B2V697|1|1|DNA2PEP|252|+|1|	ASIM_0001623301-mRNA-1	transcript=ASIM_0001623301-mRNA-1 gene=ASIM_0001623301	2e-105	81	78
TRINITY_DN20576_c0_g2_i1	ASIM_0001623301-mRNA-1	transcript=ASIM_0001623301-mRNA-1 gene=ASIM_0001623301	1e-33	91	75
TRINITY_DN20576_c0_g3_i1]---[SwissProt|P47991|1|1|Trembl|A0A0B2V697|1|1|DNA2PEP|115|+|1|	ASIM_0001623301-mRNA-1	transcript=ASIM_0001623301-mRNA-1 gene=ASIM_0001623301	6e-21	60	60
TRINITY_DN20584_c0_g2_i1]---[SwissProt|Q21734|1|2|Trembl|F1KZ80|1|2|DNA2PEP|68|+|2|	ASIM_0001963701-mRNA-1	transcript=ASIM_0001963701-mRNA-1 gene=ASIM_0001963701	1e-19	98	46
TRINITY_DN20585_c0_g1_i1	ASIM_0000288301-mRNA-1	transcript=ASIM_0000288301-mRNA-1 gene=ASIM_0000288301	0.006	75	28
TRINITY_DN20593_c0_g1_i2]---[SwissProt|P52480|1|2|Trembl|A0A0B2VMN5|1|2|DNA2PEP|126|+|2|	ASIM_0001317401-mRNA-1	transcript=ASIM_0001317401-mRNA-1 gene=ASIM_0001317401	4e-48	96	64
TRINITY_DN20597_c0_g1_i1]---[SwissProt|Q20191|-1|1|Trembl|A0A0M3JXU3|-1|1|DNA2PEP|355|-|1|	ASIM_0001318401-mRNA-1	transcript=ASIM_0001318401-mRNA-1 gene=ASIM_0001318401	0.0	109	90
TRINITY_DN20598_c0_g2_i1	ASIM_0001520001-mRNA-1	transcript=ASIM_0001520001-mRNA-1 gene=ASIM_0001520001	2e-28	38	77
TRINITY_DN20616_c0_g1_i1	ASIM_0001149301-mRNA-1	transcript=ASIM_0001149301-mRNA-1 gene=ASIM_0001149301	1e-22	91	70
TRINITY_DN20616_c0_g2_i1	ASIM_0001149301-mRNA-1	transcript=ASIM_0001149301-mRNA-1 gene=ASIM_0001149301	8e-23	105	72
TRINITY_DN20616_c0_g4_i1	ASIM_0001149301-mRNA-1	transcript=ASIM_0001149301-mRNA-1 gene=ASIM_0001149301	6e-22	97	70
TRINITY_DN20618_c0_g1_i1	ASIM_0001468201-mRNA-1	transcript=ASIM_0001468201-mRNA-1 gene=ASIM_0001468201	1e-74	83	86
TRINITY_DN20622_c0_g1_i1	ASIM_0000196101-mRNA-1	transcript=ASIM_0000196101-mRNA-1 gene=ASIM_0000196101	4e-36	92	47
TRINITY_DN20624_c0_g1_i1]---[SwissProt|Q5EAQ1|1|1|Trembl|A0A0M3K1B5|1|1|DNA2PEP|383|+|1|	ASIM_0001465401-mRNA-1	transcript=ASIM_0001465401-mRNA-1 gene=ASIM_0001465401	0.0	88	100
TRINITY_DN20629_c0_g1_i1]---[SwissProt|P60045|1|2|Trembl|U1M579|1|2|DNA2PEP|88|+|2|	ASIM_0000161001-mRNA-1	transcript=ASIM_0000161001-mRNA-1 gene=ASIM_0000161001	2e-11	85	37
TRINITY_DN2063_c0_g1_i1]---[SwissProt|Q22021|1|0|Trembl|A0A0B2VLA1|1|0|DNA2PEP|122|+|0|	ASIM_0001025901-mRNA-1	transcript=ASIM_0001025901-mRNA-1 gene=ASIM_0001025901	1e-61	73	98
TRINITY_DN20643_c0_g1_i1]---[SwissProt|Q92626|-1|1|Trembl|U1NJ37|-1|1|DNA2PEP|147|-|1|	ASIM_0001247101-mRNA-1	transcript=ASIM_0001247101-mRNA-1 gene=ASIM_0001247101	1e-56	84	64
TRINITY_DN20650_c0_g1_i1	ASIM_0001796901-mRNA-1	transcript=ASIM_0001796901-mRNA-1 gene=ASIM_0001796901	0.0003	41	67
TRINITY_DN20653_c0_g1_i1]---[SwissProt|Q00341|-1|1|Trembl|A0A183DDH4|-1|1|DNA2PEP|88|-|1|	ASIM_0001156701-mRNA-1	transcript=ASIM_0001156701-mRNA-1 gene=ASIM_0001156701	1e-45	100	85
TRINITY_DN20653_c0_g2_i1]---[SwissProt|Q00341|-1|0|Trembl|A0A183DDH4|-1|0|DNA2PEP|80|-|0|	ASIM_0001156701-mRNA-1	transcript=ASIM_0001156701-mRNA-1 gene=ASIM_0001156701	2e-37	100	80
TRINITY_DN20656_c0_g1_i1]---[SwissProt|Q09490|1|0|Trembl|A0A183UP81|1|0|DNA2PEP|120|+|0|	ASIM_0002040201-mRNA-1	transcript=ASIM_0002040201-mRNA-1 gene=ASIM_0002040201	4e-66	80	100
TRINITY_DN20658_c0_g1_i1]---[SwissProt|Q9LH50|-1|2|Trembl|U1NKD7|-1|2|DNA2PEP|139|-|2|	ASIM_0000102201-mRNA-1	transcript=ASIM_0000102201-mRNA-1 gene=ASIM_0000102201	3e-09	97	32
TRINITY_DN20662_c0_g1_i1]---[SwissProt|Q10039|1|1|Trembl|A0A183UJF5|1|1|DNA2PEP|74|+|1|	ASIM_0001519901-mRNA-1	transcript=ASIM_0001519901-mRNA-1 gene=ASIM_0001519901	4e-37	100	82
TRINITY_DN20662_c0_g2_i1]---[SwissProt|Q10039|1|1|Trembl|A0A183UJF5|1|1|DNA2PEP|69|+|1|	ASIM_0001519901-mRNA-1	transcript=ASIM_0001519901-mRNA-1 gene=ASIM_0001519901	8e-33	100	79
TRINITY_DN20662_c0_g3_i1]---[SwissProt|Q10039|1|1|Trembl|A0A183UJF5|1|1|DNA2PEP|74|+|1|	ASIM_0001519901-mRNA-1	transcript=ASIM_0001519901-mRNA-1 gene=ASIM_0001519901	4e-37	100	82
TRINITY_DN20666_c0_g1_i1	ASIM_0000201201-mRNA-1	transcript=ASIM_0000201201-mRNA-1 gene=ASIM_0000201201	5e-09	32	100
TRINITY_DN20673_c0_g1_i1]---[Trembl|A0A0M3K1G9|-1|0|DNA2PEP|186|-|0|	ASIM_0001471101-mRNA-1	transcript=ASIM_0001471101-mRNA-1 gene=ASIM_0001471101	7e-136	98	100
TRINITY_DN20674_c0_g1_i1	ASIM_0001420001-mRNA-1	transcript=ASIM_0001420001-mRNA-1 gene=ASIM_0001420001	0.005	53	46
TRINITY_DN20685_c0_g1_i1]---[SwissProt|Q9QZS6|-1|0|Trembl|F1L8R2|-1|0|DNA2PEP|321|-|0|	ASIM_0001067001-mRNA-1	transcript=ASIM_0001067001-mRNA-1 gene=ASIM_0001067001	8e-116	67	73
TRINITY_DN20686_c0_g1_i1]---[SwissProt|P51559|-1|2|Trembl|A0A183V237|-1|2|DNA2PEP|73|-|2|	ASIM_0001069601-mRNA-1	transcript=ASIM_0001069601-mRNA-1 gene=ASIM_0001069601	3e-22	100	61
TRINITY_DN20686_c0_g2_i1]---[SwissProt|P51559|-1|2|Trembl|A0A183V237|-1|2|DNA2PEP|73|-|2|	ASIM_0001069601-mRNA-1	transcript=ASIM_0001069601-mRNA-1 gene=ASIM_0001069601	3e-22	100	61
TRINITY_DN20692_c0_g1_i1]---[SwissProt|Q8WZ42|-1|2|Trembl|A0A0B2VJU0|-1|2|DNA2PEP|151|-|2|	ASIM_0001202601-mRNA-1	transcript=ASIM_0001202601-mRNA-1 gene=ASIM_0001202601	2e-75	84	86
TRINITY_DN20701_c0_g1_i1]---[SwissProt|Q6NTL4|-1|1|Trembl|A0A0M3HXV6|-1|1|DNA2PEP|326|-|1|	ASIM_0001687101-mRNA-1	transcript=ASIM_0001687101-mRNA-1 gene=ASIM_0001687101	1e-130	65	84
TRINITY_DN20715_c1_g1_i1]---[SwissProt|Q09533|1|2|Trembl|F1L957|1|2|DNA2PEP|220|+|2|	ASIM_0001306001-mRNA-1	transcript=ASIM_0001306001-mRNA-1 gene=ASIM_0001306001	1e-145	97	89
TRINITY_DN20716_c0_g1_i1	ASIM_0001513701-mRNA-1	transcript=ASIM_0001513701-mRNA-1 gene=ASIM_0001513701	2e-19	103	54
TRINITY_DN20722_c0_g3_i1	ASIM_0001019001-mRNA-1	transcript=ASIM_0001019001-mRNA-1 gene=ASIM_0001019001	5e-74	68	59
TRINITY_DN20725_c0_g1_i1	ASIM_0001981301-mRNA-1	transcript=ASIM_0001981301-mRNA-1 gene=ASIM_0001981301	1e-45	107	74
TRINITY_DN20726_c0_g1_i1]---[SwissProt|P15690|1|2|Trembl|A0A0M3JXN4|1|2|DNA2PEP|743|+|2|	ASIM_0001312101-mRNA-1	transcript=ASIM_0001312101-mRNA-1 gene=ASIM_0001312101	0.0	101	94
TRINITY_DN20739_c0_g1_i1	ASIM_0001132401-mRNA-1	transcript=ASIM_0001132401-mRNA-1 gene=ASIM_0001132401	3e-12	84	29
TRINITY_DN20747_c0_g1_i1	ASIM_0000350601-mRNA-1	transcript=ASIM_0000350601-mRNA-1 gene=ASIM_0000350601	0.010	97	37
TRINITY_DN20757_c0_g1_i1]---[SwissProt|P34889|1|2|Trembl|A0A0B2W0R8|1|2|DNA2PEP|204|+|2|	ASIM_0001205001-mRNA-1	transcript=ASIM_0001205001-mRNA-1 gene=ASIM_0001205001	7e-87	118	59
TRINITY_DN20761_c0_g1_i2]---[SwissProt|Q09263|1|2|Trembl|A0A183UR31|1|2|DNA2PEP|143|+|2|	ASIM_0001027201-mRNA-1	transcript=ASIM_0001027201-mRNA-1 gene=ASIM_0001027201	3e-41	83	67
TRINITY_DN20764_c0_g1_i1]---[SwissProt|Q06561|1|2|Trembl|A0A183TYP7|1|2|DNA2PEP|136|+|2|	ASIM_0001959401-mRNA-1	transcript=ASIM_0001959401-mRNA-1 gene=ASIM_0001959401	4e-68	92	75
TRINITY_DN20764_c0_g2_i1]---[SwissProt|Q06561|1|2|Trembl|A0A183TYP7|1|2|DNA2PEP|74|+|2|	ASIM_0001959401-mRNA-1	transcript=ASIM_0001959401-mRNA-1 gene=ASIM_0001959401	2e-29	89	71
TRINITY_DN20766_c0_g1_i1	ASIM_0000293301-mRNA-1	transcript=ASIM_0000293301-mRNA-1 gene=ASIM_0000293301	1e-97	83	98
TRINITY_DN20766_c0_g3_i1	ASIM_0000293301-mRNA-1	transcript=ASIM_0000293301-mRNA-1 gene=ASIM_0000293301	3e-23	60	97
TRINITY_DN20768_c0_g1_i1	ASIM_0001311201-mRNA-1	transcript=ASIM_0001311201-mRNA-1 gene=ASIM_0001311201	1e-30	46	62
TRINITY_DN20771_c0_g1_i1]---[SwissProt|P33450|1|1|Trembl|A0A0B2VKB5|1|1|DNA2PEP|117|+|1|	ASIM_0001837201-mRNA-1	transcript=ASIM_0001837201-mRNA-1 gene=ASIM_0001837201	1e-19	106	34
TRINITY_DN20772_c0_g1_i1]---[SwissProt|Q9WUD8|-1|0|Trembl|A0A0B2VJ45|-1|0|DNA2PEP|109|-|0|	ASIM_0001333101-mRNA-1	transcript=ASIM_0001333101-mRNA-1 gene=ASIM_0001333101	2e-67	99	86
TRINITY_DN20776_c0_g1_i1]---[SwissProt|O61308|1|1|Trembl|A0A183UPF5|1|1|DNA2PEP|72|+|1|	ASIM_0001958401-mRNA-1	transcript=ASIM_0001958401-mRNA-1 gene=ASIM_0001958401	3e-29	97	70
TRINITY_DN20776_c0_g2_i1]---[SwissProt|O61308|1|1|Trembl|A0A0M3IQZ5|1|1|DNA2PEP|68|+|1|	ASIM_0000126701-mRNA-1	transcript=ASIM_0000126701-mRNA-1 gene=ASIM_0000126701	4e-28	92	74
TRINITY_DN20782_c0_g1_i1	ASIM_0001187701-mRNA-1	transcript=ASIM_0001187701-mRNA-1 gene=ASIM_0001187701	8e-127	86	66
TRINITY_DN20802_c0_g1_i1]---[SwissProt|Q9D1A2|1|2|Trembl|A0A0M3JSE0|1|2|DNA2PEP|454|+|2|	ASIM_0001088601-mRNA-1	transcript=ASIM_0001088601-mRNA-1 gene=ASIM_0001088601	0.0	100	100
TRINITY_DN20803_c0_g1_i1]---[SwissProt|Q20191|1|2|Trembl|A0A0N4VNA9|1|2|DNA2PEP|99|+|2|	ASIM_0001318301-mRNA-1	transcript=ASIM_0001318301-mRNA-1 gene=ASIM_0001318301	7e-28	98	50
TRINITY_DN20804_c0_g3_i1]---[Trembl|A0A158PN91|-1|0|DNA2PEP|304|-|0|	ASIM_0001133001-mRNA-1	transcript=ASIM_0001133001-mRNA-1 gene=ASIM_0001133001	2e-118	86	76
TRINITY_DN20811_c0_g1_i1]---[SwissProt|O60344|1|2|Trembl|A0A0B2VE89|1|2|DNA2PEP|245|+|2|	ASIM_0001034101-mRNA-1	transcript=ASIM_0001034101-mRNA-1 gene=ASIM_0001034101	5e-69	83	51
TRINITY_DN20814_c0_g1_i1]---[Trembl|A0A0M3JTE4|-1|0|DNA2PEP|191|-|0|	ASIM_0001129601-mRNA-1	transcript=ASIM_0001129601-mRNA-1 gene=ASIM_0001129601	8e-60	93	52
TRINITY_DN20822_c0_g1_i1]---[SwissProt|O61787|-1|0|Trembl|F1L3V5|-1|0|DNA2PEP|139|-|0|	ASIM_0001022601-mRNA-1	transcript=ASIM_0001022601-mRNA-1 gene=ASIM_0001022601	1e-77	94	81
TRINITY_DN20825_c0_g2_i1	ASIM_0001883001-mRNA-1	transcript=ASIM_0001883001-mRNA-1 gene=ASIM_0001883001	3e-20	92	90
TRINITY_DN20826_c0_g3_i1	ASIM_0001236301-mRNA-1	transcript=ASIM_0001236301-mRNA-1 gene=ASIM_0001236301	8e-26	101	55
TRINITY_DN20829_c0_g1_i1]---[SwissProt|Q8C0N2|-1|0|Trembl|A0A158PPJ3|-1|0|DNA2PEP|469|-|0|	ASIM_0001484401-mRNA-1	transcript=ASIM_0001484401-mRNA-1 gene=ASIM_0001484401	0.0	84	97
TRINITY_DN20841_c0_g1_i1]---[SwissProt|Q6TCG8|1|1|Trembl|A0A0B2V355|1|1|DNA2PEP|327|+|1|	ASIM_0001593501-mRNA-1	transcript=ASIM_0001593501-mRNA-1 gene=ASIM_0001593501	6e-78	52	61
TRINITY_DN20841_c0_g2_i1]---[SwissProt|Q6TCH7|1|0|Trembl|A0A183VF21|1|0|DNA2PEP|77|+|0|	ASIM_0001593501-mRNA-1	transcript=ASIM_0001593501-mRNA-1 gene=ASIM_0001593501	7e-30	94	61
TRINITY_DN20842_c0_g1_i1]---[SwissProt|Q00341|-1|2|Trembl|A0A0M3JU23|-1|2|DNA2PEP|536|-|2|	ASIM_0001156701-mRNA-1	transcript=ASIM_0001156701-mRNA-1 gene=ASIM_0001156701	0.0	100	99
TRINITY_DN20849_c0_g2_i1]---[SwissProt|Q03412|1|0|Trembl|A0A0B2VCE3|1|0|DNA2PEP|125|+|0|	ASIM_0001022801-mRNA-1	transcript=ASIM_0001022801-mRNA-1 gene=ASIM_0001022801	8e-45	94	64
TRINITY_DN20853_c0_g1_i1	ASIM_0000167401-mRNA-1	transcript=ASIM_0000167401-mRNA-1 gene=ASIM_0000167401	8e-32	100	75
TRINITY_DN20853_c0_g2_i1	ASIM_0000167401-mRNA-1	transcript=ASIM_0000167401-mRNA-1 gene=ASIM_0000167401	5e-31	100	75
TRINITY_DN2085_c0_g1_i1	ASIM_0001702101-mRNA-1	transcript=ASIM_0001702101-mRNA-1 gene=ASIM_0001702101	3e-30	94	60
TRINITY_DN20862_c0_g1_i1]---[SwissProt|Q21339|1|0|Trembl|A0A183VC62|1|0|DNA2PEP|351|+|0|	ASIM_0001930801-mRNA-1	transcript=ASIM_0001930801-mRNA-1 gene=ASIM_0001930801	4e-142	73	75
TRINITY_DN20867_c0_g1_i1	ASIM_0000472801-mRNA-1	transcript=ASIM_0000472801-mRNA-1 gene=ASIM_0000472801	2e-33	98	80
TRINITY_DN20877_c0_g1_i2]---[SwissProt|P53489|1|1|Trembl|A0A0B2V460|1|1|DNA2PEP|389|+|1|	ASIM_0001272001-mRNA-1	transcript=ASIM_0001272001-mRNA-1 gene=ASIM_0001272001	0.0	99	96
TRINITY_DN2087_c0_g2_i1	ASIM_0001002201-mRNA-1	transcript=ASIM_0001002201-mRNA-1 gene=ASIM_0001002201	3e-07	43	70
TRINITY_DN20882_c0_g1_i1]---[SwissProt|A0JPD7|1|2|Trembl|A0A0M3JZ90|1|2|DNA2PEP|219|+|2|	ASIM_0001380601-mRNA-1	transcript=ASIM_0001380601-mRNA-1 gene=ASIM_0001380601	3e-125	79	97
TRINITY_DN20884_c0_g1_i1	ASIM_0001221801-mRNA-1	transcript=ASIM_0001221801-mRNA-1 gene=ASIM_0001221801	0.001	49	67
TRINITY_DN208_c0_g1_i1	ASIM_0002059101-mRNA-1	transcript=ASIM_0002059101-mRNA-1 gene=ASIM_0002059101	1e-05	93	29
TRINITY_DN208_c0_g2_i1	ASIM_0002059101-mRNA-1	transcript=ASIM_0002059101-mRNA-1 gene=ASIM_0002059101	0.006	94	28
TRINITY_DN20904_c0_g1_i1	ASIM_0001280201-mRNA-1	transcript=ASIM_0001280201-mRNA-1 gene=ASIM_0001280201	5e-40	86	64
TRINITY_DN20905_c0_g1_i2]---[SwissProt|P53033|-1|0|Trembl|A0A0B2VC27|-1|0|DNA2PEP|335|-|0|	ASIM_0001264301-mRNA-1	transcript=ASIM_0001264301-mRNA-1 gene=ASIM_0001264301	0.0	94	86
TRINITY_DN20910_c0_g1_i1]---[SwissProt|Q9QWZ1|1|0|Trembl|A0A183UR20|1|0|DNA2PEP|278|+|0|	ASIM_0001413501-mRNA-1	transcript=ASIM_0001413501-mRNA-1 gene=ASIM_0001413501	4e-152	94	72
TRINITY_DN20914_c0_g1_i1]---[SwissProt|Q5RF18|-1|1|Trembl|A0A0M3JVH3|-1|1|DNA2PEP|218|-|1|	ASIM_0001222801-mRNA-1	transcript=ASIM_0001222801-mRNA-1 gene=ASIM_0001222801	4e-138	89	98
TRINITY_DN20927_c0_g1_i1]---[SwissProt|Q8K4G5|-1|0|Trembl|A0A0M3JTR8|-1|0|DNA2PEP|690|-|0|	ASIM_0001144501-mRNA-1	transcript=ASIM_0001144501-mRNA-1 gene=ASIM_0001144501	0.0	99	100
TRINITY_DN20947_c0_g1_i1]---[Trembl|A0A0D8Y2E1|-1|1|DNA2PEP|195|-|1|	ASIM_0001336301-mRNA-1	transcript=ASIM_0001336301-mRNA-1 gene=ASIM_0001336301	8e-17	91	28
TRINITY_DN20949_c0_g1_i1]---[SwissProt|Q58820|1|0|Trembl|A0A0M3JQT9|1|0|DNA2PEP|440|+|0|	ASIM_0001004801-mRNA-1	transcript=ASIM_0001004801-mRNA-1 gene=ASIM_0001004801	0.0	95	100
TRINITY_DN20959_c0_g1_i1]---[SwissProt|Q09254|-1|0|Trembl|A0A0M3KDZ7|-1|0|DNA2PEP|154|-|0|	ASIM_0001920201-mRNA-1	transcript=ASIM_0001920201-mRNA-1 gene=ASIM_0001920201	2e-103	98	100
TRINITY_DN20969_c0_g1_i1]---[SwissProt|Q86VU5|1|1|Trembl|A0A0B2UXH8|1|1|DNA2PEP|266|+|1|	ASIM_0001845901-mRNA-1	transcript=ASIM_0001845901-mRNA-1 gene=ASIM_0001845901	4e-88	68	73
TRINITY_DN20969_c0_g2_i1	ASIM_0000723201-mRNA-1	transcript=ASIM_0000723201-mRNA-1 gene=ASIM_0000723201	3e-14	59	50
TRINITY_DN20973_c0_g1_i1	ASIM_0000350801-mRNA-1	transcript=ASIM_0000350801-mRNA-1 gene=ASIM_0000350801	2e-35	47	56
TRINITY_DN20975_c0_g1_i1	ASIM_0001013901-mRNA-1	transcript=ASIM_0001013901-mRNA-1 gene=ASIM_0001013901	3e-40	100	82
TRINITY_DN20975_c0_g2_i1	ASIM_0001013901-mRNA-1	transcript=ASIM_0001013901-mRNA-1 gene=ASIM_0001013901	3e-42	100	84
TRINITY_DN20980_c0_g1_i1]---[SwissProt|Q6ICB4|-1|2|Trembl|A0A183UKP5|-1|2|DNA2PEP|134|-|2|	ASIM_0000134901-mRNA-1	transcript=ASIM_0000134901-mRNA-1 gene=ASIM_0000134901	4e-74	100	73
TRINITY_DN20981_c0_g1_i1]---[SwissProt|Q9W758|1|2|Trembl|A0A0B2USX7|1|2|DNA2PEP|523|+|2|	ASIM_0001119901-mRNA-1	transcript=ASIM_0001119901-mRNA-1 gene=ASIM_0001119901	3e-147	40	97
TRINITY_DN20983_c0_g1_i2]---[SwissProt|P34416|1|2|Trembl|A0A0M3K0Q8|1|2|DNA2PEP|212|+|2|	ASIM_0001440601-mRNA-1	transcript=ASIM_0001440601-mRNA-1 gene=ASIM_0001440601	4e-107	99	75
TRINITY_DN20995_c0_g1_i1	ASIM_0001555201-mRNA-1	transcript=ASIM_0001555201-mRNA-1 gene=ASIM_0001555201	9e-51	103	83
TRINITY_DN20997_c0_g1_i1]---[SwissProt|P35658|-1|0|Trembl|F1KR81|-1|0|DNA2PEP|468|-|0|	ASIM_0001907901-mRNA-1	transcript=ASIM_0001907901-mRNA-1 gene=ASIM_0001907901	0.0	86	65
TRINITY_DN21001_c0_g1_i1	ASIM_0000234801-mRNA-1	transcript=ASIM_0000234801-mRNA-1 gene=ASIM_0000234801	2e-13	44	83
TRINITY_DN21001_c0_g2_i2	ASIM_0000234801-mRNA-1	transcript=ASIM_0000234801-mRNA-1 gene=ASIM_0000234801	2e-12	44	80
TRINITY_DN21016_c0_g2_i1	ASIM_0000046501-mRNA-1	transcript=ASIM_0000046501-mRNA-1 gene=ASIM_0000046501	9e-05	34	53
TRINITY_DN21025_c0_g1_i1]---[SwissProt|Q617Y0|-1|1|Trembl|A0A0M3JS30|-1|1|DNA2PEP|76|-|1|	ASIM_0001075601-mRNA-1	transcript=ASIM_0001075601-mRNA-1 gene=ASIM_0001075601	2e-48	98	100
TRINITY_DN21025_c0_g2_i1]---[SwissProt|Q617Y0|-1|1|Trembl|A0A0M3JS30|-1|1|DNA2PEP|164|-|1|	ASIM_0001075601-mRNA-1	transcript=ASIM_0001075601-mRNA-1 gene=ASIM_0001075601	2e-118	100	100
TRINITY_DN21031_c0_g1_i1]---[SwissProt|Q03755|-1|0|Trembl|A0A0M3HRJ1|-1|0|DNA2PEP|96|-|0|	ASIM_0001303101-mRNA-1	transcript=ASIM_0001303101-mRNA-1 gene=ASIM_0001303101	1e-45	90	79
TRINITY_DN21039_c0_g1_i1]---[SwissProt|Q6E3C9|1|0|Trembl|A0A158RCC9|1|0|DNA2PEP|87|+|0|	ASIM_0001094601-mRNA-1	transcript=ASIM_0001094601-mRNA-1 gene=ASIM_0001094601	4e-10	60	41
TRINITY_DN2103_c0_g1_i1]---[SwissProt|P12844|-1|0|Trembl|A0A0M3IVT3|-1|0|DNA2PEP|129|-|0|	ASIM_0001818301-mRNA-1	transcript=ASIM_0001818301-mRNA-1 gene=ASIM_0001818301	2e-90	100	100
TRINITY_DN21040_c0_g1_i1	ASIM_0001584901-mRNA-1	transcript=ASIM_0001584901-mRNA-1 gene=ASIM_0001584901	7e-37	84	54
TRINITY_DN21047_c0_g1_i1]---[SwissProt|Q5ZLX5|1|0|Trembl|A0A0M3JRZ7|1|0|DNA2PEP|350|+|0|	ASIM_0001071401-mRNA-1	transcript=ASIM_0001071401-mRNA-1 gene=ASIM_0001071401	0.0	102	96
TRINITY_DN21051_c0_g1_i1]---[SwissProt|Q5K2C1|-1|0|Trembl|A0A0M3IT12|-1|0|DNA2PEP|75|-|0|	ASIM_0001142901-mRNA-1	transcript=ASIM_0001142901-mRNA-1 gene=ASIM_0001142901	4e-18	106	52
TRINITY_DN21051_c0_g2_i1]---[SwissProt|Q5K2C1|-1|0|Trembl|A0A0M3IT12|-1|0|DNA2PEP|75|-|0|	ASIM_0001142901-mRNA-1	transcript=ASIM_0001142901-mRNA-1 gene=ASIM_0001142901	4e-18	106	52
TRINITY_DN21058_c0_g1_i1]---[Trembl|A0A0B2VU09|-1|0|DNA2PEP|135|-|0|	ASIM_0001466201-mRNA-1	transcript=ASIM_0001466201-mRNA-1 gene=ASIM_0001466201	1e-11	60	35
TRINITY_DN21061_c0_g1_i1]---[SwissProt|Q962X9|-1|0|Trembl|A0A0M3K6M4|-1|0|DNA2PEP|133|-|0|	ASIM_0001661501-mRNA-1	transcript=ASIM_0001661501-mRNA-1 gene=ASIM_0001661501	2e-96	100	99
TRINITY_DN21062_c0_g1_i1]---[SwissProt|Q9WVJ3|-1|1|Trembl|A0A0M3J0H6|-1|1|DNA2PEP|106|-|1|	ASIM_0000101401-mRNA-1	transcript=ASIM_0000101401-mRNA-1 gene=ASIM_0000101401	2e-73	100	99
TRINITY_DN21062_c0_g2_i1]---[SwissProt|Q9WVJ3|-1|1|Trembl|A0A0M3J0H6|-1|1|DNA2PEP|106|-|1|	ASIM_0000101401-mRNA-1	transcript=ASIM_0000101401-mRNA-1 gene=ASIM_0000101401	2e-73	100	99
TRINITY_DN21069_c0_g1_i1]---[SwissProt|O01498|-1|2|Trembl|F1KUL6|-1|2|DNA2PEP|369|-|2|	ASIM_0001849101-mRNA-1	transcript=ASIM_0001849101-mRNA-1 gene=ASIM_0001849101	1e-149	98	63
TRINITY_DN21070_c0_g1_i1]---[SwissProt|Q6Q2C2|1|0|Trembl|A0A0M3IY89|1|0|DNA2PEP|199|+|0|	ASIM_0000020701-mRNA-1	transcript=ASIM_0000020701-mRNA-1 gene=ASIM_0000020701	1e-140	109	91
TRINITY_DN21074_c0_g1_i1	ASIM_0000011401-mRNA-1	transcript=ASIM_0000011401-mRNA-1 gene=ASIM_0000011401	2e-48	75	62
TRINITY_DN21078_c0_g1_i1]---[SwissProt|P97819|1|1|Trembl|A0A183UVD0|1|1|DNA2PEP|344|+|1|	ASIM_0000047701-mRNA-1	transcript=ASIM_0000047701-mRNA-1 gene=ASIM_0000047701	4e-133	53	100
TRINITY_DN21079_c0_g1_i1]---[SwissProt|P26885|1|2|Trembl|F1LER7|1|2|DNA2PEP|135|+|2|	ASIM_0001248501-mRNA-1	transcript=ASIM_0001248501-mRNA-1 gene=ASIM_0001248501	2e-82	85	100
TRINITY_DN21081_c1_g1_i1	ASIM_0001610601-mRNA-1	transcript=ASIM_0001610601-mRNA-1 gene=ASIM_0001610601	2e-112	93	78
TRINITY_DN21083_c0_g1_i1]---[SwissProt|Q95XX0|1|2|Trembl|U1NYF4|1|2|DNA2PEP|157|+|2|	ASIM_0000977201-mRNA-1	transcript=ASIM_0000977201-mRNA-1 gene=ASIM_0000977201	5e-65	59	100
TRINITY_DN21085_c0_g1_i1	ASIM_0000054901-mRNA-1	transcript=ASIM_0000054901-mRNA-1 gene=ASIM_0000054901	2e-26	91	41
TRINITY_DN21096_c0_g1_i1]---[SwissProt|Q5PQ71|1|0|Trembl|A0A158PNG4|1|0|DNA2PEP|202|+|0|	ASIM_0001193501-mRNA-1	transcript=ASIM_0001193501-mRNA-1 gene=ASIM_0001193501	2e-148	99	100
TRINITY_DN21100_c0_g1_i1]---[SwissProt|O61998|1|1|Trembl|F1LAX9|1|1|DNA2PEP|68|+|1|	ASIM_0001272601-mRNA-1	transcript=ASIM_0001272601-mRNA-1 gene=ASIM_0001272601	7e-33	89	91
TRINITY_DN21100_c0_g2_i1]---[SwissProt|O61998|1|1|Trembl|A0A183DQL6|1|1|DNA2PEP|79|+|1|	ASIM_0001272601-mRNA-1	transcript=ASIM_0001272601-mRNA-1 gene=ASIM_0001272601	7e-44	98	92
TRINITY_DN21101_c0_g1_i1	ASIM_0001634901-mRNA-1	transcript=ASIM_0001634901-mRNA-1 gene=ASIM_0001634901	9e-19	89	40
TRINITY_DN21112_c0_g1_i1]---[SwissProt|P02566|-1|1|Trembl|A0A0M3K659|-1|1|DNA2PEP|282|-|1|	ASIM_0001645001-mRNA-1	transcript=ASIM_0001645001-mRNA-1 gene=ASIM_0001645001	0.0	108	92
TRINITY_DN21112_c1_g1_i1]---[SwissProt|P02566|1|2|Trembl|A0A0B2UXE5|1|2|DNA2PEP|137|+|2|	ASIM_0001999601-mRNA-1	transcript=ASIM_0001999601-mRNA-1 gene=ASIM_0001999601	6e-71	105	69
TRINITY_DN21122_c0_g1_i1]---[SwissProt|Q9CQ69|-1|1|Trembl|A0A0M3JZ52|-1|1|DNA2PEP|113|-|1|	ASIM_0001376001-mRNA-1	transcript=ASIM_0001376001-mRNA-1 gene=ASIM_0001376001	7e-63	79	100
TRINITY_DN21125_c1_g1_i1	ASIM_0001329201-mRNA-1	transcript=ASIM_0001329201-mRNA-1 gene=ASIM_0001329201	8e-17	65	60
TRINITY_DN21132_c0_g1_i1]---[SwissProt|P22314|1|0|Trembl|A0A0M3J0N5|1|0|DNA2PEP|88|+|0|	ASIM_0000107601-mRNA-1	transcript=ASIM_0000107601-mRNA-1 gene=ASIM_0000107601	1e-47	100	82
TRINITY_DN21132_c0_g2_i1]---[SwissProt|P22314|1|0|Trembl|A0A0M3J0N5|1|0|DNA2PEP|88|+|0|	ASIM_0000107601-mRNA-1	transcript=ASIM_0000107601-mRNA-1 gene=ASIM_0000107601	3e-48	100	84
TRINITY_DN21148_c0_g1_i1]---[SwissProt|Q00577|-1|0|Trembl|A0A0M3K0J7|-1|0|DNA2PEP|291|-|0|	ASIM_0001433501-mRNA-1	transcript=ASIM_0001433501-mRNA-1 gene=ASIM_0001433501	0.0	93	100
TRINITY_DN21150_c0_g1_i1	ASIM_0001365201-mRNA-1	transcript=ASIM_0001365201-mRNA-1 gene=ASIM_0001365201	2e-14	107	44
TRINITY_DN21150_c0_g2_i1	ASIM_0001365201-mRNA-1	transcript=ASIM_0001365201-mRNA-1 gene=ASIM_0001365201	2e-14	107	44
TRINITY_DN21152_c0_g1_i1]---[SwissProt|O94609|1|2|Trembl|U1NQA0|1|2|DNA2PEP|77|+|2|	ASIM_0001627501-mRNA-1	transcript=ASIM_0001627501-mRNA-1 gene=ASIM_0001627501	6e-36	100	75
TRINITY_DN21152_c0_g2_i1]---[SwissProt|O94609|1|1|Trembl|A0A0M3I107|1|1|DNA2PEP|68|+|1|	ASIM_0001627501-mRNA-1	transcript=ASIM_0001627501-mRNA-1 gene=ASIM_0001627501	1e-29	100	72
TRINITY_DN21167_c0_g1_i1]---[SwissProt|Q8BX70|-1|0|Trembl|A0A0M3JRD0|-1|0|DNA2PEP|389|-|0|	ASIM_0001027801-mRNA-1	transcript=ASIM_0001027801-mRNA-1 gene=ASIM_0001027801	0.0	93	99
TRINITY_DN21173_c0_g1_i1	ASIM_0001876901-mRNA-1	transcript=ASIM_0001876901-mRNA-1 gene=ASIM_0001876901	2e-88	100	57
TRINITY_DN21185_c0_g1_i1]---[SwissProt|Q04833|1|2|Trembl|A0A182ENT8|1|2|DNA2PEP|87|+|2|	ASIM_0001296901-mRNA-1	transcript=ASIM_0001296901-mRNA-1 gene=ASIM_0001296901	1e-41	100	71
TRINITY_DN21188_c0_g1_i2]---[Trembl|A0A0B2VUS9|-1|1|DNA2PEP|213|-|1|	ASIM_0001449301-mRNA-1	transcript=ASIM_0001449301-mRNA-1 gene=ASIM_0001449301	4e-44	52	66
TRINITY_DN21196_c0_g1_i1	ASIM_0001255201-mRNA-1	transcript=ASIM_0001255201-mRNA-1 gene=ASIM_0001255201	3e-12	90	46
TRINITY_DN21203_c0_g1_i1]---[SwissProt|O88379|-1|2|Trembl|A0A183V9C1|-1|2|DNA2PEP|70|-|2|	ASIM_0001093701-mRNA-1	transcript=ASIM_0001093701-mRNA-1 gene=ASIM_0001093701	2e-28	98	68
TRINITY_DN21203_c0_g2_i1]---[SwissProt|O88379|-1|2|Trembl|A0A183V9C1|-1|2|DNA2PEP|70|-|2|	ASIM_0001093701-mRNA-1	transcript=ASIM_0001093701-mRNA-1 gene=ASIM_0001093701	2e-28	98	68
TRINITY_DN21205_c0_g1_i1]---[SwissProt|O61998|1|1|Trembl|F1LHT0|1|1|DNA2PEP|75|+|1|	ASIM_0001272601-mRNA-1	transcript=ASIM_0001272601-mRNA-1 gene=ASIM_0001272601	4e-41	101	93
TRINITY_DN21205_c0_g2_i1]---[SwissProt|O61998|1|1|Trembl|F1LHT0|1|1|DNA2PEP|75|+|1|	ASIM_0001272601-mRNA-1	transcript=ASIM_0001272601-mRNA-1 gene=ASIM_0001272601	4e-41	101	93
TRINITY_DN21205_c0_g3_i1]---[SwissProt|O61998|1|1|Trembl|F1LHT0|1|1|DNA2PEP|75|+|1|	ASIM_0001272601-mRNA-1	transcript=ASIM_0001272601-mRNA-1 gene=ASIM_0001272601	4e-41	101	93
TRINITY_DN21213_c0_g1_i3	ASIM_0000461601-mRNA-1	transcript=ASIM_0000461601-mRNA-1 gene=ASIM_0000461601	0.002	40	37
TRINITY_DN21222_c0_g1_i1	ASIM_0001318701-mRNA-1	transcript=ASIM_0001318701-mRNA-1 gene=ASIM_0001318701	3e-32	93	67
TRINITY_DN21223_c0_g1_i4]---[SwissProt|Q91WU6|-1|0|Trembl|A0A0B2VFL9|-1|0|DNA2PEP|357|-|0|	ASIM_0001123501-mRNA-1	transcript=ASIM_0001123501-mRNA-1 gene=ASIM_0001123501	2e-159	98	64
TRINITY_DN21226_c0_g1_i1]---[SwissProt|B2GUV7|1|2|Trembl|F1KRS4|1|2|DNA2PEP|69|+|2|	ASIM_0001578301-mRNA-1	transcript=ASIM_0001578301-mRNA-1 gene=ASIM_0001578301	1e-31	100	79
TRINITY_DN21226_c0_g2_i1]---[SwissProt|B2GUV7|1|2|Trembl|F1KRS4|1|2|DNA2PEP|69|+|2|	ASIM_0001578301-mRNA-1	transcript=ASIM_0001578301-mRNA-1 gene=ASIM_0001578301	1e-31	100	79
TRINITY_DN21238_c0_g1_i1]---[SwissProt|A8XP97|1|2|Trembl|F1KSC5|1|2|DNA2PEP|414|+|2|	ASIM_0000146501-mRNA-1	transcript=ASIM_0000146501-mRNA-1 gene=ASIM_0000146501	0.0	71	88
TRINITY_DN21241_c0_g2_i1	ASIM_0001769201-mRNA-1	transcript=ASIM_0001769201-mRNA-1 gene=ASIM_0001769201	0.002	82	35
TRINITY_DN21244_c0_g2_i1]---[SwissProt|P34410|-1|0|Trembl|A0A0B2VKJ1|-1|0|DNA2PEP|437|-|0|	ASIM_0001002601-mRNA-1	transcript=ASIM_0001002601-mRNA-1 gene=ASIM_0001002601	0.0	98	76
TRINITY_DN21247_c0_g1_i1]---[SwissProt|Q5R4Y2|1|1|Trembl|A0A183UJ90|1|1|DNA2PEP|318|+|1|	ASIM_0002110201-mRNA-1	transcript=ASIM_0002110201-mRNA-1 gene=ASIM_0002110201	2e-76	54	70
TRINITY_DN21252_c0_g1_i1]---[Trembl|A0A0B2VZL0|-1|2|DNA2PEP|227|-|2|	ASIM_0001220101-mRNA-1	transcript=ASIM_0001220101-mRNA-1 gene=ASIM_0001220101	1e-46	89	58
TRINITY_DN21252_c0_g2_i1	ASIM_0001220101-mRNA-1	transcript=ASIM_0001220101-mRNA-1 gene=ASIM_0001220101	1e-17	46	87
TRINITY_DN21254_c0_g1_i1]---[SwissProt|Q19020|-1|2|Trembl|A0A183UBN6|-1|2|DNA2PEP|84|-|2|	ASIM_0000023301-mRNA-1	transcript=ASIM_0000023301-mRNA-1 gene=ASIM_0000023301	1e-50	100	97
TRINITY_DN21257_c0_g1_i1]---[Trembl|A0A0M3JX61|-1|2|DNA2PEP|151|-|2|	ASIM_0001291501-mRNA-1	transcript=ASIM_0001291501-mRNA-1 gene=ASIM_0001291501	9e-51	95	60
TRINITY_DN21259_c0_g1_i1	ASIM_0000192001-mRNA-1	transcript=ASIM_0000192001-mRNA-1 gene=ASIM_0000192001	7e-15	74	49
TRINITY_DN21272_c0_g1_i1]---[SwissProt|Q8MYQ1|1|0|Trembl|F1L220|1|0|DNA2PEP|225|+|0|	ASIM_0002059601-mRNA-1	transcript=ASIM_0002059601-mRNA-1 gene=ASIM_0002059601	9e-60	67	63
TRINITY_DN21277_c0_g1_i1]---[SwissProt|Q4VT39|1|2|Trembl|A0A0B2V8K6|1|2|DNA2PEP|110|+|2|	ASIM_0001355401-mRNA-1	transcript=ASIM_0001355401-mRNA-1 gene=ASIM_0001355401	8e-14	92	31
TRINITY_DN21280_c0_g1_i1]---[SwissProt|P59704|-1|1|Trembl|A0A0B2UNS0|-1|1|DNA2PEP|189|-|1|	ASIM_0000326901-mRNA-1	transcript=ASIM_0000326901-mRNA-1 gene=ASIM_0000326901	4e-06	48	28
TRINITY_DN21287_c0_g1_i1]---[SwissProt|Q5VUE5|1|0|Trembl|A0A0M3K7S1|1|0|DNA2PEP|131|+|0|	ASIM_0001701201-mRNA-1	transcript=ASIM_0001701201-mRNA-1 gene=ASIM_0001701201	5e-95	100	96
TRINITY_DN21290_c0_g1_i1]---[SwissProt|P97608|-1|1|Trembl|A0A0B2UTU5|-1|1|DNA2PEP|330|-|1|	ASIM_0002148101-mRNA-1	transcript=ASIM_0002148101-mRNA-1 gene=ASIM_0002148101	3e-64	39	76
TRINITY_DN21308_c0_g1_i1]---[SwissProt|P48728|-1|0|Trembl|U1MRH8|-1|0|DNA2PEP|142|-|0|	ASIM_0001139401-mRNA-1	transcript=ASIM_0001139401-mRNA-1 gene=ASIM_0001139401	0.003	42	32
TRINITY_DN21321_c0_g1_i1	ASIM_0000030601-mRNA-1	transcript=ASIM_0000030601-mRNA-1 gene=ASIM_0000030601	3e-34	86	36
TRINITY_DN21346_c0_g1_i1]---[SwissProt|P91375|-1|0|Trembl|A0A0M3JWM6|-1|0|DNA2PEP|121|-|0|	ASIM_0001269701-mRNA-1	transcript=ASIM_0001269701-mRNA-1 gene=ASIM_0001269701	8e-61	71	100
TRINITY_DN21347_c0_g1_i1]---[SwissProt|P09588|-1|0|Trembl|A0A0M3JZV8|-1|0|DNA2PEP|86|-|0|	ASIM_0001407001-mRNA-1	transcript=ASIM_0001407001-mRNA-1 gene=ASIM_0001407001	2e-55	100	100
TRINITY_DN21347_c0_g2_i1]---[SwissProt|P09588|-1|0|Trembl|A0A0M3JZV8|-1|0|DNA2PEP|86|-|0|	ASIM_0001407001-mRNA-1	transcript=ASIM_0001407001-mRNA-1 gene=ASIM_0001407001	2e-55	100	100
TRINITY_DN21354_c0_g1_i1]---[SwissProt|Q91784|-1|1|Trembl|A0A0B2VRU9|-1|1|DNA2PEP|723|-|1|	ASIM_0000171401-mRNA-1	transcript=ASIM_0000171401-mRNA-1 gene=ASIM_0000171401	1e-69	47	44
TRINITY_DN21362_c0_g1_i1]---[SwissProt|E2AX35|-1|1|Trembl|A0A0B2V4K1|-1|1|DNA2PEP|206|-|1|	ASIM_0001284801-mRNA-1	transcript=ASIM_0001284801-mRNA-1 gene=ASIM_0001284801	5e-106	104	71
TRINITY_DN21364_c0_g1_i1]---[SwissProt|Q8ITY4|-1|2|Trembl|A0A0B2VY88|-1|2|DNA2PEP|142|-|2|	ASIM_0001805001-mRNA-1	transcript=ASIM_0001805001-mRNA-1 gene=ASIM_0001805001	1e-80	80	100
TRINITY_DN21368_c0_g1_i1]---[SwissProt|Q98902|-1|0|Trembl|F1KTJ7|-1|0|DNA2PEP|114|-|0|	ASIM_0001680901-mRNA-1	transcript=ASIM_0001680901-mRNA-1 gene=ASIM_0001680901	2e-57	100	73
TRINITY_DN21368_c0_g2_i1]---[SwissProt|Q98902|-1|0|Trembl|F1KTJ7|-1|0|DNA2PEP|114|-|0|	ASIM_0001680901-mRNA-1	transcript=ASIM_0001680901-mRNA-1 gene=ASIM_0001680901	2e-57	100	73
TRINITY_DN21372_c0_g1_i1]---[SwissProt|Q18359|-1|2|Trembl|A0A0B2V8G2|-1|2|DNA2PEP|71|-|2|	ASIM_0000978701-mRNA-1	transcript=ASIM_0000978701-mRNA-1 gene=ASIM_0000978701	5e-20	54	89
TRINITY_DN21394_c0_g1_i1]---[SwissProt|Q95XZ0|1|0|Trembl|A0A0B2VRM7|1|0|DNA2PEP|68|+|0|	ASIM_0001093001-mRNA-1	transcript=ASIM_0001093001-mRNA-1 gene=ASIM_0001093001	1e-32	100	79
TRINITY_DN21398_c0_g1_i1	ASIM_0001266901-mRNA-1	transcript=ASIM_0001266901-mRNA-1 gene=ASIM_0001266901	2e-54	77	76
TRINITY_DN21400_c0_g1_i1]---[SwissProt|P98165|-1|2|Trembl|F1KS76|-1|2|DNA2PEP|76|-|2|	ASIM_0000476701-mRNA-1	transcript=ASIM_0000476701-mRNA-1 gene=ASIM_0000476701	7e-46	100	88
TRINITY_DN21400_c0_g2_i1]---[SwissProt|P98165|-1|2|Trembl|F1KS76|-1|2|DNA2PEP|76|-|2|	ASIM_0000476701-mRNA-1	transcript=ASIM_0000476701-mRNA-1 gene=ASIM_0000476701	7e-46	100	88
TRINITY_DN21401_c0_g1_i1]---[SwissProt|Q54QN0|1|0|Trembl|A0A0M3J2V7|1|0|DNA2PEP|93|+|0|	ASIM_0000186901-mRNA-1	transcript=ASIM_0000186901-mRNA-1 gene=ASIM_0000186901	2e-61	100	100
TRINITY_DN21404_c0_g1_i1	ASIM_0001787701-mRNA-1	transcript=ASIM_0001787701-mRNA-1 gene=ASIM_0001787701	1e-15	89	40
TRINITY_DN21404_c0_g2_i1	ASIM_0001787701-mRNA-1	transcript=ASIM_0001787701-mRNA-1 gene=ASIM_0001787701	8e-16	89	40
TRINITY_DN21407_c0_g2_i1	ASIM_0001466301-mRNA-1	transcript=ASIM_0001466301-mRNA-1 gene=ASIM_0001466301	9e-37	70	55
TRINITY_DN21421_c0_g2_i1]---[SwissProt|Q4WAU7|-1|0|Trembl|A0A0M3HGJ2|-1|0|DNA2PEP|96|-|0|	ASIM_0001655501-mRNA-1	transcript=ASIM_0001655501-mRNA-1 gene=ASIM_0001655501	8e-51	98	70
TRINITY_DN21435_c0_g1_i1]---[SwissProt|Q9SE95|-1|0|Trembl|A0A0B2VYF6|-1|0|DNA2PEP|81|-|0|	ASIM_0001595601-mRNA-1	transcript=ASIM_0001595601-mRNA-1 gene=ASIM_0001595601	4e-09	53	53
TRINITY_DN21440_c0_g1_i1]---[SwissProt|Q9VLK2|1|2|Trembl|A0A0M3JWP0|1|2|DNA2PEP|462|+|2|	ASIM_0001271401-mRNA-1	transcript=ASIM_0001271401-mRNA-1 gene=ASIM_0001271401	0.0	81	100
TRINITY_DN21441_c0_g1_i1]---[SwissProt|Q09599|1|2|Trembl|F1KXI9|1|2|DNA2PEP|106|+|2|	ASIM_0001028401-mRNA-1	transcript=ASIM_0001028401-mRNA-1 gene=ASIM_0001028401	3e-33	105	58
TRINITY_DN21455_c0_g1_i5]---[SwissProt|Q9H2X6|-1|1|Trembl|A0A183UJY5|-1|1|DNA2PEP|104|-|1|	ASIM_0001012301-mRNA-1	transcript=ASIM_0001012301-mRNA-1 gene=ASIM_0001012301	3e-59	100	83
TRINITY_DN21469_c0_g1_i1	ASIM_0001033401-mRNA-1	transcript=ASIM_0001033401-mRNA-1 gene=ASIM_0001033401	5e-07	38	46
TRINITY_DN21469_c0_g2_i1	ASIM_0001033401-mRNA-1	transcript=ASIM_0001033401-mRNA-1 gene=ASIM_0001033401	5e-07	38	46
TRINITY_DN21476_c0_g1_i1]---[SwissProt|O01393|1|1|Trembl|A0A158PNZ5|1|1|DNA2PEP|127|+|1|	ASIM_0001329301-mRNA-1	transcript=ASIM_0001329301-mRNA-1 gene=ASIM_0001329301	9e-92	100	99
TRINITY_DN21476_c0_g2_i1]---[SwissProt|O01393|1|1|Trembl|A0A158PNZ5|1|1|DNA2PEP|67|+|1|	ASIM_0001329301-mRNA-1	transcript=ASIM_0001329301-mRNA-1 gene=ASIM_0001329301	3e-32	79	98
TRINITY_DN21482_c0_g1_i1]---[SwissProt|Q22288|-1|1|Trembl|F1LEB4|-1|1|DNA2PEP|148|-|1|	ASIM_0001531001-mRNA-1	transcript=ASIM_0001531001-mRNA-1 gene=ASIM_0001531001	2e-34	86	48
TRINITY_DN21495_c0_g1_i2]---[SwissProt|P91953|-1|1|Trembl|F1L9W4|-1|1|DNA2PEP|240|-|1|	ASIM_0001505101-mRNA-1	transcript=ASIM_0001505101-mRNA-1 gene=ASIM_0001505101	1e-27	66	38
TRINITY_DN21507_c0_g1_i1]---[SwissProt|O02108|1|0|Trembl|A0A158PMY9|1|0|DNA2PEP|347|+|0|	ASIM_0001065201-mRNA-1	transcript=ASIM_0001065201-mRNA-1 gene=ASIM_0001065201	0.0	99	92
TRINITY_DN21515_c0_g1_i1]---[SwissProt|P21448|1|1|Trembl|F1KYL6|1|1|DNA2PEP|262|+|1|	ASIM_0000165901-mRNA-1	transcript=ASIM_0000165901-mRNA-1 gene=ASIM_0000165901	2e-102	93	59
TRINITY_DN21522_c0_g2_i1]---[SwissProt|Q22285|-1|0|Trembl|H3E7I0|-1|0|DNA2PEP|68|-|0|	ASIM_0001533301-mRNA-1	transcript=ASIM_0001533301-mRNA-1 gene=ASIM_0001533301	2e-14	45	100
TRINITY_DN21522_c0_g3_i1]---[SwissProt|Q22285|-1|1|Trembl|A0A0F5D3F6|-1|1|DNA2PEP|94|-|1|	ASIM_0001533301-mRNA-1	transcript=ASIM_0001533301-mRNA-1 gene=ASIM_0001533301	2e-14	32	100
TRINITY_DN21525_c0_g1_i1	ASIM_0001693601-mRNA-1	transcript=ASIM_0001693601-mRNA-1 gene=ASIM_0001693601	3e-68	97	66
TRINITY_DN2152_c0_g1_i1]---[SwissProt|O62431|-1|0|Trembl|A0A0M3JST8|-1|0|DNA2PEP|75|-|0|	ASIM_0001106301-mRNA-1	transcript=ASIM_0001106301-mRNA-1 gene=ASIM_0001106301	8e-45	100	96
TRINITY_DN21530_c0_g1_i1]---[SwissProt|P34311|1|1|Trembl|A0A0M3JSC8|1|1|DNA2PEP|259|+|1|	ASIM_0001087101-mRNA-1	transcript=ASIM_0001087101-mRNA-1 gene=ASIM_0001087101	1e-140	98	76
TRINITY_DN21538_c0_g1_i1]---[SwissProt|P02399|1|1|Trembl|A0A0M3K9J4|1|1|DNA2PEP|118|+|1|	ASIM_0001763801-mRNA-1	transcript=ASIM_0001763801-mRNA-1 gene=ASIM_0001763801	8e-78	98	100
TRINITY_DN21545_c0_g1_i1]---[SwissProt|Q9D0B6|-1|2|Trembl|A0A0M3HZV9|-1|2|DNA2PEP|144|-|2|	ASIM_0001919501-mRNA-1	transcript=ASIM_0001919501-mRNA-1 gene=ASIM_0001919501	5e-83	100	85
TRINITY_DN21547_c0_g1_i1	ASIM_0001685701-mRNA-1	transcript=ASIM_0001685701-mRNA-1 gene=ASIM_0001685701	8e-20	43	70
TRINITY_DN21548_c0_g1_i1]---[SwissProt|Q5FC79|-1|0|Trembl|A0A0M3JUE5|-1|0|DNA2PEP|218|-|0|	ASIM_0001179501-mRNA-1	transcript=ASIM_0001179501-mRNA-1 gene=ASIM_0001179501	9e-128	100	77
TRINITY_DN21550_c0_g1_i1	ASIM_0001284401-mRNA-1	transcript=ASIM_0001284401-mRNA-1 gene=ASIM_0001284401	0.0	99	70
TRINITY_DN21557_c0_g2_i1]---[SwissProt|Q03575|1|2|Trembl|A0A0B2VZ60|1|2|DNA2PEP|146|+|2|	ASIM_0001288701-mRNA-1	transcript=ASIM_0001288701-mRNA-1 gene=ASIM_0001288701	1e-64	90	79
TRINITY_DN21560_c0_g1_i1]---[SwissProt|Q14692|1|0|Trembl|A0A183UT87|1|0|DNA2PEP|78|+|0|	ASIM_0000162501-mRNA-1	transcript=ASIM_0000162501-mRNA-1 gene=ASIM_0000162501	2e-40	100	73
TRINITY_DN21566_c0_g1_i2]---[SwissProt|Q04833|-1|0|Trembl|A0A0B2VQZ9|-1|0|DNA2PEP|69|-|0|	ASIM_0001296901-mRNA-1	transcript=ASIM_0001296901-mRNA-1 gene=ASIM_0001296901	3e-32	100	79
TRINITY_DN21566_c0_g2_i1]---[SwissProt|Q04833|-1|0|Trembl|A0A0B2VQZ9|-1|0|DNA2PEP|78|-|0|	ASIM_0001296901-mRNA-1	transcript=ASIM_0001296901-mRNA-1 gene=ASIM_0001296901	2e-38	100	80
TRINITY_DN21571_c0_g1_i2]---[SwissProt|Q6PAL8|1|2|Trembl|A0A183USL1|1|2|DNA2PEP|180|+|2|	ASIM_0001221601-mRNA-1	transcript=ASIM_0001221601-mRNA-1 gene=ASIM_0001221601	2e-33	47	72
TRINITY_DN21578_c0_g1_i2]---[SwissProt|Q9U256|-1|2|Trembl|A0A0B2UT99|-1|2|DNA2PEP|152|-|2|	ASIM_0001675801-mRNA-1	transcript=ASIM_0001675801-mRNA-1 gene=ASIM_0001675801	4e-07	39	31
TRINITY_DN21583_c0_g1_i1]---[SwissProt|Q04833|-1|2|Trembl|A0A183UA28|-1|2|DNA2PEP|73|-|2|	ASIM_0001296901-mRNA-1	transcript=ASIM_0001296901-mRNA-1 gene=ASIM_0001296901	3e-35	100	78
TRINITY_DN21583_c0_g2_i1]---[SwissProt|Q04833|-1|2|Trembl|A0A183UA28|-1|2|DNA2PEP|73|-|2|	ASIM_0001296901-mRNA-1	transcript=ASIM_0001296901-mRNA-1 gene=ASIM_0001296901	3e-35	100	78
TRINITY_DN21584_c0_g1_i1	ASIM_0001302601-mRNA-1	transcript=ASIM_0001302601-mRNA-1 gene=ASIM_0001302601	3e-33	100	79
TRINITY_DN21584_c0_g2_i1	ASIM_0001302601-mRNA-1	transcript=ASIM_0001302601-mRNA-1 gene=ASIM_0001302601	3e-33	100	79
TRINITY_DN21608_c0_g1_i1	ASIM_0000618801-mRNA-1	transcript=ASIM_0000618801-mRNA-1 gene=ASIM_0000618801	9e-54	40	98
TRINITY_DN21610_c0_g3_i1]---[SwissProt|Q94637|1|1|Trembl|A0A0M3I246|1|1|DNA2PEP|71|+|1|	ASIM_0001489201-mRNA-1	transcript=ASIM_0001489201-mRNA-1 gene=ASIM_0001489201	2e-15	71	56
TRINITY_DN21613_c0_g1_i1	ASIM_0001180601-mRNA-1	transcript=ASIM_0001180601-mRNA-1 gene=ASIM_0001180601	9e-22	89	56
TRINITY_DN21613_c0_g2_i1	ASIM_0001180601-mRNA-1	transcript=ASIM_0001180601-mRNA-1 gene=ASIM_0001180601	4e-23	89	58
TRINITY_DN21627_c0_g1_i1	ASIM_0001745301-mRNA-1	transcript=ASIM_0001745301-mRNA-1 gene=ASIM_0001745301	2e-17	76	56
TRINITY_DN21627_c0_g2_i1	ASIM_0001745301-mRNA-1	transcript=ASIM_0001745301-mRNA-1 gene=ASIM_0001745301	2e-16	76	55
TRINITY_DN21627_c0_g3_i1	ASIM_0001745301-mRNA-1	transcript=ASIM_0001745301-mRNA-1 gene=ASIM_0001745301	4e-17	76	55
TRINITY_DN21629_c0_g1_i1]---[SwissProt|Q9N4B8|-1|2|Trembl|F1KX17|-1|2|DNA2PEP|216|-|2|	ASIM_0001539601-mRNA-1	transcript=ASIM_0001539601-mRNA-1 gene=ASIM_0001539601	1e-28	42	62
TRINITY_DN21629_c0_g2_i1]---[SwissProt|Q9N4B8|-1|1|Trembl|O77476|-1|1|DNA2PEP|98|-|1|	ASIM_0001539601-mRNA-1	transcript=ASIM_0001539601-mRNA-1 gene=ASIM_0001539601	4e-30	92	62
TRINITY_DN21637_c0_g1_i1	ASIM_0001577001-mRNA-1	transcript=ASIM_0001577001-mRNA-1 gene=ASIM_0001577001	7e-49	100	79
TRINITY_DN21643_c0_g1_i1	ASIM_0001172801-mRNA-1	transcript=ASIM_0001172801-mRNA-1 gene=ASIM_0001172801	2e-114	104	68
TRINITY_DN21646_c0_g2_i1]---[Trembl|A0A183URD7|-1|2|DNA2PEP|177|-|2|	ASIM_0001149301-mRNA-1	transcript=ASIM_0001149301-mRNA-1 gene=ASIM_0001149301	2e-12	51	41
TRINITY_DN21646_c0_g3_i1]---[Trembl|A0A183URD7|-1|2|DNA2PEP|177|-|2|	ASIM_0001149301-mRNA-1	transcript=ASIM_0001149301-mRNA-1 gene=ASIM_0001149301	2e-12	51	41
TRINITY_DN21647_c0_g1_i1]---[SwissProt|P23403|-1|0|Trembl|A0A0M3KAV8|-1|0|DNA2PEP|113|-|0|	ASIM_0001810401-mRNA-1	transcript=ASIM_0001810401-mRNA-1 gene=ASIM_0001810401	6e-69	86	100
TRINITY_DN21650_c0_g1_i1	ASIM_0001964901-mRNA-1	transcript=ASIM_0001964901-mRNA-1 gene=ASIM_0001964901	9e-08	79	32
TRINITY_DN21661_c0_g1_i1]---[SwissProt|Q09533|1|0|Trembl|A0A0M3I511|1|0|DNA2PEP|117|+|0|	ASIM_0001306001-mRNA-1	transcript=ASIM_0001306001-mRNA-1 gene=ASIM_0001306001	7e-73	91	96
TRINITY_DN21662_c0_g2_i1	ASIM_0001435801-mRNA-1	transcript=ASIM_0001435801-mRNA-1 gene=ASIM_0001435801	7e-13	93	50
TRINITY_DN21665_c0_g1_i1]---[SwissProt|Q22347|1|2|Trembl|O16843|1|2|DNA2PEP|99|+|2|	ASIM_0001519401-mRNA-1	transcript=ASIM_0001519401-mRNA-1 gene=ASIM_0001519401	2e-48	98	76
TRINITY_DN21665_c0_g2_i1]---[SwissProt|Q22347|1|0|Trembl|O16843|1|0|DNA2PEP|92|+|0|	ASIM_0001519401-mRNA-1	transcript=ASIM_0001519401-mRNA-1 gene=ASIM_0001519401	6e-43	98	74
TRINITY_DN21665_c0_g3_i1]---[SwissProt|Q22347|1|2|Trembl|O16843|1|2|DNA2PEP|99|+|2|	ASIM_0001519401-mRNA-1	transcript=ASIM_0001519401-mRNA-1 gene=ASIM_0001519401	2e-48	98	76
TRINITY_DN21665_c0_g4_i1]---[SwissProt|Q22347|1|0|Trembl|O16843|1|0|DNA2PEP|67|+|0|	ASIM_0001519401-mRNA-1	transcript=ASIM_0001519401-mRNA-1 gene=ASIM_0001519401	7e-25	122	58
TRINITY_DN21669_c0_g1_i1	ASIM_0001111501-mRNA-1	transcript=ASIM_0001111501-mRNA-1 gene=ASIM_0001111501	3e-07	80	41
TRINITY_DN21670_c0_g1_i1	ASIM_0000039601-mRNA-1	transcript=ASIM_0000039601-mRNA-1 gene=ASIM_0000039601	0.009	83	22
TRINITY_DN21677_c0_g1_i1]---[Trembl|A0A0M3HXF1|-1|1|DNA2PEP|206|-|1|	ASIM_0000143501-mRNA-1	transcript=ASIM_0000143501-mRNA-1 gene=ASIM_0000143501	3e-22	52	45
TRINITY_DN21684_c0_g1_i1]---[SwissProt|P58875|-1|2|Trembl|A0A158PN32|-1|2|DNA2PEP|245|-|2|	ASIM_0001090101-mRNA-1	transcript=ASIM_0001090101-mRNA-1 gene=ASIM_0001090101	0.0	100	100
TRINITY_DN21698_c0_g1_i1]---[Trembl|A0A183UVD3|-1|2|DNA2PEP|234|-|2|	ASIM_0001927301-mRNA-1	transcript=ASIM_0001927301-mRNA-1 gene=ASIM_0001927301	1e-14	63	35
TRINITY_DN21728_c0_g1_i1]---[SwissProt|O43581|-1|2|Trembl|U1M6N1|-1|2|DNA2PEP|401|-|2|	ASIM_0001453901-mRNA-1	transcript=ASIM_0001453901-mRNA-1 gene=ASIM_0001453901	1e-109	93	49
TRINITY_DN21729_c0_g1_i1]---[SwissProt|Q19020|1|0|Trembl|A0A0M3IV86|1|0|DNA2PEP|92|+|0|	ASIM_0001282101-mRNA-1	transcript=ASIM_0001282101-mRNA-1 gene=ASIM_0001282101	2e-55	100	89
TRINITY_DN21748_c0_g1_i1]---[SwissProt|Q9D0I8|1|0|Trembl|A0A0M3JS32|1|0|DNA2PEP|223|+|0|	ASIM_0001075801-mRNA-1	transcript=ASIM_0001075801-mRNA-1 gene=ASIM_0001075801	1e-154	105	91
TRINITY_DN21762_c0_g2_i1]---[SwissProt|Q62559|-1|1|Trembl|F1L543|-1|1|DNA2PEP|158|-|1|	ASIM_0000279301-mRNA-1	transcript=ASIM_0000279301-mRNA-1 gene=ASIM_0000279301	7e-73	77	83
TRINITY_DN21762_c1_g1_i1]---[SwissProt|Q9Y366|-1|1|Trembl|F1L543|-1|1|DNA2PEP|89|-|1|	ASIM_0002071801-mRNA-1	transcript=ASIM_0002071801-mRNA-1 gene=ASIM_0002071801	1e-32	92	70
TRINITY_DN21762_c1_g2_i1]---[SwissProt|Q9Y366|-1|1|Trembl|F1L543|-1|1|DNA2PEP|90|-|1|	ASIM_0002071801-mRNA-1	transcript=ASIM_0002071801-mRNA-1 gene=ASIM_0002071801	5e-33	93	70
TRINITY_DN21762_c1_g3_i1	ASIM_0002071801-mRNA-1	transcript=ASIM_0002071801-mRNA-1 gene=ASIM_0002071801	1e-10	66	57
TRINITY_DN21776_c1_g1_i1]---[Trembl|A0A0B2VGM4|-1|0|DNA2PEP|217|-|0|	ASIM_0001143701-mRNA-1	transcript=ASIM_0001143701-mRNA-1 gene=ASIM_0001143701	6e-85	99	56
TRINITY_DN21783_c0_g1_i2]---[SwissProt|Q9BWF2|1|2|Trembl|F1L4Y5|1|2|DNA2PEP|350|+|2|	ASIM_0001495001-mRNA-1	transcript=ASIM_0001495001-mRNA-1 gene=ASIM_0001495001	6e-60	102	37
TRINITY_DN21787_c0_g1_i1	ASIM_0001014001-mRNA-1	transcript=ASIM_0001014001-mRNA-1 gene=ASIM_0001014001	1e-38	100	77
TRINITY_DN21789_c0_g2_i1]---[SwissProt|B5X0E4|-1|2|Trembl|A0A183UEB3|-1|2|DNA2PEP|78|-|2|	ASIM_0001778901-mRNA-1	transcript=ASIM_0001778901-mRNA-1 gene=ASIM_0001778901	5e-09	98	33
TRINITY_DN21791_c0_g1_i3	ASIM_0001138101-mRNA-1	transcript=ASIM_0001138101-mRNA-1 gene=ASIM_0001138101	0.0004	45	43
TRINITY_DN21796_c0_g1_i1]---[SwissProt|Q9H0A0|1|1|Trembl|F1KS08|1|1|DNA2PEP|78|+|1|	ASIM_0000690901-mRNA-1	transcript=ASIM_0000690901-mRNA-1 gene=ASIM_0000690901	2e-39	88	84
TRINITY_DN21796_c0_g2_i1]---[SwissProt|Q9H0A0|1|1|Trembl|F1KS08|1|1|DNA2PEP|78|+|1|	ASIM_0000690901-mRNA-1	transcript=ASIM_0000690901-mRNA-1 gene=ASIM_0000690901	2e-39	88	84
TRINITY_DN21796_c0_g3_i1]---[SwissProt|Q9H0A0|1|1|Trembl|F1KS08|1|1|DNA2PEP|78|+|1|	ASIM_0000690901-mRNA-1	transcript=ASIM_0000690901-mRNA-1 gene=ASIM_0000690901	2e-39	88	84
TRINITY_DN21797_c0_g1_i1]---[Trembl|A0A0M3JRX5|-1|2|DNA2PEP|236|-|2|	ASIM_0001068601-mRNA-1	transcript=ASIM_0001068601-mRNA-1 gene=ASIM_0001068601	2e-33	102	31
TRINITY_DN2179_c0_g1_i1]---[SwissProt|O43390|1|1|Trembl|A0A0M3JTK1|1|1|DNA2PEP|161|+|1|	ASIM_0001136501-mRNA-1	transcript=ASIM_0001136501-mRNA-1 gene=ASIM_0001136501	2e-108	100	100
TRINITY_DN217_c0_g1_i1	ASIM_0001563201-mRNA-1	transcript=ASIM_0001563201-mRNA-1 gene=ASIM_0001563201	1e-43	100	89
TRINITY_DN217_c0_g2_i1]---[SwissProt|Q5QD15|-1|0|Trembl|U1NUS2|-1|0|DNA2PEP|90|-|0|	ASIM_0001563201-mRNA-1	transcript=ASIM_0001563201-mRNA-1 gene=ASIM_0001563201	6e-52	100	88
TRINITY_DN21813_c0_g1_i1]---[SwissProt|Q28J82|-1|0|Trembl|A0A0B2VY93|-1|0|DNA2PEP|346|-|0|	ASIM_0001805101-mRNA-1	transcript=ASIM_0001805101-mRNA-1 gene=ASIM_0001805101	9e-156	91	71
TRINITY_DN21818_c0_g1_i1]---[SwissProt|P91406|-1|0|Trembl|A0A0M3INX2|-1|0|DNA2PEP|351|-|0|	ASIM_0001577101-mRNA-1	transcript=ASIM_0001577101-mRNA-1 gene=ASIM_0001577101	6e-24	41	39
TRINITY_DN21827_c0_g1_i1	ASIM_0001014001-mRNA-1	transcript=ASIM_0001014001-mRNA-1 gene=ASIM_0001014001	1e-15	100	39
TRINITY_DN2182_c0_g1_i1	ASIM_0001202201-mRNA-1	transcript=ASIM_0001202201-mRNA-1 gene=ASIM_0001202201	3e-24	130	42
TRINITY_DN21830_c0_g1_i1	ASIM_0001187801-mRNA-1	transcript=ASIM_0001187801-mRNA-1 gene=ASIM_0001187801	0.0006	116	38
TRINITY_DN21835_c0_g1_i1]---[SwissProt|P90901|-1|0|Trembl|F1KTL2|-1|0|DNA2PEP|415|-|0|	ASIM_0001413101-mRNA-1	transcript=ASIM_0001413101-mRNA-1 gene=ASIM_0001413101	5e-141	57	87
TRINITY_DN21854_c0_g2_i1	ASIM_0001544601-mRNA-1	transcript=ASIM_0001544601-mRNA-1 gene=ASIM_0001544601	7e-23	102	58
TRINITY_DN21855_c0_g1_i1	ASIM_0001014201-mRNA-1	transcript=ASIM_0001014201-mRNA-1 gene=ASIM_0001014201	5e-30	88	79
TRINITY_DN21855_c0_g2_i1	ASIM_0001014201-mRNA-1	transcript=ASIM_0001014201-mRNA-1 gene=ASIM_0001014201	4e-30	92	79
TRINITY_DN21858_c0_g2_i1]---[SwissProt|P35761|-1|2|Trembl|F1KZV4|-1|2|DNA2PEP|205|-|2|	ASIM_0000135701-mRNA-1	transcript=ASIM_0000135701-mRNA-1 gene=ASIM_0000135701	2e-33	44	68
TRINITY_DN2185_c0_g1_i1]---[SwissProt|Q610N4|1|1|Trembl|A0A0M3I8Q5|1|1|DNA2PEP|72|+|1|	ASIM_0001490501-mRNA-1	transcript=ASIM_0001490501-mRNA-1 gene=ASIM_0001490501	1e-27	100	63
TRINITY_DN21861_c0_g1_i1	ASIM_0001438801-mRNA-1	transcript=ASIM_0001438801-mRNA-1 gene=ASIM_0001438801	3e-163	106	93
TRINITY_DN21862_c0_g1_i1]---[SwissProt|Q8VDR9|-1|2|Trembl|U1M4C5|-1|2|DNA2PEP|71|-|2|	ASIM_0001179601-mRNA-1	transcript=ASIM_0001179601-mRNA-1 gene=ASIM_0001179601	4e-31	100	74
TRINITY_DN21867_c0_g3_i1	ASIM_0001598701-mRNA-1	transcript=ASIM_0001598701-mRNA-1 gene=ASIM_0001598701	6e-18	104	51
TRINITY_DN21881_c0_g3_i1]---[SwissProt|O16796|1|0|Trembl|A0A0B2V7C1|1|0|DNA2PEP|88|+|0|	ASIM_0001608101-mRNA-1	transcript=ASIM_0001608101-mRNA-1 gene=ASIM_0001608101	5e-30	97	51
TRINITY_DN21888_c0_g1_i1]---[Trembl|A0A183UUI6|-1|2|DNA2PEP|131|-|2|	ASIM_0001305101-mRNA-1	transcript=ASIM_0001305101-mRNA-1 gene=ASIM_0001305101	5e-71	114	68
TRINITY_DN21889_c0_g2_i1]---[SwissProt|Q1JQ99|-1|1|Trembl|F1LFG4|-1|1|DNA2PEP|108|-|1|	ASIM_0000504901-mRNA-1	transcript=ASIM_0000504901-mRNA-1 gene=ASIM_0000504901	2e-40	57	98
TRINITY_DN21898_c0_g1_i1]---[SwissProt|Q66IF1|-1|0|Trembl|F1LEH1|-1|0|DNA2PEP|188|-|0|	ASIM_0001591001-mRNA-1	transcript=ASIM_0001591001-mRNA-1 gene=ASIM_0001591001	2e-53	83	47
TRINITY_DN21901_c0_g1_i1	ASIM_0000116501-mRNA-1	transcript=ASIM_0000116501-mRNA-1 gene=ASIM_0000116501	3e-31	55	97
TRINITY_DN2190_c0_g1_i1]---[SwissProt|P34593|1|2|Trembl|U1MC59|1|2|DNA2PEP|104|+|2|	ASIM_0000076201-mRNA-1	transcript=ASIM_0000076201-mRNA-1 gene=ASIM_0000076201	3e-27	75	58
TRINITY_DN21924_c0_g1_i1	ASIM_0001224601-mRNA-1	transcript=ASIM_0001224601-mRNA-1 gene=ASIM_0001224601	2e-19	114	42
TRINITY_DN21927_c0_g2_i1	ASIM_0001436901-mRNA-1	transcript=ASIM_0001436901-mRNA-1 gene=ASIM_0001436901	0.004	80	28
TRINITY_DN21929_c0_g1_i1]---[SwissProt|P34496|1|2|Trembl|A0A0M3JRM0|1|2|DNA2PEP|195|+|2|	ASIM_0001056201-mRNA-1	transcript=ASIM_0001056201-mRNA-1 gene=ASIM_0001056201	1e-129	90	99
TRINITY_DN21931_c0_g1_i2]---[Trembl|A0A0B2VD00|-1|1|DNA2PEP|104|-|1|	ASIM_0001368401-mRNA-1	transcript=ASIM_0001368401-mRNA-1 gene=ASIM_0001368401	6e-37	100	57
TRINITY_DN21942_c0_g1_i1]---[SwissProt|P09241|-1|1|Trembl|Q18929|-1|1|DNA2PEP|182|-|1|	ASIM_0001410401-mRNA-1	transcript=ASIM_0001410401-mRNA-1 gene=ASIM_0001410401	0.003	31	37
TRINITY_DN21958_c0_g1_i1	ASIM_0001700501-mRNA-1	transcript=ASIM_0001700501-mRNA-1 gene=ASIM_0001700501	2e-34	97	59
TRINITY_DN21961_c0_g2_i1	ASIM_0001934601-mRNA-1	transcript=ASIM_0001934601-mRNA-1 gene=ASIM_0001934601	2e-25	90	51
TRINITY_DN21969_c0_g1_i1]---[SwissProt|P80034|1|0|Trembl|A0A0M3KCD8|1|0|DNA2PEP|93|+|0|	ASIM_0001863801-mRNA-1	transcript=ASIM_0001863801-mRNA-1 gene=ASIM_0001863801	1e-36	96	70
TRINITY_DN2196_c0_g1_i1]---[SwissProt|Q09433|1|1|Trembl|A0A0B2VFU0|1|1|DNA2PEP|77|+|1|	ASIM_0001258501-mRNA-1	transcript=ASIM_0001258501-mRNA-1 gene=ASIM_0001258501	1e-14	100	37
TRINITY_DN21976_c0_g1_i1]---[SwissProt|Q9NBX4|-1|2|Trembl|A0A0B2V356|-1|2|DNA2PEP|74|-|2|	ASIM_0000097501-mRNA-1	transcript=ASIM_0000097501-mRNA-1 gene=ASIM_0000097501	2e-05	75	39
TRINITY_DN21986_c0_g1_i1	ASIM_0000970701-mRNA-1	transcript=ASIM_0000970701-mRNA-1 gene=ASIM_0000970701	9e-22	68	82
TRINITY_DN21987_c0_g1_i1]---[SwissProt|Q8STF6|1|1|Trembl|A0A0N4UBG3|1|1|DNA2PEP|144|+|1|	ASIM_0001527401-mRNA-1	transcript=ASIM_0001527401-mRNA-1 gene=ASIM_0001527401	5e-26	44	75
TRINITY_DN21987_c0_g2_i1]---[SwissProt|Q8STF6|1|1|Trembl|F1KTT9|1|1|DNA2PEP|230|+|1|	ASIM_0000029601-mRNA-1	transcript=ASIM_0000029601-mRNA-1 gene=ASIM_0000029601	8e-13	61	35
TRINITY_DN21991_c0_g1_i1	ASIM_0001160201-mRNA-1	transcript=ASIM_0001160201-mRNA-1 gene=ASIM_0001160201	1e-45	100	92
TRINITY_DN21991_c0_g2_i1	ASIM_0001160201-mRNA-1	transcript=ASIM_0001160201-mRNA-1 gene=ASIM_0001160201	1e-45	100	92
TRINITY_DN21998_c0_g2_i2	ASIM_0001847201-mRNA-1	transcript=ASIM_0001847201-mRNA-1 gene=ASIM_0001847201	4e-81	78	76
TRINITY_DN22009_c0_g1_i2	ASIM_0001633901-mRNA-1	transcript=ASIM_0001633901-mRNA-1 gene=ASIM_0001633901	4e-21	52	58
TRINITY_DN22019_c0_g2_i1	ASIM_0001738301-mRNA-1	transcript=ASIM_0001738301-mRNA-1 gene=ASIM_0001738301	0.0008	93	34
TRINITY_DN22031_c0_g1_i1	ASIM_0000860801-mRNA-1	transcript=ASIM_0000860801-mRNA-1 gene=ASIM_0000860801	1e-13	30	100
TRINITY_DN22033_c0_g1_i1	ASIM_0001180001-mRNA-1	transcript=ASIM_0001180001-mRNA-1 gene=ASIM_0001180001	3e-52	74	42
TRINITY_DN2203_c0_g1_i1]---[SwissProt|O94739|1|1|Trembl|A0A0B2VR52|1|1|DNA2PEP|143|+|1|	ASIM_0001330501-mRNA-1	transcript=ASIM_0001330501-mRNA-1 gene=ASIM_0001330501	2e-64	94	78
TRINITY_DN22048_c0_g2_i1]---[SwissProt|O18054|1|2|Trembl|A0A0M3KDQ8|1|2|DNA2PEP|154|+|2|	ASIM_0001911101-mRNA-1	transcript=ASIM_0001911101-mRNA-1 gene=ASIM_0001911101	4e-84	100	82
TRINITY_DN22066_c0_g1_i1]---[Trembl|A0A0M3JX36|-1|1|DNA2PEP|157|-|1|	ASIM_0001288901-mRNA-1	transcript=ASIM_0001288901-mRNA-1 gene=ASIM_0001288901	8e-104	95	97
TRINITY_DN22069_c0_g1_i1]---[SwissProt|Q20497|1|1|Trembl|F1KQC9|1|1|DNA2PEP|67|+|1|	ASIM_0001073901-mRNA-1	transcript=ASIM_0001073901-mRNA-1 gene=ASIM_0001073901	5e-37	100	92
TRINITY_DN22077_c0_g1_i1]---[Trembl|A0A183VEZ9|-1|2|DNA2PEP|204|-|2|	ASIM_0001449301-mRNA-1	transcript=ASIM_0001449301-mRNA-1 gene=ASIM_0001449301	9e-15	48	42
TRINITY_DN22095_c0_g1_i1	ASIM_0001564901-mRNA-1	transcript=ASIM_0001564901-mRNA-1 gene=ASIM_0001564901	6e-07	95	33
TRINITY_DN22097_c0_g1_i1	ASIM_0001014001-mRNA-1	transcript=ASIM_0001014001-mRNA-1 gene=ASIM_0001014001	7e-27	79	57
TRINITY_DN22103_c0_g1_i1]---[SwissProt|Q8IYT2|-1|0|Trembl|A0A0B2VEZ8|-1|0|DNA2PEP|142|-|0|	ASIM_0001523301-mRNA-1	transcript=ASIM_0001523301-mRNA-1 gene=ASIM_0001523301	2e-33	76	54
TRINITY_DN22103_c0_g2_i1]---[Trembl|A0A0B2VEZ8|-1|0|DNA2PEP|114|-|0|	ASIM_0001523301-mRNA-1	transcript=ASIM_0001523301-mRNA-1 gene=ASIM_0001523301	4e-21	75	51
TRINITY_DN22108_c0_g2_i1	ASIM_0002015201-mRNA-1	transcript=ASIM_0002015201-mRNA-1 gene=ASIM_0002015201	5e-17	54	86
TRINITY_DN2210_c0_g1_i1]---[SwissProt|P91856|1|0|Trembl|F1L3A7|1|0|DNA2PEP|348|+|0|	ASIM_0001231201-mRNA-1	transcript=ASIM_0001231201-mRNA-1 gene=ASIM_0001231201	0.0	72	100
TRINITY_DN22114_c0_g1_i1]---[SwissProt|Q6WRH9|1|1|Trembl|F1KSM3|1|1|DNA2PEP|512|+|1|	ASIM_0001004301-mRNA-1	transcript=ASIM_0001004301-mRNA-1 gene=ASIM_0001004301	0.0	104	61
TRINITY_DN22120_c0_g1_i1]---[SwissProt|Q9N5M2|1|2|Trembl|F1LF22|1|2|DNA2PEP|135|+|2|	ASIM_0001635701-mRNA-1	transcript=ASIM_0001635701-mRNA-1 gene=ASIM_0001635701	4e-51	59	97
TRINITY_DN22123_c1_g1_i1]---[SwissProt|P49180|1|1|Trembl|A0A0B2W355|1|1|DNA2PEP|172|+|1|	ASIM_0001908101-mRNA-1	transcript=ASIM_0001908101-mRNA-1 gene=ASIM_0001908101	6e-72	68	88
TRINITY_DN22133_c0_g1_i1	ASIM_0001359801-mRNA-1	transcript=ASIM_0001359801-mRNA-1 gene=ASIM_0001359801	7e-27	98	74
TRINITY_DN22134_c0_g1_i1	ASIM_0000778801-mRNA-1	transcript=ASIM_0000778801-mRNA-1 gene=ASIM_0000778801	0.002	60	35
TRINITY_DN22145_c0_g1_i1	ASIM_0001702101-mRNA-1	transcript=ASIM_0001702101-mRNA-1 gene=ASIM_0001702101	9e-07	39	45
TRINITY_DN22145_c0_g2_i1	ASIM_0001702101-mRNA-1	transcript=ASIM_0001702101-mRNA-1 gene=ASIM_0001702101	9e-07	39	45
TRINITY_DN22149_c0_g2_i2]---[Trembl|A0A183UPS8|-1|0|DNA2PEP|139|-|0|	ASIM_0000121901-mRNA-1	transcript=ASIM_0000121901-mRNA-1 gene=ASIM_0000121901	3e-16	75	40
TRINITY_DN22156_c0_g1_i1]---[SwissProt|Q4GXG7|1|0|Trembl|A0A0M3K5D8|1|0|DNA2PEP|196|+|0|	ASIM_0001617901-mRNA-1	transcript=ASIM_0001617901-mRNA-1 gene=ASIM_0001617901	9e-134	95	100
TRINITY_DN22163_c0_g1_i1	ASIM_0001302601-mRNA-1	transcript=ASIM_0001302601-mRNA-1 gene=ASIM_0001302601	1e-41	100	88
TRINITY_DN22163_c0_g2_i1	ASIM_0001302601-mRNA-1	transcript=ASIM_0001302601-mRNA-1 gene=ASIM_0001302601	1e-33	100	86
TRINITY_DN22163_c0_g3_i1	ASIM_0001302601-mRNA-1	transcript=ASIM_0001302601-mRNA-1 gene=ASIM_0001302601	1e-41	100	88
TRINITY_DN22164_c0_g1_i1	ASIM_0001141101-mRNA-1	transcript=ASIM_0001141101-mRNA-1 gene=ASIM_0001141101	0.0004	54	38
TRINITY_DN22171_c0_g1_i1	ASIM_0001393901-mRNA-1	transcript=ASIM_0001393901-mRNA-1 gene=ASIM_0001393901	1e-15	32	69
TRINITY_DN22178_c0_g1_i1]---[Trembl|A0A0B2VWJ1|-1|1|DNA2PEP|122|-|1|	ASIM_0001696901-mRNA-1	transcript=ASIM_0001696901-mRNA-1 gene=ASIM_0001696901	4e-39	79	55
TRINITY_DN22178_c0_g2_i1]---[Trembl|A0A0B2VWJ1|-1|1|DNA2PEP|122|-|1|	ASIM_0001696901-mRNA-1	transcript=ASIM_0001696901-mRNA-1 gene=ASIM_0001696901	4e-39	79	55
TRINITY_DN22187_c0_g1_i1]---[SwissProt|Q93571|1|2|Trembl|A0A0M3JQX3|1|2|DNA2PEP|358|+|2|	ASIM_0001009001-mRNA-1	transcript=ASIM_0001009001-mRNA-1 gene=ASIM_0001009001	0.0	97	100
TRINITY_DN221_c0_g1_i1	ASIM_0001780501-mRNA-1	transcript=ASIM_0001780501-mRNA-1 gene=ASIM_0001780501	0.0004	67	33
TRINITY_DN22208_c0_g1_i1]---[SwissProt|Q2KI56|1|1|Trembl|A0A183U150|1|1|DNA2PEP|235|+|1|	ASIM_0000727201-mRNA-1	transcript=ASIM_0000727201-mRNA-1 gene=ASIM_0000727201	1e-76	47	100
TRINITY_DN22209_c0_g4_i1]---[SwissProt|P34319|1|2|Trembl|A0A182EPV0|1|2|DNA2PEP|92|+|2|	ASIM_0000350701-mRNA-1	transcript=ASIM_0000350701-mRNA-1 gene=ASIM_0000350701	1e-20	46	90
TRINITY_DN22212_c0_g1_i1]---[SwissProt|P35523|-1|2|Trembl|A0A0B2V8E7|-1|2|DNA2PEP|319|-|2|	ASIM_0000161501-mRNA-1	transcript=ASIM_0000161501-mRNA-1 gene=ASIM_0000161501	4e-109	88	59
TRINITY_DN22213_c0_g1_i1]---[SwissProt|Q9U298|1|2|Trembl|A0A0N4XX74|1|2|DNA2PEP|290|+|2|	ASIM_0000130601-mRNA-1	transcript=ASIM_0000130601-mRNA-1 gene=ASIM_0000130601	5e-74	77	48
TRINITY_DN22220_c0_g1_i1]---[Trembl|A0A0M3KAB8|-1|0|DNA2PEP|105|-|0|	ASIM_0001791401-mRNA-1	transcript=ASIM_0001791401-mRNA-1 gene=ASIM_0001791401	1e-24	43	93
TRINITY_DN22231_c0_g1_i1]---[SwissProt|Q8WQ99|1|2|Trembl|U1MJ88|1|2|DNA2PEP|457|+|2|	ASIM_0001007001-mRNA-1	transcript=ASIM_0001007001-mRNA-1 gene=ASIM_0001007001	0.0	73	91
TRINITY_DN22232_c0_g1_i1]---[SwissProt|P55216|1|2|Trembl|F1KV23|1|2|DNA2PEP|72|+|2|	ASIM_0001025201-mRNA-1	transcript=ASIM_0001025201-mRNA-1 gene=ASIM_0001025201	7e-37	100	81
TRINITY_DN22236_c0_g1_i1	ASIM_0000034501-mRNA-1	transcript=ASIM_0000034501-mRNA-1 gene=ASIM_0000034501	3e-10	56	58
TRINITY_DN22238_c0_g1_i1	ASIM_0001505501-mRNA-1	transcript=ASIM_0001505501-mRNA-1 gene=ASIM_0001505501	2e-51	109	89
TRINITY_DN22250_c0_g1_i1	ASIM_0001359801-mRNA-1	transcript=ASIM_0001359801-mRNA-1 gene=ASIM_0001359801	4e-35	100	75
TRINITY_DN22256_c0_g1_i1]---[SwissProt|Q04457|1|2|Trembl|F1L145|1|2|DNA2PEP|101|+|2|	ASIM_0001843701-mRNA-1	transcript=ASIM_0001843701-mRNA-1 gene=ASIM_0001843701	3e-42	96	61
TRINITY_DN22276_c0_g1_i1]---[SwissProt|O75165|1|0|Trembl|U1MSD6|1|0|DNA2PEP|75|+|0|	ASIM_0000998801-mRNA-1	transcript=ASIM_0000998801-mRNA-1 gene=ASIM_0000998801	1e-25	77	68
TRINITY_DN22276_c0_g2_i1]---[SwissProt|O75165|1|0|Trembl|F1KPT2|1|0|DNA2PEP|75|+|0|	ASIM_0000998801-mRNA-1	transcript=ASIM_0000998801-mRNA-1 gene=ASIM_0000998801	2e-26	77	70
TRINITY_DN2227_c0_g1_i1]---[SwissProt|Q5ZLF0|1|0|Trembl|F1L530|1|0|DNA2PEP|246|+|0|	ASIM_0000401401-mRNA-1	transcript=ASIM_0000401401-mRNA-1 gene=ASIM_0000401401	6e-70	42	99
TRINITY_DN22286_c0_g1_i1	ASIM_0001110301-mRNA-1	transcript=ASIM_0001110301-mRNA-1 gene=ASIM_0001110301	4e-11	120	36
TRINITY_DN22322_c0_g1_i1]---[SwissProt|Q9Y3D6|-1|0|Trembl|A0A0M3K3L3|-1|0|DNA2PEP|157|-|0|	ASIM_0001555401-mRNA-1	transcript=ASIM_0001555401-mRNA-1 gene=ASIM_0001555401	5e-106	96	99
TRINITY_DN22332_c0_g1_i1	ASIM_0001462801-mRNA-1	transcript=ASIM_0001462801-mRNA-1 gene=ASIM_0001462801	2e-08	78	38
TRINITY_DN22332_c0_g2_i1	ASIM_0001462801-mRNA-1	transcript=ASIM_0001462801-mRNA-1 gene=ASIM_0001462801	1e-05	51	41
TRINITY_DN22332_c0_g3_i1]---[SwissProt|Q9Y194|1|2|Trembl|A0A0B2VLZ5|1|2|DNA2PEP|71|+|2|	ASIM_0001462801-mRNA-1	transcript=ASIM_0001462801-mRNA-1 gene=ASIM_0001462801	4e-15	98	45
TRINITY_DN22332_c0_g4_i1	ASIM_0001462801-mRNA-1	transcript=ASIM_0001462801-mRNA-1 gene=ASIM_0001462801	1e-05	81	33
TRINITY_DN22341_c0_g1_i1	ASIM_0001305101-mRNA-1	transcript=ASIM_0001305101-mRNA-1 gene=ASIM_0001305101	2e-76	117	84
TRINITY_DN22347_c0_g1_i1]---[SwissProt|P31976|1|1|Trembl|A0A183UXX3|1|1|DNA2PEP|72|+|1|	ASIM_0001488701-mRNA-1	transcript=ASIM_0001488701-mRNA-1 gene=ASIM_0001488701	1e-12	59	62
TRINITY_DN22351_c0_g1_i1	ASIM_0000468401-mRNA-1	transcript=ASIM_0000468401-mRNA-1 gene=ASIM_0000468401	2e-28	100	69
TRINITY_DN22357_c0_g1_i1	ASIM_0000221501-mRNA-1	transcript=ASIM_0000221501-mRNA-1 gene=ASIM_0000221501	5e-09	34	50
TRINITY_DN22369_c0_g1_i1]---[SwissProt|Q20086|1|1|Trembl|F1L2U8|1|1|DNA2PEP|106|+|1|	ASIM_0000260401-mRNA-1	transcript=ASIM_0000260401-mRNA-1 gene=ASIM_0000260401	8e-35	81	63
TRINITY_DN22369_c0_g3_i1]---[SwissProt|Q22180|1|1|Trembl|F1L2U8|1|1|DNA2PEP|144|+|1|	ASIM_0000260401-mRNA-1	transcript=ASIM_0000260401-mRNA-1 gene=ASIM_0000260401	6e-58	87	67
TRINITY_DN22371_c0_g1_i1	ASIM_0001592101-mRNA-1	transcript=ASIM_0001592101-mRNA-1 gene=ASIM_0001592101	1e-27	100	71
TRINITY_DN22371_c0_g2_i1	ASIM_0001592101-mRNA-1	transcript=ASIM_0001592101-mRNA-1 gene=ASIM_0001592101	2e-31	101	69
TRINITY_DN22373_c0_g1_i1]---[SwissProt|Q9EQD2|-1|1|Trembl|A0A0M3JTZ5|-1|1|DNA2PEP|273|-|1|	ASIM_0001153301-mRNA-1	transcript=ASIM_0001153301-mRNA-1 gene=ASIM_0001153301	2e-176	99	86
TRINITY_DN22377_c0_g1_i1	ASIM_0001676001-mRNA-1	transcript=ASIM_0001676001-mRNA-1 gene=ASIM_0001676001	2e-36	99	55
TRINITY_DN22378_c0_g2_i1]---[SwissProt|Q91280|-1|1|Trembl|A0A0B2UUI0|-1|1|DNA2PEP|207|-|1|	ASIM_0001671201-mRNA-1	transcript=ASIM_0001671201-mRNA-1 gene=ASIM_0001671201	4e-55	67	58
TRINITY_DN22395_c0_g1_i1	ASIM_0000554101-mRNA-1	transcript=ASIM_0000554101-mRNA-1 gene=ASIM_0000554101	3e-36	93	78
TRINITY_DN22395_c0_g2_i1]---[SwissProt|Q14669|1|2|Trembl|A0A0M3JD55|1|2|DNA2PEP|79|+|2|	ASIM_0000554101-mRNA-1	transcript=ASIM_0000554101-mRNA-1 gene=ASIM_0000554101	3e-37	93	81
TRINITY_DN22417_c0_g1_i1	ASIM_0001235201-mRNA-1	transcript=ASIM_0001235201-mRNA-1 gene=ASIM_0001235201	2e-16	81	60
TRINITY_DN22417_c0_g2_i1	ASIM_0001235201-mRNA-1	transcript=ASIM_0001235201-mRNA-1 gene=ASIM_0001235201	6e-17	81	61
TRINITY_DN22417_c0_g3_i1	ASIM_0001235201-mRNA-1	transcript=ASIM_0001235201-mRNA-1 gene=ASIM_0001235201	3e-09	78	51
TRINITY_DN22418_c0_g1_i1	ASIM_0001584201-mRNA-1	transcript=ASIM_0001584201-mRNA-1 gene=ASIM_0001584201	8e-21	85	65
TRINITY_DN22418_c0_g2_i1]---[SwissProt|Q9PVM0|-1|1|Trembl|A0A0B2UWV9|-1|1|DNA2PEP|113|-|1|	ASIM_0001584201-mRNA-1	transcript=ASIM_0001584201-mRNA-1 gene=ASIM_0001584201	1e-36	89	63
TRINITY_DN22446_c0_g1_i1]---[Trembl|A0A0B2VU50|-1|2|DNA2PEP|198|-|2|	ASIM_0001008201-mRNA-1	transcript=ASIM_0001008201-mRNA-1 gene=ASIM_0001008201	4e-57	48	100
TRINITY_DN22461_c0_g1_i1]---[SwissProt|Q14185|-1|0|Trembl|A0A0B2VDV3|-1|0|DNA2PEP|72|-|0|	ASIM_0001359801-mRNA-1	transcript=ASIM_0001359801-mRNA-1 gene=ASIM_0001359801	8e-32	97	80
TRINITY_DN22461_c0_g2_i1]---[SwissProt|Q14185|-1|0|Trembl|A0A0B2VDV3|-1|0|DNA2PEP|72|-|0|	ASIM_0001359801-mRNA-1	transcript=ASIM_0001359801-mRNA-1 gene=ASIM_0001359801	8e-32	97	80
TRINITY_DN22470_c0_g1_i1	ASIM_0001488601-mRNA-1	transcript=ASIM_0001488601-mRNA-1 gene=ASIM_0001488601	0.005	94	38
TRINITY_DN22484_c0_g1_i1	ASIM_0001235801-mRNA-1	transcript=ASIM_0001235801-mRNA-1 gene=ASIM_0001235801	2e-30	88	84
TRINITY_DN22484_c0_g2_i1	ASIM_0001235801-mRNA-1	transcript=ASIM_0001235801-mRNA-1 gene=ASIM_0001235801	2e-30	88	84
TRINITY_DN22506_c0_g1_i1	ASIM_0001393801-mRNA-1	transcript=ASIM_0001393801-mRNA-1 gene=ASIM_0001393801	3e-36	100	78
TRINITY_DN22510_c1_g1_i1	ASIM_0001661801-mRNA-1	transcript=ASIM_0001661801-mRNA-1 gene=ASIM_0001661801	1e-10	86	37
TRINITY_DN22512_c0_g1_i1]---[SwissProt|Q09475|-1|2|Trembl|F1KPZ5|-1|2|DNA2PEP|67|-|2|	ASIM_0001483701-mRNA-1	transcript=ASIM_0001483701-mRNA-1 gene=ASIM_0001483701	1e-33	100	82
TRINITY_DN22513_c0_g1_i1]---[SwissProt|Q8MQW8|1|1|Trembl|F1KR34|1|1|DNA2PEP|69|+|1|	ASIM_0000202301-mRNA-1	transcript=ASIM_0000202301-mRNA-1 gene=ASIM_0000202301	7e-35	139	69
TRINITY_DN22513_c0_g2_i1]---[SwissProt|Q8MQW8|1|0|Trembl|F1KR34|1|0|DNA2PEP|73|+|0|	ASIM_0000202301-mRNA-1	transcript=ASIM_0000202301-mRNA-1 gene=ASIM_0000202301	6e-37	136	70
TRINITY_DN22520_c0_g1_i1]---[SwissProt|P61023|-1|2|Trembl|A0A0B2W1X2|-1|2|DNA2PEP|169|-|2|	ASIM_0001091101-mRNA-1	transcript=ASIM_0001091101-mRNA-1 gene=ASIM_0001091101	9e-58	121	49
TRINITY_DN22523_c0_g1_i1]---[SwissProt|Q04833|1|0|Trembl|U1M8G4|1|0|DNA2PEP|71|+|0|	ASIM_0001296901-mRNA-1	transcript=ASIM_0001296901-mRNA-1 gene=ASIM_0001296901	7e-41	100	95
TRINITY_DN22526_c0_g1_i1]---[SwissProt|Q54DF7|1|2|Trembl|F1LAH2|1|2|DNA2PEP|171|+|2|	ASIM_0001869601-mRNA-1	transcript=ASIM_0001869601-mRNA-1 gene=ASIM_0001869601	2e-47	88	47
TRINITY_DN22591_c0_g1_i1]---[SwissProt|Q04833|1|1|Trembl|F1KPG1|1|1|DNA2PEP|68|+|1|	ASIM_0001296901-mRNA-1	transcript=ASIM_0001296901-mRNA-1 gene=ASIM_0001296901	4e-37	100	86
TRINITY_DN22591_c0_g2_i1]---[SwissProt|Q04833|1|1|Trembl|F1KPG1|1|1|DNA2PEP|68|+|1|	ASIM_0001296901-mRNA-1	transcript=ASIM_0001296901-mRNA-1 gene=ASIM_0001296901	4e-37	100	86
TRINITY_DN22639_c0_g1_i1	ASIM_0001141101-mRNA-1	transcript=ASIM_0001141101-mRNA-1 gene=ASIM_0001141101	8e-23	97	66
TRINITY_DN22639_c0_g2_i1	ASIM_0001141101-mRNA-1	transcript=ASIM_0001141101-mRNA-1 gene=ASIM_0001141101	9e-23	90	66
TRINITY_DN22666_c0_g1_i1]---[SwissProt|Q5R6L5|1|2|Trembl|A0A0M3IHJ3|1|2|DNA2PEP|67|+|2|	ASIM_0000336101-mRNA-1	transcript=ASIM_0000336101-mRNA-1 gene=ASIM_0000336101	8e-34	100	88
TRINITY_DN22674_c0_g1_i1]---[SwissProt|Q0E908|-1|2|Trembl|A0A0M3HU45|-1|2|DNA2PEP|76|-|2|	ASIM_0001215201-mRNA-1	transcript=ASIM_0001215201-mRNA-1 gene=ASIM_0001215201	6e-37	100	81
TRINITY_DN22674_c0_g2_i1]---[SwissProt|Q0E908|-1|2|Trembl|A0A0M3HU45|-1|2|DNA2PEP|80|-|2|	ASIM_0001215201-mRNA-1	transcript=ASIM_0001215201-mRNA-1 gene=ASIM_0001215201	6e-39	100	81
TRINITY_DN22686_c0_g1_i1]---[SwissProt|O61308|1|0|Trembl|U1MDH6|1|0|DNA2PEP|70|+|0|	ASIM_0000562301-mRNA-1	transcript=ASIM_0000562301-mRNA-1 gene=ASIM_0000562301	4e-23	95	59
TRINITY_DN22686_c0_g2_i1]---[SwissProt|O61308|1|0|Trembl|U1MDH6|1|0|DNA2PEP|70|+|0|	ASIM_0000562301-mRNA-1	transcript=ASIM_0000562301-mRNA-1 gene=ASIM_0000562301	4e-23	95	59
TRINITY_DN22690_c0_g1_i1]---[SwissProt|Q23424|-1|0|Trembl|U1NLG8|-1|0|DNA2PEP|79|-|0|	ASIM_0000642101-mRNA-1	transcript=ASIM_0000642101-mRNA-1 gene=ASIM_0000642101	3e-32	97	66
TRINITY_DN22695_c0_g1_i1	ASIM_0001715701-mRNA-1	transcript=ASIM_0001715701-mRNA-1 gene=ASIM_0001715701	0.0001	116	31
TRINITY_DN22695_c0_g3_i1	ASIM_0001715701-mRNA-1	transcript=ASIM_0001715701-mRNA-1 gene=ASIM_0001715701	0.0001	116	31
TRINITY_DN22710_c0_g4_i1	ASIM_0001476001-mRNA-1	transcript=ASIM_0001476001-mRNA-1 gene=ASIM_0001476001	1e-19	98	50
TRINITY_DN22719_c0_g1_i1	ASIM_0001483801-mRNA-1	transcript=ASIM_0001483801-mRNA-1 gene=ASIM_0001483801	3e-20	64	62
TRINITY_DN22719_c0_g2_i1	ASIM_0001483801-mRNA-1	transcript=ASIM_0001483801-mRNA-1 gene=ASIM_0001483801	3e-20	64	62
TRINITY_DN22723_c0_g1_i1]---[SwissProt|O61998|1|1|Trembl|A0A182EWA7|1|1|DNA2PEP|84|+|1|	ASIM_0001272601-mRNA-1	transcript=ASIM_0001272601-mRNA-1 gene=ASIM_0001272601	7e-55	100	97
TRINITY_DN22727_c0_g1_i1]---[Trembl|A0A0M3HTR3|-1|0|DNA2PEP|151|-|0|	ASIM_0001269101-mRNA-1	transcript=ASIM_0001269101-mRNA-1 gene=ASIM_0001269101	4e-67	100	66
TRINITY_DN2272_c0_g1_i1	ASIM_0000022401-mRNA-1	transcript=ASIM_0000022401-mRNA-1 gene=ASIM_0000022401	1e-26	92	72
TRINITY_DN22731_c0_g1_i1	ASIM_0002042001-mRNA-1	transcript=ASIM_0002042001-mRNA-1 gene=ASIM_0002042001	4e-09	63	32
TRINITY_DN22742_c0_g1_i1	ASIM_0001085101-mRNA-1	transcript=ASIM_0001085101-mRNA-1 gene=ASIM_0001085101	2e-30	87	79
TRINITY_DN22742_c0_g4_i1	ASIM_0001085101-mRNA-1	transcript=ASIM_0001085101-mRNA-1 gene=ASIM_0001085101	2e-30	87	79
TRINITY_DN22750_c0_g1_i1]---[SwissProt|P90703|1|0|Trembl|A0A0M3JS03|1|0|DNA2PEP|116|+|0|	ASIM_0001072501-mRNA-1	transcript=ASIM_0001072501-mRNA-1 gene=ASIM_0001072501	5e-36	55	98
TRINITY_DN22758_c1_g2_i1]---[SwissProt|Q80V23|1|0|Trembl|A0A0B2V509|1|0|DNA2PEP|146|+|0|	ASIM_0000263701-mRNA-1	transcript=ASIM_0000263701-mRNA-1 gene=ASIM_0000263701	7e-24	58	54
TRINITY_DN22761_c0_g1_i1]---[SwissProt|Q95XZ0|-1|0|Trembl|A0A183VBS1|-1|0|DNA2PEP|67|-|0|	ASIM_0001093001-mRNA-1	transcript=ASIM_0001093001-mRNA-1 gene=ASIM_0001093001	5e-35	100	83
TRINITY_DN22761_c0_g2_i1]---[SwissProt|Q95XZ0|-1|0|Trembl|A0A183VBS1|-1|0|DNA2PEP|67|-|0|	ASIM_0001093001-mRNA-1	transcript=ASIM_0001093001-mRNA-1 gene=ASIM_0001093001	5e-35	100	83
TRINITY_DN22761_c0_g3_i1]---[SwissProt|Q95XZ0|-1|0|Trembl|A0A183VBS1|-1|0|DNA2PEP|67|-|0|	ASIM_0001093001-mRNA-1	transcript=ASIM_0001093001-mRNA-1 gene=ASIM_0001093001	5e-35	100	83
TRINITY_DN22764_c0_g1_i1]---[SwissProt|P49641|-1|1|Trembl|A0A0B2UVH6|-1|1|DNA2PEP|68|-|1|	ASIM_0001194101-mRNA-1	transcript=ASIM_0001194101-mRNA-1 gene=ASIM_0001194101	9e-25	108	64
TRINITY_DN22769_c0_g1_i1	ASIM_0001393801-mRNA-1	transcript=ASIM_0001393801-mRNA-1 gene=ASIM_0001393801	1e-69	100	80
TRINITY_DN22772_c0_g1_i1	ASIM_0000031201-mRNA-1	transcript=ASIM_0000031201-mRNA-1 gene=ASIM_0000031201	9e-11	118	34
TRINITY_DN22772_c0_g2_i1	ASIM_0000031201-mRNA-1	transcript=ASIM_0000031201-mRNA-1 gene=ASIM_0000031201	9e-11	118	34
TRINITY_DN22772_c0_g3_i1	ASIM_0000031201-mRNA-1	transcript=ASIM_0000031201-mRNA-1 gene=ASIM_0000031201	9e-11	118	34
TRINITY_DN22772_c0_g4_i1	ASIM_0000031201-mRNA-1	transcript=ASIM_0000031201-mRNA-1 gene=ASIM_0000031201	8e-12	118	38
TRINITY_DN22773_c0_g1_i1]---[SwissProt|Q10578|1|2|Trembl|J9EST2|1|2|DNA2PEP|76|+|2|	ASIM_0001631801-mRNA-1	transcript=ASIM_0001631801-mRNA-1 gene=ASIM_0001631801	6e-10	46	71
TRINITY_DN22773_c0_g2_i1]---[SwissProt|Q10578|1|2|Trembl|J9EST2|1|2|DNA2PEP|76|+|2|	ASIM_0001631801-mRNA-1	transcript=ASIM_0001631801-mRNA-1 gene=ASIM_0001631801	6e-10	46	71
TRINITY_DN2278_c0_g1_i1]---[SwissProt|Q9W6Z2|-1|0|Trembl|A0A0B2VLF2|-1|0|DNA2PEP|123|-|0|	ASIM_0001210001-mRNA-1	transcript=ASIM_0001210001-mRNA-1 gene=ASIM_0001210001	2e-68	100	82
TRINITY_DN22833_c0_g1_i1	ASIM_0001086101-mRNA-1	transcript=ASIM_0001086101-mRNA-1 gene=ASIM_0001086101	6e-35	100	85
TRINITY_DN22840_c0_g1_i1]---[SwissProt|P27216|1|0|Trembl|A0A158PP01|1|0|DNA2PEP|238|+|0|	ASIM_0001332301-mRNA-1	transcript=ASIM_0001332301-mRNA-1 gene=ASIM_0001332301	9e-150	89	99
TRINITY_DN22842_c0_g1_i1]---[SwissProt|O94823|1|2|Trembl|F1KTI4|1|2|DNA2PEP|153|+|2|	ASIM_0001284601-mRNA-1	transcript=ASIM_0001284601-mRNA-1 gene=ASIM_0001284601	5e-11	37	48
TRINITY_DN22845_c0_g1_i1	ASIM_0001447901-mRNA-1	transcript=ASIM_0001447901-mRNA-1 gene=ASIM_0001447901	0.003	48	37
TRINITY_DN22848_c0_g1_i1	ASIM_0001312701-mRNA-1	transcript=ASIM_0001312701-mRNA-1 gene=ASIM_0001312701	5e-39	97	89
TRINITY_DN22848_c0_g2_i1	ASIM_0001312701-mRNA-1	transcript=ASIM_0001312701-mRNA-1 gene=ASIM_0001312701	1e-33	100	88
TRINITY_DN22849_c0_g2_i1	ASIM_0001607801-mRNA-1	transcript=ASIM_0001607801-mRNA-1 gene=ASIM_0001607801	5e-20	42	97
TRINITY_DN22849_c0_g3_i1	ASIM_0001607801-mRNA-1	transcript=ASIM_0001607801-mRNA-1 gene=ASIM_0001607801	6e-20	56	97
TRINITY_DN22850_c0_g1_i1]---[SwissProt|P42893|1|0|Trembl|A0A183UQU1|1|0|DNA2PEP|136|+|0|	ASIM_0001020501-mRNA-1	transcript=ASIM_0001020501-mRNA-1 gene=ASIM_0001020501	3e-20	110	30
TRINITY_DN22850_c0_g2_i1]---[SwissProt|P42893|1|0|Trembl|A0A183UQU1|1|0|DNA2PEP|136|+|0|	ASIM_0001020501-mRNA-1	transcript=ASIM_0001020501-mRNA-1 gene=ASIM_0001020501	3e-20	110	30
TRINITY_DN22850_c1_g1_i1]---[Trembl|A0A0B2V203|-1|1|DNA2PEP|162|-|1|	ASIM_0001020501-mRNA-1	transcript=ASIM_0001020501-mRNA-1 gene=ASIM_0001020501	8e-15	58	39
TRINITY_DN22864_c0_g1_i1]---[SwissProt|Q18688|1|0|Trembl|F1LFF3|1|0|DNA2PEP|91|+|0|	ASIM_0001272601-mRNA-1	transcript=ASIM_0001272601-mRNA-1 gene=ASIM_0001272601	4e-52	100	93
TRINITY_DN22872_c1_g1_i1]---[SwissProt|Q8IHI1|-1|0|Trembl|F1L7U9|-1|0|DNA2PEP|167|-|0|	ASIM_0001640201-mRNA-1	transcript=ASIM_0001640201-mRNA-1 gene=ASIM_0001640201	1e-32	55	56
TRINITY_DN22896_c0_g1_i1]---[SwissProt|Q0EEE2|-1|2|Trembl|A0A0B2V6W6|-1|2|DNA2PEP|127|-|2|	ASIM_0001062701-mRNA-1	transcript=ASIM_0001062701-mRNA-1 gene=ASIM_0001062701	5e-48	97	62
TRINITY_DN22896_c0_g2_i1]---[SwissProt|Q0EEE2|-1|2|Trembl|A0A0B2V6W6|-1|2|DNA2PEP|203|-|2|	ASIM_0001062701-mRNA-1	transcript=ASIM_0001062701-mRNA-1 gene=ASIM_0001062701	5e-61	86	57
TRINITY_DN22898_c0_g1_i1]---[SwissProt|Q95XZ0|1|0|Trembl|A0A183VDF6|1|0|DNA2PEP|72|+|0|	ASIM_0001093001-mRNA-1	transcript=ASIM_0001093001-mRNA-1 gene=ASIM_0001093001	2e-33	100	79
TRINITY_DN22898_c0_g2_i1]---[SwissProt|Q95XZ0|1|0|Trembl|A0A183VDF6|1|0|DNA2PEP|72|+|0|	ASIM_0001093001-mRNA-1	transcript=ASIM_0001093001-mRNA-1 gene=ASIM_0001093001	2e-33	100	79
TRINITY_DN22904_c0_g1_i1]---[Trembl|A0A0B2VP37|-1|1|DNA2PEP|188|-|1|	ASIM_0002141601-mRNA-1	transcript=ASIM_0002141601-mRNA-1 gene=ASIM_0002141601	1e-17	48	54
TRINITY_DN22928_c1_g1_i1]---[SwissProt|H2KYS8|1|1|Trembl|A0A0M3K8S2|1|1|DNA2PEP|86|+|1|	ASIM_0001736301-mRNA-1	transcript=ASIM_0001736301-mRNA-1 gene=ASIM_0001736301	2e-58	100	100
TRINITY_DN22945_c0_g1_i1]---[SwissProt|Q9H0S4|1|2|Trembl|A0A0M3KGW5|1|2|DNA2PEP|67|+|2|	ASIM_0002022901-mRNA-1	transcript=ASIM_0002022901-mRNA-1 gene=ASIM_0002022901	1e-37	100	89
TRINITY_DN22945_c0_g2_i1]---[SwissProt|Q9H0S4|1|0|Trembl|A0A0M3KGW5|1|0|DNA2PEP|67|+|0|	ASIM_0002022901-mRNA-1	transcript=ASIM_0002022901-mRNA-1 gene=ASIM_0002022901	1e-37	100	89
TRINITY_DN22945_c0_g3_i1]---[SwissProt|Q9H0S4|1|0|Trembl|A0A0M3KGW5|1|0|DNA2PEP|67|+|0|	ASIM_0002022901-mRNA-1	transcript=ASIM_0002022901-mRNA-1 gene=ASIM_0002022901	1e-37	100	89
TRINITY_DN22945_c0_g4_i1]---[SwissProt|Q9H0S4|1|2|Trembl|A0A0M3KGW5|1|2|DNA2PEP|67|+|2|	ASIM_0002022901-mRNA-1	transcript=ASIM_0002022901-mRNA-1 gene=ASIM_0002022901	1e-37	100	89
TRINITY_DN22945_c0_g5_i1]---[SwissProt|Q9H0S4|1|0|Trembl|A0A0M3KGW5|1|0|DNA2PEP|67|+|0|	ASIM_0002022901-mRNA-1	transcript=ASIM_0002022901-mRNA-1 gene=ASIM_0002022901	5e-37	100	88
TRINITY_DN22953_c0_g1_i1]---[SwissProt|O16262|1|1|Trembl|A0A0B2UVG8|1|1|DNA2PEP|209|+|1|	ASIM_0001405601-mRNA-1	transcript=ASIM_0001405601-mRNA-1 gene=ASIM_0001405601	1e-112	89	85
TRINITY_DN22954_c0_g1_i3]---[Trembl|A0A0B2UMU2|-1|0|DNA2PEP|128|-|0|	ASIM_0001383001-mRNA-1	transcript=ASIM_0001383001-mRNA-1 gene=ASIM_0001383001	4e-40	118	47
TRINITY_DN22959_c0_g1_i1	ASIM_0000291001-mRNA-1	transcript=ASIM_0000291001-mRNA-1 gene=ASIM_0000291001	3e-45	100	88
TRINITY_DN22963_c0_g1_i1]---[SwissProt|P39698|-1|2|Trembl|A0A0M3JVI3|-1|2|DNA2PEP|161|-|2|	ASIM_0001223801-mRNA-1	transcript=ASIM_0001223801-mRNA-1 gene=ASIM_0001223801	8e-108	93	100
TRINITY_DN22970_c0_g2_i1	ASIM_0001881401-mRNA-1	transcript=ASIM_0001881401-mRNA-1 gene=ASIM_0001881401	4e-23	60	51
TRINITY_DN22970_c1_g1_i1	ASIM_0001881401-mRNA-1	transcript=ASIM_0001881401-mRNA-1 gene=ASIM_0001881401	3e-15	93	32
TRINITY_DN22973_c0_g1_i1	ASIM_0000080701-mRNA-1	transcript=ASIM_0000080701-mRNA-1 gene=ASIM_0000080701	7e-36	91	43
TRINITY_DN22974_c0_g1_i1	ASIM_0001478101-mRNA-1	transcript=ASIM_0001478101-mRNA-1 gene=ASIM_0001478101	5e-16	57	50
TRINITY_DN22986_c0_g3_i1]---[SwissProt|Q20870|-1|1|Trembl|F1L9I0|-1|1|DNA2PEP|112|-|1|	ASIM_0001263001-mRNA-1	transcript=ASIM_0001263001-mRNA-1 gene=ASIM_0001263001	6e-08	50	38
TRINITY_DN22992_c0_g1_i1	ASIM_0000922601-mRNA-1	transcript=ASIM_0000922601-mRNA-1 gene=ASIM_0000922601	2e-29	72	46
TRINITY_DN22992_c0_g2_i1]---[SwissProt|P0CE10|1|0|Trembl|A0A183UMZ2|1|0|DNA2PEP|156|+|0|	ASIM_0000922601-mRNA-1	transcript=ASIM_0000922601-mRNA-1 gene=ASIM_0000922601	3e-41	73	51
TRINITY_DN22998_c0_g1_i1]---[SwissProt|Q03575|1|0|Trembl|A0A0M3JX83|1|0|DNA2PEP|142|+|0|	ASIM_0001294101-mRNA-1	transcript=ASIM_0001294101-mRNA-1 gene=ASIM_0001294101	7e-101	100	100
TRINITY_DN23001_c0_g1_i1	ASIM_0001644101-mRNA-1	transcript=ASIM_0001644101-mRNA-1 gene=ASIM_0001644101	1e-19	94	44
TRINITY_DN23011_c0_g1_i1	ASIM_0002155201-mRNA-1	transcript=ASIM_0002155201-mRNA-1 gene=ASIM_0002155201	3e-11	35	44
TRINITY_DN23015_c0_g1_i1]---[SwissProt|Q4LAL9|-1|0|Trembl|D0VFG1|-1|0|DNA2PEP|453|-|0|	ASIM_0001131001-mRNA-1	transcript=ASIM_0001131001-mRNA-1 gene=ASIM_0001131001	0.0	58	99
TRINITY_DN23017_c0_g1_i1	ASIM_0001382401-mRNA-1	transcript=ASIM_0001382401-mRNA-1 gene=ASIM_0001382401	4e-85	103	64
TRINITY_DN23018_c0_g1_i1	ASIM_0001441901-mRNA-1	transcript=ASIM_0001441901-mRNA-1 gene=ASIM_0001441901	6e-09	96	30
TRINITY_DN23019_c0_g1_i1]---[SwissProt|P35129|-1|1|Trembl|A0A183UDL7|-1|1|DNA2PEP|150|-|1|	ASIM_0001152401-mRNA-1	transcript=ASIM_0001152401-mRNA-1 gene=ASIM_0001152401	2e-108	98	100
TRINITY_DN23019_c0_g2_i1]---[SwissProt|P35129|-1|1|Trembl|A0A183UDL7|-1|1|DNA2PEP|150|-|1|	ASIM_0001152401-mRNA-1	transcript=ASIM_0001152401-mRNA-1 gene=ASIM_0001152401	2e-108	98	100
TRINITY_DN23027_c0_g1_i1]---[SwissProt|Q9CWX9|-1|2|Trembl|A0A0M3I2K2|-1|2|DNA2PEP|67|-|2|	ASIM_0000787901-mRNA-1	transcript=ASIM_0000787901-mRNA-1 gene=ASIM_0000787901	4e-17	82	56
TRINITY_DN2303_c0_g1_i1]---[SwissProt|P98160|1|1|Trembl|A0A0B2UTV1|1|1|DNA2PEP|78|+|1|	ASIM_0001149001-mRNA-1	transcript=ASIM_0001149001-mRNA-1 gene=ASIM_0001149001	4e-06	69	37
TRINITY_DN23056_c0_g1_i2	ASIM_0001412701-mRNA-1	transcript=ASIM_0001412701-mRNA-1 gene=ASIM_0001412701	2e-67	99	73
TRINITY_DN23073_c0_g1_i1]---[SwissProt|O18023|1|2|Trembl|A0A183UPK8|1|2|DNA2PEP|523|+|2|	ASIM_0000012001-mRNA-1	transcript=ASIM_0000012001-mRNA-1 gene=ASIM_0000012001	0.0	99	59
TRINITY_DN23077_c0_g1_i1]---[SwissProt|Q80TB8|1|1|Trembl|A0A0M3JUV1|1|1|DNA2PEP|365|+|1|	ASIM_0001197801-mRNA-1	transcript=ASIM_0001197801-mRNA-1 gene=ASIM_0001197801	0.0	102	97
TRINITY_DN23093_c0_g1_i1	ASIM_0001358801-mRNA-1	transcript=ASIM_0001358801-mRNA-1 gene=ASIM_0001358801	5e-23	65	50
TRINITY_DN23093_c0_g3_i1	ASIM_0001358801-mRNA-1	transcript=ASIM_0001358801-mRNA-1 gene=ASIM_0001358801	6e-10	73	58
TRINITY_DN23099_c0_g1_i1	ASIM_0000939601-mRNA-1	transcript=ASIM_0000939601-mRNA-1 gene=ASIM_0000939601	0.0002	30	66
TRINITY_DN2310_c0_g1_i1]---[SwissProt|Q9V5N8|1|1|Trembl|A0A0B2UNC5|1|1|DNA2PEP|99|+|1|	ASIM_0001127801-mRNA-1	transcript=ASIM_0001127801-mRNA-1 gene=ASIM_0001127801	1e-09	55	45
TRINITY_DN23111_c0_g1_i1]---[SwissProt|O01761|1|1|Trembl|F1KPF2|1|1|DNA2PEP|72|+|1|	ASIM_0001257701-mRNA-1	transcript=ASIM_0001257701-mRNA-1 gene=ASIM_0001257701	7e-21	100	58
TRINITY_DN23111_c0_g2_i1]---[SwissProt|O01761|1|1|Trembl|F1KPF2|1|1|DNA2PEP|72|+|1|	ASIM_0001257701-mRNA-1	transcript=ASIM_0001257701-mRNA-1 gene=ASIM_0001257701	7e-21	100	58
TRINITY_DN23114_c0_g1_i1]---[Trembl|A0A0B2VTC8|-1|0|DNA2PEP|176|-|0|	ASIM_0001970001-mRNA-1	transcript=ASIM_0001970001-mRNA-1 gene=ASIM_0001970001	7e-29	100	39
TRINITY_DN23116_c0_g1_i1]---[SwissProt|P68202|-1|2|Trembl|F1LEI3|-1|2|DNA2PEP|147|-|2|	ASIM_0001406201-mRNA-1	transcript=ASIM_0001406201-mRNA-1 gene=ASIM_0001406201	1e-05	36	41
TRINITY_DN23117_c0_g1_i1]---[SwissProt|Q8R4P9|-1|2|Trembl|F1KR70|-1|2|DNA2PEP|73|-|2|	ASIM_0001121801-mRNA-1	transcript=ASIM_0001121801-mRNA-1 gene=ASIM_0001121801	1e-08	83	39
TRINITY_DN23128_c0_g2_i1]---[SwissProt|P54244|-1|0|Trembl|U1M3Q9|-1|0|DNA2PEP|91|-|0|	ASIM_0001402601-mRNA-1	transcript=ASIM_0001402601-mRNA-1 gene=ASIM_0001402601	0.002	45	36
TRINITY_DN23149_c0_g1_i1]---[SwissProt|Q9Z1K5|-1|0|Trembl|U1P120|-1|0|DNA2PEP|452|-|0|	ASIM_0001357601-mRNA-1	transcript=ASIM_0001357601-mRNA-1 gene=ASIM_0001357601	0.0	97	90
TRINITY_DN23157_c0_g1_i1]---[SwissProt|Q5U2U0|1|1|Trembl|A0A0R3QJ34|1|1|DNA2PEP|77|+|1|	ASIM_0001108801-mRNA-1	transcript=ASIM_0001108801-mRNA-1 gene=ASIM_0001108801	6e-45	100	92
TRINITY_DN23157_c0_g2_i1]---[SwissProt|Q5U2U0|1|1|Trembl|A0A0R3QJ34|1|1|DNA2PEP|77|+|1|	ASIM_0001108801-mRNA-1	transcript=ASIM_0001108801-mRNA-1 gene=ASIM_0001108801	6e-45	100	92
TRINITY_DN23164_c0_g1_i1]---[SwissProt|Q14517|-1|1|Trembl|A0A0M3I7N1|-1|1|DNA2PEP|144|-|1|	ASIM_0001287501-mRNA-1	transcript=ASIM_0001287501-mRNA-1 gene=ASIM_0001287501	2e-07	61	31
TRINITY_DN23165_c0_g2_i1	ASIM_0000923401-mRNA-1	transcript=ASIM_0000923401-mRNA-1 gene=ASIM_0000923401	0.0001	30	80
TRINITY_DN23166_c0_g1_i1	ASIM_0002118401-mRNA-1	transcript=ASIM_0002118401-mRNA-1 gene=ASIM_0002118401	3e-11	100	68
TRINITY_DN2316_c0_g1_i1	ASIM_0000144701-mRNA-1	transcript=ASIM_0000144701-mRNA-1 gene=ASIM_0000144701	8e-40	122	54
TRINITY_DN23170_c0_g3_i1]---[SwissProt|P16621|1|1|Trembl|A0A158PNW5|1|1|DNA2PEP|87|+|1|	ASIM_0001302601-mRNA-1	transcript=ASIM_0001302601-mRNA-1 gene=ASIM_0001302601	7e-49	100	87
TRINITY_DN23170_c0_g5_i1]---[SwissProt|P16621|1|1|Trembl|A0A158PNW5|1|1|DNA2PEP|87|+|1|	ASIM_0001302601-mRNA-1	transcript=ASIM_0001302601-mRNA-1 gene=ASIM_0001302601	7e-49	100	87
TRINITY_DN23172_c0_g2_i1]---[SwissProt|P34299|1|1|Trembl|A0A182EVI3|1|1|DNA2PEP|112|+|1|	ASIM_0001007901-mRNA-1	transcript=ASIM_0001007901-mRNA-1 gene=ASIM_0001007901	8e-27	75	60
TRINITY_DN23180_c0_g1_i1	ASIM_0001736701-mRNA-1	transcript=ASIM_0001736701-mRNA-1 gene=ASIM_0001736701	6e-54	97	63
TRINITY_DN23180_c0_g2_i1	ASIM_0001736701-mRNA-1	transcript=ASIM_0001736701-mRNA-1 gene=ASIM_0001736701	2e-54	97	63
TRINITY_DN23186_c0_g1_i1	ASIM_0001243901-mRNA-1	transcript=ASIM_0001243901-mRNA-1 gene=ASIM_0001243901	1e-14	86	54
TRINITY_DN23186_c0_g2_i1]---[Trembl|A0A0B2UZV4|-1|1|DNA2PEP|177|-|1|	ASIM_0001243901-mRNA-1	transcript=ASIM_0001243901-mRNA-1 gene=ASIM_0001243901	5e-24	83	38
TRINITY_DN23193_c0_g1_i1]---[Trembl|A0A0M3K7B8|-1|2|DNA2PEP|131|-|2|	ASIM_0001685901-mRNA-1	transcript=ASIM_0001685901-mRNA-1 gene=ASIM_0001685901	1e-59	67	98
TRINITY_DN23195_c0_g1_i2	ASIM_0001272601-mRNA-1	transcript=ASIM_0001272601-mRNA-1 gene=ASIM_0001272601	2e-08	100	89
TRINITY_DN23201_c0_g1_i1]---[SwissProt|P34577|1|0|Trembl|A0A0B2VP89|1|0|DNA2PEP|71|+|0|	ASIM_0000083701-mRNA-1	transcript=ASIM_0000083701-mRNA-1 gene=ASIM_0000083701	5e-25	95	61
TRINITY_DN23206_c0_g1_i1]---[SwissProt|Q10013|1|0|Trembl|A0A0M3IZA2|1|0|DNA2PEP|97|+|0|	ASIM_0000058301-mRNA-1	transcript=ASIM_0000058301-mRNA-1 gene=ASIM_0000058301	3e-60	93	100
TRINITY_DN23206_c0_g3_i1]---[SwissProt|Q10013|1|0|Trembl|A0A0M3IZA2|1|0|DNA2PEP|97|+|0|	ASIM_0000058301-mRNA-1	transcript=ASIM_0000058301-mRNA-1 gene=ASIM_0000058301	3e-60	93	100
TRINITY_DN23208_c0_g1_i1	ASIM_0001821501-mRNA-1	transcript=ASIM_0001821501-mRNA-1 gene=ASIM_0001821501	5e-10	92	43
TRINITY_DN23208_c0_g2_i1	ASIM_0001821501-mRNA-1	transcript=ASIM_0001821501-mRNA-1 gene=ASIM_0001821501	2e-10	92	43
TRINITY_DN23211_c0_g1_i1	ASIM_0001302601-mRNA-1	transcript=ASIM_0001302601-mRNA-1 gene=ASIM_0001302601	1e-36	100	85
TRINITY_DN23211_c0_g2_i1	ASIM_0001302601-mRNA-1	transcript=ASIM_0001302601-mRNA-1 gene=ASIM_0001302601	1e-36	100	85
TRINITY_DN23211_c0_g3_i1	ASIM_0001302601-mRNA-1	transcript=ASIM_0001302601-mRNA-1 gene=ASIM_0001302601	1e-36	100	85
TRINITY_DN23243_c0_g1_i1]---[SwissProt|O61308|1|0|Trembl|A0A0M3HHB8|1|0|DNA2PEP|75|+|0|	ASIM_0002115801-mRNA-1	transcript=ASIM_0002115801-mRNA-1 gene=ASIM_0002115801	2e-27	101	67
TRINITY_DN23256_c0_g1_i3]---[SwissProt|H9D1R1|1|1|Trembl|A0A183UE85|1|1|DNA2PEP|125|+|1|	ASIM_0001024901-mRNA-1	transcript=ASIM_0001024901-mRNA-1 gene=ASIM_0001024901	4e-22	66	45
TRINITY_DN23259_c0_g1_i1]---[SwissProt|Q99JD4|-1|1|Trembl|A0A0B2VLZ7|-1|1|DNA2PEP|77|-|1|	ASIM_0001120401-mRNA-1	transcript=ASIM_0001120401-mRNA-1 gene=ASIM_0001120401	1e-42	100	92
TRINITY_DN23261_c0_g1_i1]---[SwissProt|Q04833|-1|0|Trembl|U1M8G4|-1|0|DNA2PEP|69|-|0|	ASIM_0001296901-mRNA-1	transcript=ASIM_0001296901-mRNA-1 gene=ASIM_0001296901	2e-36	95	92
TRINITY_DN23261_c0_g2_i1]---[SwissProt|Q04833|-1|0|Trembl|U1M8G4|-1|0|DNA2PEP|69|-|0|	ASIM_0001296901-mRNA-1	transcript=ASIM_0001296901-mRNA-1 gene=ASIM_0001296901	2e-36	95	92
TRINITY_DN23276_c0_g1_i1]---[SwissProt|P79171|-1|1|Trembl|A0A0M3I9D9|-1|1|DNA2PEP|86|-|1|	ASIM_0000357701-mRNA-1	transcript=ASIM_0000357701-mRNA-1 gene=ASIM_0000357701	1e-24	97	53
TRINITY_DN23276_c0_g2_i1]---[SwissProt|P15541|-1|1|Trembl|F1KW74|-1|1|DNA2PEP|67|-|1|	ASIM_0002135401-mRNA-1	transcript=ASIM_0002135401-mRNA-1 gene=ASIM_0002135401	3e-16	94	52
TRINITY_DN23293_c0_g1_i1]---[SwissProt|Q95YF0|-1|0|Trembl|F1KQY2|-1|0|DNA2PEP|297|-|0|	ASIM_0001120501-mRNA-1	transcript=ASIM_0001120501-mRNA-1 gene=ASIM_0001120501	2e-157	86	80
TRINITY_DN23294_c0_g1_i1]---[SwissProt|Q09996|1|1|Trembl|A0A0B2V236|1|1|DNA2PEP|124|+|1|	ASIM_0000420901-mRNA-1	transcript=ASIM_0000420901-mRNA-1 gene=ASIM_0000420901	1e-73	87	100
TRINITY_DN23298_c0_g1_i1]---[SwissProt|Q04833|-1|1|Trembl|A0A0C2C1K5|-1|1|DNA2PEP|69|-|1|	ASIM_0001296901-mRNA-1	transcript=ASIM_0001296901-mRNA-1 gene=ASIM_0001296901	1e-38	100	88
TRINITY_DN23312_c0_g1_i1	ASIM_0001013901-mRNA-1	transcript=ASIM_0001013901-mRNA-1 gene=ASIM_0001013901	5e-38	100	90
TRINITY_DN23312_c0_g2_i1	ASIM_0001013901-mRNA-1	transcript=ASIM_0001013901-mRNA-1 gene=ASIM_0001013901	4e-35	100	89
TRINITY_DN23337_c0_g3_i1	ASIM_0000027001-mRNA-1	transcript=ASIM_0000027001-mRNA-1 gene=ASIM_0000027001	0.0002	45	26
TRINITY_DN23345_c0_g3_i1]---[SwissProt|P34313|-1|2|Trembl|A0A0M3K6M4|-1|2|DNA2PEP|160|-|2|	ASIM_0001661501-mRNA-1	transcript=ASIM_0001661501-mRNA-1 gene=ASIM_0001661501	6e-92	88	89
TRINITY_DN23345_c0_g5_i1]---[SwissProt|P34313|-1|2|Trembl|A0A0M3K6M4|-1|2|DNA2PEP|164|-|2|	ASIM_0001661501-mRNA-1	transcript=ASIM_0001661501-mRNA-1 gene=ASIM_0001661501	1e-103	89	93
TRINITY_DN23345_c0_g6_i1]---[SwissProt|P34313|-1|2|Trembl|A0A0M3K6M4|-1|2|DNA2PEP|164|-|2|	ASIM_0001661501-mRNA-1	transcript=ASIM_0001661501-mRNA-1 gene=ASIM_0001661501	1e-103	89	93
TRINITY_DN23345_c0_g7_i1]---[SwissProt|P34313|-1|2|Trembl|A0A0M3K6M4|-1|2|DNA2PEP|160|-|2|	ASIM_0001661501-mRNA-1	transcript=ASIM_0001661501-mRNA-1 gene=ASIM_0001661501	6e-92	88	89
TRINITY_DN23349_c0_g1_i1	ASIM_0001136101-mRNA-1	transcript=ASIM_0001136101-mRNA-1 gene=ASIM_0001136101	9e-30	92	42
TRINITY_DN23351_c0_g1_i1]---[SwissProt|Q76IC5|1|2|Trembl|F1LBU7|1|2|DNA2PEP|69|+|2|	ASIM_0001128801-mRNA-1	transcript=ASIM_0001128801-mRNA-1 gene=ASIM_0001128801	6e-18	100	49
TRINITY_DN23351_c0_g2_i1]---[SwissProt|Q76IC5|1|2|Trembl|F1LBU7|1|2|DNA2PEP|69|+|2|	ASIM_0001128801-mRNA-1	transcript=ASIM_0001128801-mRNA-1 gene=ASIM_0001128801	6e-18	100	49
TRINITY_DN23352_c0_g1_i1]---[SwissProt|P34434|-1|2|Trembl|F1KQZ9|-1|2|DNA2PEP|116|-|2|	ASIM_0001440101-mRNA-1	transcript=ASIM_0001440101-mRNA-1 gene=ASIM_0001440101	6e-40	93	62
TRINITY_DN23352_c0_g2_i1]---[SwissProt|P34434|-1|2|Trembl|F1KQZ9|-1|2|DNA2PEP|116|-|2|	ASIM_0001440101-mRNA-1	transcript=ASIM_0001440101-mRNA-1 gene=ASIM_0001440101	6e-40	93	62
TRINITY_DN23353_c0_g1_i1]---[SwissProt|Q22146|-1|0|Trembl|A0A183UHR7|-1|0|DNA2PEP|160|-|0|	ASIM_0001080201-mRNA-1	transcript=ASIM_0001080201-mRNA-1 gene=ASIM_0001080201	1e-61	98	57
TRINITY_DN23355_c0_g1_i1]---[SwissProt|Q6P5E8|-1|1|Trembl|A0A0R3R3H3|-1|1|DNA2PEP|78|-|1|	ASIM_0000781101-mRNA-1	transcript=ASIM_0000781101-mRNA-1 gene=ASIM_0000781101	2e-23	57	84
TRINITY_DN23355_c0_g2_i1]---[SwissProt|Q6P5E8|-1|1|Trembl|A0A0R3R3H3|-1|1|DNA2PEP|78|-|1|	ASIM_0000781101-mRNA-1	transcript=ASIM_0000781101-mRNA-1 gene=ASIM_0000781101	2e-23	57	84
TRINITY_DN23355_c0_g3_i1]---[SwissProt|Q6P5E8|-1|1|Trembl|A0A0R3R3H3|-1|1|DNA2PEP|78|-|1|	ASIM_0000781101-mRNA-1	transcript=ASIM_0000781101-mRNA-1 gene=ASIM_0000781101	2e-23	57	84
TRINITY_DN23361_c0_g1_i1]---[SwissProt|Q9U2G0|-1|1|Trembl|U1NT14|-1|1|DNA2PEP|72|-|1|	ASIM_0000065601-mRNA-1	transcript=ASIM_0000065601-mRNA-1 gene=ASIM_0000065601	3e-21	98	74
TRINITY_DN23364_c0_g1_i1	ASIM_0001205901-mRNA-1	transcript=ASIM_0001205901-mRNA-1 gene=ASIM_0001205901	2e-73	99	74
TRINITY_DN23370_c0_g1_i1]---[SwissProt|Q29GR8|1|2|Trembl|A0A0N4TYT2|1|2|DNA2PEP|200|+|2|	ASIM_0001488701-mRNA-1	transcript=ASIM_0001488701-mRNA-1 gene=ASIM_0001488701	3e-44	95	41
TRINITY_DN23391_c0_g1_i1]---[SwissProt|P97798|1|2|Trembl|A0A0B2UQR6|1|2|DNA2PEP|69|+|2|	ASIM_0001389901-mRNA-1	transcript=ASIM_0001389901-mRNA-1 gene=ASIM_0001389901	5e-37	98	92
TRINITY_DN23391_c0_g2_i1]---[SwissProt|P97798|1|2|Trembl|A0A0B2UQR6|1|2|DNA2PEP|69|+|2|	ASIM_0001389901-mRNA-1	transcript=ASIM_0001389901-mRNA-1 gene=ASIM_0001389901	5e-37	98	92
TRINITY_DN23393_c0_g1_i1]---[SwissProt|Q56P03|-1|1|Trembl|A0A158PNK4|-1|1|DNA2PEP|422|-|1|	ASIM_0001232001-mRNA-1	transcript=ASIM_0001232001-mRNA-1 gene=ASIM_0001232001	0.0	91	87
TRINITY_DN23409_c1_g1_i1	ASIM_0001517701-mRNA-1	transcript=ASIM_0001517701-mRNA-1 gene=ASIM_0001517701	2e-33	103	67
TRINITY_DN23427_c0_g1_i1]---[SwissProt|Q7T330|1|0|Trembl|F1KV93|1|0|DNA2PEP|221|+|0|	ASIM_0001097601-mRNA-1	transcript=ASIM_0001097601-mRNA-1 gene=ASIM_0001097601	3e-16	74	27
TRINITY_DN2342_c0_g1_i1	ASIM_0000914501-mRNA-1	transcript=ASIM_0000914501-mRNA-1 gene=ASIM_0000914501	0.0005	39	40
TRINITY_DN23435_c0_g1_i1]---[SwissProt|Q23978|1|0|Trembl|F1KRC2|1|0|DNA2PEP|77|+|0|	ASIM_0001477201-mRNA-1	transcript=ASIM_0001477201-mRNA-1 gene=ASIM_0001477201	7e-31	100	67
TRINITY_DN23449_c0_g2_i1]---[SwissProt|Q95017|-1|2|Trembl|F1LD01|-1|2|DNA2PEP|91|-|2|	ASIM_0000785801-mRNA-1	transcript=ASIM_0000785801-mRNA-1 gene=ASIM_0000785801	4e-47	78	98
TRINITY_DN23453_c0_g1_i1]---[SwissProt|A8XP97|1|1|Trembl|A0A183Y3R9|1|1|DNA2PEP|100|+|1|	ASIM_0000159301-mRNA-1	transcript=ASIM_0000159301-mRNA-1 gene=ASIM_0000159301	2e-09	31	70
TRINITY_DN23463_c0_g1_i1]---[SwissProt|Q03574|-1|1|Trembl|A0A0M3IMA4|-1|1|DNA2PEP|126|-|1|	ASIM_0001868201-mRNA-1	transcript=ASIM_0001868201-mRNA-1 gene=ASIM_0001868201	2e-49	89	63
TRINITY_DN23465_c0_g1_i1	ASIM_0001180601-mRNA-1	transcript=ASIM_0001180601-mRNA-1 gene=ASIM_0001180601	3e-10	70	62
TRINITY_DN23465_c0_g2_i1	ASIM_0001180601-mRNA-1	transcript=ASIM_0001180601-mRNA-1 gene=ASIM_0001180601	3e-10	68	62
TRINITY_DN23467_c0_g1_i1]---[SwissProt|Q27533|-1|1|Trembl|A0A0B2UN41|-1|1|DNA2PEP|81|-|1|	ASIM_0001299201-mRNA-1	transcript=ASIM_0001299201-mRNA-1 gene=ASIM_0001299201	2e-40	100	79
TRINITY_DN23476_c0_g1_i2]---[SwissProt|P39698|-1|1|Trembl|U1LWX5|-1|1|DNA2PEP|152|-|1|	ASIM_0001223801-mRNA-1	transcript=ASIM_0001223801-mRNA-1 gene=ASIM_0001223801	3e-102	98	94
TRINITY_DN23480_c0_g1_i1]---[SwissProt|P52709|1|0|Trembl|J9BJ46|1|0|DNA2PEP|67|+|0|	ASIM_0001526401-mRNA-1	transcript=ASIM_0001526401-mRNA-1 gene=ASIM_0001526401	7e-39	100	91
TRINITY_DN23481_c0_g1_i1]---[Trembl|A0A183V6Y1|-1|2|DNA2PEP|172|-|2|	ASIM_0001202601-mRNA-1	transcript=ASIM_0001202601-mRNA-1 gene=ASIM_0001202601	5e-69	100	73
TRINITY_DN23483_c0_g1_i1]---[SwissProt|P12845|1|0|Trembl|A0A0M3K1Z5|1|0|DNA2PEP|362|+|0|	ASIM_0001490901-mRNA-1	transcript=ASIM_0001490901-mRNA-1 gene=ASIM_0001490901	0.0	100	100
TRINITY_DN23488_c0_g1_i1]---[SwissProt|Q04833|-1|0|Trembl|U1M8G4|-1|0|DNA2PEP|71|-|0|	ASIM_0001296901-mRNA-1	transcript=ASIM_0001296901-mRNA-1 gene=ASIM_0001296901	2e-29	98	70
TRINITY_DN23488_c0_g2_i1]---[SwissProt|Q04833|-1|0|Trembl|U1M8G4|-1|0|DNA2PEP|89|-|0|	ASIM_0001296901-mRNA-1	transcript=ASIM_0001296901-mRNA-1 gene=ASIM_0001296901	4e-39	98	69
TRINITY_DN23488_c0_g3_i1]---[SwissProt|Q04833|-1|1|Trembl|U1M8G4|-1|1|DNA2PEP|80|-|1|	ASIM_0001296901-mRNA-1	transcript=ASIM_0001296901-mRNA-1 gene=ASIM_0001296901	2e-35	100	71
TRINITY_DN23491_c0_g1_i1]---[SwissProt|Q90YL4|1|0|Trembl|A0A0R3S0C1|1|0|DNA2PEP|95|+|0|	ASIM_0001086701-mRNA-1	transcript=ASIM_0001086701-mRNA-1 gene=ASIM_0001086701	7e-60	100	92
TRINITY_DN2349_c0_g1_i1	ASIM_0001090701-mRNA-1	transcript=ASIM_0001090701-mRNA-1 gene=ASIM_0001090701	1e-50	100	100
TRINITY_DN23502_c0_g1_i2	ASIM_0001150901-mRNA-1	transcript=ASIM_0001150901-mRNA-1 gene=ASIM_0001150901	3e-37	109	49
TRINITY_DN23504_c0_g1_i1]---[SwissProt|O15440|1|2|Trembl|A0A183UZU6|1|2|DNA2PEP|67|+|2|	ASIM_0000060501-mRNA-1	transcript=ASIM_0000060501-mRNA-1 gene=ASIM_0000060501	1e-32	100	79
TRINITY_DN23505_c0_g1_i1	ASIM_0002154101-mRNA-1	transcript=ASIM_0002154101-mRNA-1 gene=ASIM_0002154101	2e-09	78	43
TRINITY_DN23512_c0_g1_i1	ASIM_0001421001-mRNA-1	transcript=ASIM_0001421001-mRNA-1 gene=ASIM_0001421001	1e-21	55	100
TRINITY_DN23522_c0_g1_i1	ASIM_0001068701-mRNA-1	transcript=ASIM_0001068701-mRNA-1 gene=ASIM_0001068701	2e-100	112	65
TRINITY_DN23522_c0_g2_i1	ASIM_0001068701-mRNA-1	transcript=ASIM_0001068701-mRNA-1 gene=ASIM_0001068701	2e-17	104	47
TRINITY_DN23523_c0_g1_i1]---[SwissProt|Q27389|1|2|Trembl|A0A0M3HZ28|1|2|DNA2PEP|212|+|2|	ASIM_0000066101-mRNA-1	transcript=ASIM_0000066101-mRNA-1 gene=ASIM_0000066101	8e-130	96	84
TRINITY_DN23525_c0_g2_i1]---[Trembl|A0A0M3JRW5|-1|1|DNA2PEP|231|-|1|	ASIM_0001067201-mRNA-1	transcript=ASIM_0001067201-mRNA-1 gene=ASIM_0001067201	8e-129	77	97
TRINITY_DN23534_c0_g1_i1	ASIM_0001340401-mRNA-1	transcript=ASIM_0001340401-mRNA-1 gene=ASIM_0001340401	6e-11	147	40
TRINITY_DN23534_c0_g2_i2	ASIM_0001340401-mRNA-1	transcript=ASIM_0001340401-mRNA-1 gene=ASIM_0001340401	4e-24	134	46
TRINITY_DN23544_c0_g1_i1]---[SwissProt|Q10007|-1|2|Trembl|A0A0B2VBZ0|-1|2|DNA2PEP|150|-|2|	ASIM_0001172601-mRNA-1	transcript=ASIM_0001172601-mRNA-1 gene=ASIM_0001172601	9e-79	110	72
TRINITY_DN23550_c0_g1_i1	ASIM_0001014001-mRNA-1	transcript=ASIM_0001014001-mRNA-1 gene=ASIM_0001014001	3e-28	100	68
TRINITY_DN23559_c0_g1_i1	ASIM_0001460101-mRNA-1	transcript=ASIM_0001460101-mRNA-1 gene=ASIM_0001460101	6e-13	79	62
TRINITY_DN23559_c0_g2_i1	ASIM_0001460101-mRNA-1	transcript=ASIM_0001460101-mRNA-1 gene=ASIM_0001460101	7e-13	79	62
TRINITY_DN23573_c0_g1_i1]---[SwissProt|Q0P451|1|2|Trembl|U1MPU6|1|2|DNA2PEP|112|+|2|	ASIM_0001783301-mRNA-1	transcript=ASIM_0001783301-mRNA-1 gene=ASIM_0001783301	1e-41	71	81
TRINITY_DN23579_c0_g1_i1]---[SwissProt|Q10039|1|1|Trembl|A0A0B2VI67|1|1|DNA2PEP|69|+|1|	ASIM_0001519901-mRNA-1	transcript=ASIM_0001519901-mRNA-1 gene=ASIM_0001519901	7e-26	100	71
TRINITY_DN23579_c0_g2_i1]---[SwissProt|Q10039|1|1|Trembl|A0A0B2VI67|1|1|DNA2PEP|69|+|1|	ASIM_0001519901-mRNA-1	transcript=ASIM_0001519901-mRNA-1 gene=ASIM_0001519901	7e-26	100	71
TRINITY_DN23590_c0_g1_i1]---[SwissProt|Q8BX70|1|0|Trembl|A0A0B2VR82|1|0|DNA2PEP|88|+|0|	ASIM_0001027801-mRNA-1	transcript=ASIM_0001027801-mRNA-1 gene=ASIM_0001027801	1e-50	94	97
TRINITY_DN23590_c0_g2_i1]---[SwissProt|Q8BX70|1|0|Trembl|A0A0B2VR82|1|0|DNA2PEP|88|+|0|	ASIM_0001027801-mRNA-1	transcript=ASIM_0001027801-mRNA-1 gene=ASIM_0001027801	3e-50	94	96
TRINITY_DN23610_c0_g1_i1	ASIM_0001927001-mRNA-1	transcript=ASIM_0001927001-mRNA-1 gene=ASIM_0001927001	9e-27	96	60
TRINITY_DN23636_c0_g2_i2]---[SwissProt|Q9Z1N3|-1|0|Trembl|F1KQ35|-1|0|DNA2PEP|755|-|0|	ASIM_0001022501-mRNA-1	transcript=ASIM_0001022501-mRNA-1 gene=ASIM_0001022501	0.0	101	82
TRINITY_DN23642_c0_g1_i1]---[SwissProt|Q19020|-1|1|Trembl|A0A183UBN6|-1|1|DNA2PEP|69|-|1|	ASIM_0001282101-mRNA-1	transcript=ASIM_0001282101-mRNA-1 gene=ASIM_0001282101	4e-33	100	84
TRINITY_DN23642_c0_g2_i1]---[SwissProt|Q19020|-1|1|Trembl|A0A183UBN6|-1|1|DNA2PEP|69|-|1|	ASIM_0001282101-mRNA-1	transcript=ASIM_0001282101-mRNA-1 gene=ASIM_0001282101	4e-33	100	84
TRINITY_DN23648_c0_g1_i1]---[SwissProt|Q6GM82|1|0|Trembl|A0A0M3K1X9|1|0|DNA2PEP|91|+|0|	ASIM_0001489101-mRNA-1	transcript=ASIM_0001489101-mRNA-1 gene=ASIM_0001489101	5e-49	98	81
TRINITY_DN23648_c0_g2_i1]---[SwissProt|A4IFH5|1|1|Trembl|A0A0M3K1X9|1|1|DNA2PEP|116|+|1|	ASIM_0001489101-mRNA-1	transcript=ASIM_0001489101-mRNA-1 gene=ASIM_0001489101	1e-62	99	79
TRINITY_DN23658_c0_g1_i1	ASIM_0001415701-mRNA-1	transcript=ASIM_0001415701-mRNA-1 gene=ASIM_0001415701	0.003	91	41
TRINITY_DN23665_c0_g1_i1]---[SwissProt|Q9U3F4|1|2|Trembl|Q17099|1|2|DNA2PEP|486|+|2|	ASIM_0002052601-mRNA-1	transcript=ASIM_0002052601-mRNA-1 gene=ASIM_0002052601	1e-35	32	41
TRINITY_DN23679_c0_g1_i1]---[SwissProt|P23730|1|2|Trembl|F1KVP4|1|2|DNA2PEP|74|+|2|	ASIM_0000147301-mRNA-1	transcript=ASIM_0000147301-mRNA-1 gene=ASIM_0000147301	6e-11	70	48
TRINITY_DN23679_c0_g2_i1]---[SwissProt|P23730|1|2|Trembl|F1KVP4|1|2|DNA2PEP|74|+|2|	ASIM_0000147301-mRNA-1	transcript=ASIM_0000147301-mRNA-1 gene=ASIM_0000147301	7e-11	70	48
TRINITY_DN23685_c0_g1_i1	ASIM_0001927001-mRNA-1	transcript=ASIM_0001927001-mRNA-1 gene=ASIM_0001927001	7e-17	67	73
TRINITY_DN23690_c0_g1_i1	ASIM_0000071001-mRNA-1	transcript=ASIM_0000071001-mRNA-1 gene=ASIM_0000071001	2e-19	91	43
TRINITY_DN23715_c0_g1_i1]---[SwissProt|Q63433|1|1|Trembl|F1KSX3|1|1|DNA2PEP|76|+|1|	ASIM_0001450401-mRNA-1	transcript=ASIM_0001450401-mRNA-1 gene=ASIM_0001450401	4e-38	100	80
TRINITY_DN23719_c0_g2_i1]---[SwissProt|Q5RHH4|1|0|Trembl|F1KSC4|1|0|DNA2PEP|111|+|0|	ASIM_0001703201-mRNA-1	transcript=ASIM_0001703201-mRNA-1 gene=ASIM_0001703201	1e-45	92	70
TRINITY_DN23725_c0_g1_i1	ASIM_0000809001-mRNA-1	transcript=ASIM_0000809001-mRNA-1 gene=ASIM_0000809001	3e-09	56	48
TRINITY_DN23728_c0_g1_i1	ASIM_0001213601-mRNA-1	transcript=ASIM_0001213601-mRNA-1 gene=ASIM_0001213601	6e-07	78	29
TRINITY_DN23730_c0_g1_i1	ASIM_0001563601-mRNA-1	transcript=ASIM_0001563601-mRNA-1 gene=ASIM_0001563601	1e-07	64	33
TRINITY_DN23739_c0_g1_i3]---[SwissProt|O45436|1|1|Trembl|A0A0B2UVI8|1|1|DNA2PEP|87|+|1|	ASIM_0001177301-mRNA-1	transcript=ASIM_0001177301-mRNA-1 gene=ASIM_0001177301	4e-10	81	33
TRINITY_DN23744_c0_g1_i1]---[SwissProt|Q6P8I6|-1|2|Trembl|A0A0M3K9M1|-1|2|DNA2PEP|87|-|2|	ASIM_0001766501-mRNA-1	transcript=ASIM_0001766501-mRNA-1 gene=ASIM_0001766501	2e-57	100	98
TRINITY_DN23744_c0_g3_i1]---[SwissProt|A3KMZ6|-1|2|Trembl|A0A0M3K9M1|-1|2|DNA2PEP|116|-|2|	ASIM_0001766501-mRNA-1	transcript=ASIM_0001766501-mRNA-1 gene=ASIM_0001766501	9e-80	100	100
TRINITY_DN23749_c0_g4_i1	ASIM_0001915801-mRNA-1	transcript=ASIM_0001915801-mRNA-1 gene=ASIM_0001915801	1e-14	69	60
TRINITY_DN23789_c0_g1_i1]---[Trembl|A0A0B2V5J1|-1|0|DNA2PEP|202|-|0|	ASIM_0002050401-mRNA-1	transcript=ASIM_0002050401-mRNA-1 gene=ASIM_0002050401	6e-35	30	90
TRINITY_DN23795_c0_g1_i1]---[SwissProt|Q04833|1|2|Trembl|A0A0B2VQZ9|1|2|DNA2PEP|83|+|2|	ASIM_0001296901-mRNA-1	transcript=ASIM_0001296901-mRNA-1 gene=ASIM_0001296901	3e-43	100	81
TRINITY_DN23795_c0_g2_i1]---[SwissProt|Q04833|1|2|Trembl|A0A0B2VQZ9|1|2|DNA2PEP|83|+|2|	ASIM_0001296901-mRNA-1	transcript=ASIM_0001296901-mRNA-1 gene=ASIM_0001296901	3e-43	100	81
TRINITY_DN23795_c0_g3_i1]---[SwissProt|Q04833|1|2|Trembl|A0A0B2VQZ9|1|2|DNA2PEP|83|+|2|	ASIM_0001296901-mRNA-1	transcript=ASIM_0001296901-mRNA-1 gene=ASIM_0001296901	3e-43	100	81
TRINITY_DN23799_c0_g1_i1	ASIM_0001257401-mRNA-1	transcript=ASIM_0001257401-mRNA-1 gene=ASIM_0001257401	1e-22	98	82
TRINITY_DN23799_c0_g2_i1	ASIM_0001257401-mRNA-1	transcript=ASIM_0001257401-mRNA-1 gene=ASIM_0001257401	1e-22	98	82
TRINITY_DN23799_c0_g3_i1	ASIM_0001257401-mRNA-1	transcript=ASIM_0001257401-mRNA-1 gene=ASIM_0001257401	9e-23	98	82
TRINITY_DN23802_c0_g1_i1]---[SwissProt|Q19020|-1|2|Trembl|A0A0M3IV86|-1|2|DNA2PEP|74|-|2|	ASIM_0001282101-mRNA-1	transcript=ASIM_0001282101-mRNA-1 gene=ASIM_0001282101	4e-44	100	94
TRINITY_DN23802_c0_g2_i1]---[SwissProt|Q19020|-1|2|Trembl|A0A0M3IV86|-1|2|DNA2PEP|74|-|2|	ASIM_0001282101-mRNA-1	transcript=ASIM_0001282101-mRNA-1 gene=ASIM_0001282101	4e-44	100	94
TRINITY_DN23805_c0_g1_i1]---[Trembl|A0A0M3JTI5|-1|2|DNA2PEP|155|-|2|	ASIM_0001134701-mRNA-1	transcript=ASIM_0001134701-mRNA-1 gene=ASIM_0001134701	1e-114	100	100
TRINITY_DN23821_c0_g1_i1]---[SwissProt|P34410|-1|2|Trembl|A0A183VAU8|-1|2|DNA2PEP|96|-|2|	ASIM_0001191901-mRNA-1	transcript=ASIM_0001191901-mRNA-1 gene=ASIM_0001191901	1e-20	85	42
TRINITY_DN23821_c0_g3_i1]---[Trembl|A0A183VAU8|-1|0|DNA2PEP|101|-|0|	ASIM_0001677201-mRNA-1	transcript=ASIM_0001677201-mRNA-1 gene=ASIM_0001677201	1e-31	64	81
TRINITY_DN23824_c0_g1_i1]---[Trembl|A0A0M3HSM2|-1|2|DNA2PEP|141|-|2|	ASIM_0001607801-mRNA-1	transcript=ASIM_0001607801-mRNA-1 gene=ASIM_0001607801	3e-16	82	31
TRINITY_DN23831_c0_g1_i1	ASIM_0001951201-mRNA-1	transcript=ASIM_0001951201-mRNA-1 gene=ASIM_0001951201	9e-23	56	79
TRINITY_DN23836_c0_g3_i1]---[SwissProt|Q9I8H0|-1|0|Trembl|A0A0B2VL15|-1|0|DNA2PEP|68|-|0|	ASIM_0000465001-mRNA-1	transcript=ASIM_0000465001-mRNA-1 gene=ASIM_0000465001	1e-19	82	57
TRINITY_DN23849_c0_g1_i1]---[SwissProt|P49149|1|2|Trembl|A0A0M3KFV4|1|2|DNA2PEP|106|-|2|	ASIM_0001421501-mRNA-1	transcript=ASIM_0001421501-mRNA-1 gene=ASIM_0001421501	0.005	64	33
TRINITY_DN23851_c0_g1_i1	ASIM_0001036001-mRNA-1	transcript=ASIM_0001036001-mRNA-1 gene=ASIM_0001036001	1e-43	85	54
TRINITY_DN23852_c0_g1_i1]---[SwissProt|P46718|1|2|Trembl|A0A0B2VIQ9|1|2|DNA2PEP|83|+|2|	ASIM_0001751201-mRNA-1	transcript=ASIM_0001751201-mRNA-1 gene=ASIM_0001751201	8e-37	100	67
TRINITY_DN23852_c0_g2_i1]---[SwissProt|P46718|1|2|Trembl|A0A0B2VIQ9|1|2|DNA2PEP|83|+|2|	ASIM_0001751201-mRNA-1	transcript=ASIM_0001751201-mRNA-1 gene=ASIM_0001751201	8e-37	100	67
TRINITY_DN2385_c0_g1_i1	ASIM_0001620901-mRNA-1	transcript=ASIM_0001620901-mRNA-1 gene=ASIM_0001620901	1e-55	100	100
TRINITY_DN23861_c0_g1_i1]---[SwissProt|P34560|1|1|Trembl|A0A183UWE8|1|1|DNA2PEP|266|+|1|	ASIM_0001709401-mRNA-1	transcript=ASIM_0001709401-mRNA-1 gene=ASIM_0001709401	9e-122	62	99
TRINITY_DN23864_c0_g2_i1]---[SwissProt|Q04833|1|1|Trembl|A0A183EQL7|1|1|DNA2PEP|71|+|1|	ASIM_0001296901-mRNA-1	transcript=ASIM_0001296901-mRNA-1 gene=ASIM_0001296901	4e-38	100	84
TRINITY_DN23867_c0_g1_i1	ASIM_0001559601-mRNA-1	transcript=ASIM_0001559601-mRNA-1 gene=ASIM_0001559601	1e-10	69	56
TRINITY_DN23875_c0_g1_i1]---[SwissProt|Q5R601|-1|2|Trembl|A0A0N4TNV1|-1|2|DNA2PEP|189|-|2|	ASIM_0001351701-mRNA-1	transcript=ASIM_0001351701-mRNA-1 gene=ASIM_0001351701	2e-30	68	43
TRINITY_DN23878_c0_g1_i1]---[SwissProt|Q22505|1|1|Trembl|A0A183VC60|1|1|DNA2PEP|177|+|1|	ASIM_0001241201-mRNA-1	transcript=ASIM_0001241201-mRNA-1 gene=ASIM_0001241201	3e-48	98	49
TRINITY_DN23889_c0_g1_i1]---[SwissProt|Q20303|1|0|Trembl|A0A0M3KA19|1|0|DNA2PEP|151|+|0|	ASIM_0001781501-mRNA-1	transcript=ASIM_0001781501-mRNA-1 gene=ASIM_0001781501	5e-107	100	100
TRINITY_DN23927_c0_g1_i1	ASIM_0001569901-mRNA-1	transcript=ASIM_0001569901-mRNA-1 gene=ASIM_0001569901	4e-06	108	30
TRINITY_DN23930_c0_g1_i1]---[SwissProt|Q09665|1|2|Trembl|A0A0M3JU57|1|2|DNA2PEP|181|+|2|	ASIM_0001160301-mRNA-1	transcript=ASIM_0001160301-mRNA-1 gene=ASIM_0001160301	4e-112	88	100
TRINITY_DN23930_c0_g2_i1]---[SwissProt|Q09665|1|2|Trembl|A0A183I0E9|1|2|DNA2PEP|67|+|2|	ASIM_0001160301-mRNA-1	transcript=ASIM_0001160301-mRNA-1 gene=ASIM_0001160301	7e-26	68	97
TRINITY_DN23934_c0_g1_i1	ASIM_0001389901-mRNA-1	transcript=ASIM_0001389901-mRNA-1 gene=ASIM_0001389901	6e-23	100	75
TRINITY_DN23934_c0_g2_i1	ASIM_0001389901-mRNA-1	transcript=ASIM_0001389901-mRNA-1 gene=ASIM_0001389901	6e-23	100	75
TRINITY_DN23935_c0_g1_i1	ASIM_0001543701-mRNA-1	transcript=ASIM_0001543701-mRNA-1 gene=ASIM_0001543701	6e-12	68	37
TRINITY_DN23950_c0_g1_i1	ASIM_0001383001-mRNA-1	transcript=ASIM_0001383001-mRNA-1 gene=ASIM_0001383001	7e-48	69	67
TRINITY_DN23951_c0_g2_i1	ASIM_0001511701-mRNA-1	transcript=ASIM_0001511701-mRNA-1 gene=ASIM_0001511701	4e-23	75	62
TRINITY_DN23952_c0_g1_i1]---[SwissProt|Q6P5F9|-1|1|Trembl|A0A0M3JJN9|-1|1|DNA2PEP|72|-|1|	ASIM_0000786001-mRNA-1	transcript=ASIM_0000786001-mRNA-1 gene=ASIM_0000786001	5e-47	100	95
TRINITY_DN23966_c0_g2_i1	ASIM_0001302601-mRNA-1	transcript=ASIM_0001302601-mRNA-1 gene=ASIM_0001302601	7e-39	100	80
TRINITY_DN23966_c0_g3_i1	ASIM_0001302601-mRNA-1	transcript=ASIM_0001302601-mRNA-1 gene=ASIM_0001302601	5e-34	100	75
TRINITY_DN23968_c0_g1_i1	ASIM_0002156301-mRNA-1	transcript=ASIM_0002156301-mRNA-1 gene=ASIM_0002156301	1e-26	79	75
TRINITY_DN23968_c0_g2_i1	ASIM_0002156301-mRNA-1	transcript=ASIM_0002156301-mRNA-1 gene=ASIM_0002156301	1e-26	79	75
TRINITY_DN23971_c0_g1_i1	ASIM_0001302601-mRNA-1	transcript=ASIM_0001302601-mRNA-1 gene=ASIM_0001302601	2e-22	76	74
TRINITY_DN23979_c0_g1_i1]---[SwissProt|Q29122|-1|2|Trembl|A0A0M3K3Y1|-1|2|DNA2PEP|183|-|2|	ASIM_0001567201-mRNA-1	transcript=ASIM_0001567201-mRNA-1 gene=ASIM_0001567201	3e-65	83	75
TRINITY_DN23986_c0_g1_i1]---[SwissProt|Q94502|-1|2|Trembl|F1KTX1|-1|2|DNA2PEP|66|-|2|	ASIM_0001978901-mRNA-1	transcript=ASIM_0001978901-mRNA-1 gene=ASIM_0001978901	6e-38	100	84
TRINITY_DN23988_c0_g1_i1]---[SwissProt|A8PWF6|-1|0|Trembl|A0A0B2UTZ5|-1|0|DNA2PEP|74|-|0|	ASIM_0001444401-mRNA-1	transcript=ASIM_0001444401-mRNA-1 gene=ASIM_0001444401	4e-30	116	62
TRINITY_DN23996_c0_g1_i1	ASIM_0001879501-mRNA-1	transcript=ASIM_0001879501-mRNA-1 gene=ASIM_0001879501	1e-33	105	78
TRINITY_DN23996_c0_g2_i1	ASIM_0001879501-mRNA-1	transcript=ASIM_0001879501-mRNA-1 gene=ASIM_0001879501	1e-33	105	78
TRINITY_DN23996_c0_g3_i1	ASIM_0001879501-mRNA-1	transcript=ASIM_0001879501-mRNA-1 gene=ASIM_0001879501	1e-33	105	78
TRINITY_DN24001_c0_g1_i1]---[SwissProt|Q20679|-1|2|Trembl|A0A183UIV5|-1|2|DNA2PEP|70|-|2|	ASIM_0000158001-mRNA-1	transcript=ASIM_0000158001-mRNA-1 gene=ASIM_0000158001	4e-20	95	53
TRINITY_DN24004_c0_g1_i1]---[Trembl|A0A0M3K8Q1|-1|2|DNA2PEP|140|-|2|	ASIM_0001734201-mRNA-1	transcript=ASIM_0001734201-mRNA-1 gene=ASIM_0001734201	3e-68	90	95
TRINITY_DN24006_c0_g2_i1]---[SwissProt|P46561|-1|0|Trembl|J9Z4H4|-1|0|DNA2PEP|112|-|0|	ASIM_0001493701-mRNA-1	transcript=ASIM_0001493701-mRNA-1 gene=ASIM_0001493701	5e-73	100	100
TRINITY_DN24016_c0_g1_i1	ASIM_0001821101-mRNA-1	transcript=ASIM_0001821101-mRNA-1 gene=ASIM_0001821101	0.003	66	46
TRINITY_DN24016_c0_g2_i1	ASIM_0001821101-mRNA-1	transcript=ASIM_0001821101-mRNA-1 gene=ASIM_0001821101	0.001	66	46
TRINITY_DN24016_c0_g3_i1	ASIM_0001821101-mRNA-1	transcript=ASIM_0001821101-mRNA-1 gene=ASIM_0001821101	0.003	66	46
TRINITY_DN24016_c0_g4_i1	ASIM_0001821101-mRNA-1	transcript=ASIM_0001821101-mRNA-1 gene=ASIM_0001821101	0.003	66	46
TRINITY_DN24023_c0_g1_i1]---[SwissProt|O01359|1|1|Trembl|A1BQ57|1|1|DNA2PEP|83|+|1|	ASIM_0001096901-mRNA-1	transcript=ASIM_0001096901-mRNA-1 gene=ASIM_0001096901	2e-30	69	86
TRINITY_DN24023_c0_g2_i1]---[SwissProt|O01359|1|1|Trembl|A1BQ57|1|1|DNA2PEP|83|+|1|	ASIM_0001096901-mRNA-1	transcript=ASIM_0001096901-mRNA-1 gene=ASIM_0001096901	9e-31	69	87
TRINITY_DN24031_c0_g1_i1]---[SwissProt|Q9ZQQ0|1|0|Trembl|A0A0B2UYY2|1|0|DNA2PEP|76|+|0|	ASIM_0001121601-mRNA-1	transcript=ASIM_0001121601-mRNA-1 gene=ASIM_0001121601	3e-19	98	53
TRINITY_DN24038_c0_g1_i1	ASIM_0001013901-mRNA-1	transcript=ASIM_0001013901-mRNA-1 gene=ASIM_0001013901	4e-42	100	95
TRINITY_DN24043_c0_g1_i2	ASIM_0001649601-mRNA-1	transcript=ASIM_0001649601-mRNA-1 gene=ASIM_0001649601	4e-17	110	50
TRINITY_DN24050_c0_g1_i1]---[Trembl|A0A0B2V7F2|-1|1|DNA2PEP|144|-|1|	ASIM_0000798101-mRNA-1	transcript=ASIM_0000798101-mRNA-1 gene=ASIM_0000798101	3e-22	54	50
TRINITY_DN24068_c0_g1_i1]---[Trembl|A0A0B2W2I7|-1|0|DNA2PEP|117|-|0|	ASIM_0000039301-mRNA-1	transcript=ASIM_0000039301-mRNA-1 gene=ASIM_0000039301	4e-39	100	55
TRINITY_DN24069_c0_g2_i2]---[Trembl|A0A0M3JZD5|-1|2|DNA2PEP|242|-|2|	ASIM_0001385801-mRNA-1	transcript=ASIM_0001385801-mRNA-1 gene=ASIM_0001385801	8e-151	90	100
TRINITY_DN24081_c0_g1_i1]---[SwissProt|G4SLH0|1|1|Trembl|A0A0B2VDW8|1|1|DNA2PEP|71|+|1|	ASIM_0001442201-mRNA-1	transcript=ASIM_0001442201-mRNA-1 gene=ASIM_0001442201	2e-25	101	68
TRINITY_DN24083_c0_g1_i1]---[SwissProt|P29227|-1|2|Trembl|A0A087W0J6|-1|2|DNA2PEP|65|-|2|	ASIM_0001215901-mRNA-1	transcript=ASIM_0001215901-mRNA-1 gene=ASIM_0001215901	5e-08	83	40
TRINITY_DN24083_c0_g3_i1]---[SwissProt|P05205|-1|2|Trembl|Q6XJ26|-1|2|DNA2PEP|68|-|2|	ASIM_0001215901-mRNA-1	transcript=ASIM_0001215901-mRNA-1 gene=ASIM_0001215901	2e-08	79	40
TRINITY_DN24083_c0_g4_i1]---[SwissProt|P29227|-1|2|Trembl|A0A087W0J6|-1|2|DNA2PEP|65|-|2|	ASIM_0000597301-mRNA-1	transcript=ASIM_0000597301-mRNA-1 gene=ASIM_0000597301	8e-08	49	56
TRINITY_DN24086_c0_g1_i1]---[SwissProt|Q19020|1|1|Trembl|F1KPG2|1|1|DNA2PEP|78|+|1|	ASIM_0000023301-mRNA-1	transcript=ASIM_0000023301-mRNA-1 gene=ASIM_0000023301	3e-40	100	82
TRINITY_DN24086_c0_g2_i1]---[SwissProt|P34036|1|1|Trembl|U1MGT8|1|1|DNA2PEP|69|+|1|	ASIM_0000023301-mRNA-1	transcript=ASIM_0000023301-mRNA-1 gene=ASIM_0000023301	2e-33	100	81
TRINITY_DN24086_c0_g3_i1]---[SwissProt|Q19020|1|1|Trembl|F1KPG2|1|1|DNA2PEP|78|+|1|	ASIM_0000023301-mRNA-1	transcript=ASIM_0000023301-mRNA-1 gene=ASIM_0000023301	3e-40	100	82
TRINITY_DN24086_c0_g4_i1]---[SwissProt|Q19020|1|1|Trembl|F1KPG2|1|1|DNA2PEP|76|+|1|	ASIM_0000023301-mRNA-1	transcript=ASIM_0000023301-mRNA-1 gene=ASIM_0000023301	9e-39	100	82
TRINITY_DN24090_c0_g1_i3	ASIM_0001453801-mRNA-1	transcript=ASIM_0001453801-mRNA-1 gene=ASIM_0001453801	3e-99	52	71
TRINITY_DN24099_c0_g1_i1]---[SwissProt|Q8R0M8|1|0|Trembl|A0A183TZG8|1|0|DNA2PEP|134|+|0|	ASIM_0001481301-mRNA-1	transcript=ASIM_0001481301-mRNA-1 gene=ASIM_0001481301	2e-51	69	90
TRINITY_DN24105_c0_g1_i1]---[SwissProt|B3NP10|1|2|Trembl|A0A0B2VLB5|1|2|DNA2PEP|67|+|2|	ASIM_0001475501-mRNA-1	transcript=ASIM_0001475501-mRNA-1 gene=ASIM_0001475501	2e-24	100	55
TRINITY_DN24111_c0_g1_i1]---[SwissProt|Q8VZ50|-1|0|Trembl|A0A183TVL8|-1|0|DNA2PEP|159|-|0|	ASIM_0001351601-mRNA-1	transcript=ASIM_0001351601-mRNA-1 gene=ASIM_0001351601	3e-78	91	75
TRINITY_DN24156_c0_g2_i2]---[Trembl|A0A0M3K1K6|-1|1|DNA2PEP|138|-|1|	ASIM_0001475301-mRNA-1	transcript=ASIM_0001475301-mRNA-1 gene=ASIM_0001475301	9e-77	91	100
TRINITY_DN24157_c1_g1_i1]---[SwissProt|P49935|1|2|Trembl|A0A0B2VQK0|1|2|DNA2PEP|143|+|2|	ASIM_0001001601-mRNA-1	transcript=ASIM_0001001601-mRNA-1 gene=ASIM_0001001601	2e-60	100	67
TRINITY_DN2415_c0_g1_i1	ASIM_0001588601-mRNA-1	transcript=ASIM_0001588601-mRNA-1 gene=ASIM_0001588601	3e-19	33	84
TRINITY_DN24162_c0_g1_i2]---[SwissProt|Q19722|1|2|Trembl|A0A0F5CIW7|1|2|DNA2PEP|73|+|2|	ASIM_0001308901-mRNA-1	transcript=ASIM_0001308901-mRNA-1 gene=ASIM_0001308901	3e-42	100	89
TRINITY_DN24179_c0_g1_i1]---[SwissProt|A8XYX2|1|1|Trembl|U1MB34|1|1|DNA2PEP|70|+|1|	ASIM_0001477501-mRNA-1	transcript=ASIM_0001477501-mRNA-1 gene=ASIM_0001477501	3e-27	100	62
TRINITY_DN24179_c0_g2_i1]---[SwissProt|A8XYX2|1|1|Trembl|U1MB34|1|1|DNA2PEP|70|+|1|	ASIM_0001477501-mRNA-1	transcript=ASIM_0001477501-mRNA-1 gene=ASIM_0001477501	3e-27	100	62
TRINITY_DN24179_c0_g3_i1]---[SwissProt|A8XYX2|1|1|Trembl|U1MB34|1|1|DNA2PEP|70|+|1|	ASIM_0001477501-mRNA-1	transcript=ASIM_0001477501-mRNA-1 gene=ASIM_0001477501	3e-27	100	62
TRINITY_DN2417_c0_g1_i1	ASIM_0000748501-mRNA-1	transcript=ASIM_0000748501-mRNA-1 gene=ASIM_0000748501	5e-34	69	98
TRINITY_DN2417_c0_g2_i1	ASIM_0000748501-mRNA-1	transcript=ASIM_0000748501-mRNA-1 gene=ASIM_0000748501	3e-33	69	96
TRINITY_DN24188_c0_g1_i2]---[SwissProt|Q21815|1|2|Trembl|U1NTD2|1|2|DNA2PEP|129|+|2|	ASIM_0001075601-mRNA-1	transcript=ASIM_0001075601-mRNA-1 gene=ASIM_0001075601	7e-43	63	86
TRINITY_DN24199_c0_g1_i1]---[SwissProt|Q17632|1|1|Trembl|A0A183ECX6|1|1|DNA2PEP|70|+|1|	ASIM_0000408701-mRNA-1	transcript=ASIM_0000408701-mRNA-1 gene=ASIM_0000408701	9e-36	100	75
TRINITY_DN24199_c0_g2_i1]---[SwissProt|Q17632|1|1|Trembl|A0A183ECX6|1|1|DNA2PEP|67|+|1|	ASIM_0000408701-mRNA-1	transcript=ASIM_0000408701-mRNA-1 gene=ASIM_0000408701	1e-33	100	74
TRINITY_DN24202_c0_g1_i1]---[SwissProt|Q9N358|1|1|Trembl|A0A0M3K120|1|1|DNA2PEP|178|+|1|	ASIM_0001454501-mRNA-1	transcript=ASIM_0001454501-mRNA-1 gene=ASIM_0001454501	2e-121	100	99
TRINITY_DN24203_c0_g1_i1]---[SwissProt|Q10904|-1|0|Trembl|A0A0B2UW63|-1|0|DNA2PEP|353|-|0|	ASIM_0001094201-mRNA-1	transcript=ASIM_0001094201-mRNA-1 gene=ASIM_0001094201	2e-136	93	60
TRINITY_DN24204_c0_g1_i1	ASIM_0001569501-mRNA-1	transcript=ASIM_0001569501-mRNA-1 gene=ASIM_0001569501	1e-06	100	35
TRINITY_DN24206_c0_g1_i1	ASIM_0001333301-mRNA-1	transcript=ASIM_0001333301-mRNA-1 gene=ASIM_0001333301	1e-17	94	50
TRINITY_DN24211_c0_g1_i1]---[SwissProt|O62621|-1|2|Trembl|A0A0M3JQT2|-1|2|DNA2PEP|73|-|2|	ASIM_0001004001-mRNA-1	transcript=ASIM_0001004001-mRNA-1 gene=ASIM_0001004001	7e-49	100	98
TRINITY_DN24211_c0_g2_i1]---[SwissProt|O62621|-1|2|Trembl|A0A0M3JQT2|-1|2|DNA2PEP|73|-|2|	ASIM_0001004001-mRNA-1	transcript=ASIM_0001004001-mRNA-1 gene=ASIM_0001004001	7e-49	100	98
[truncated: 27,265 more rows]

## Sheet: Blast2 AS - HA
clone	hit	description	evalue	coverage	identity
ASIM_0000005201-mRNA-1	TRINITY_DN38512_c0_g1_i1	]---[Trembl|A0A0B2US62|1|1|DNA2PEP|671|+|1|	1e-84	101	32
ASIM_0000005401-mRNA-1	TRINITY_DN40844_c0_g2_i3	]---[SwissProt|O02482|-1|1|Trembl|F1L1M6|-1|1|DNA2PEP|643|-|1|	0.0	97	97
ASIM_0000005501-mRNA-1	TRINITY_DN42148_c0_g3_i1	]---[SwissProt|Q6GM42|1|0|Trembl|A0A0M3HMV5|1|0|DNA2PEP|144|+|0|	1e-78	37	88
ASIM_0000005601-mRNA-1	TRINITY_DN44039_c0_g3_i1	]---[SwissProt|Q9JIL5|-1|1|Trembl|A0A0B2UL65|-1|1|DNA2PEP|920|-|1|	0.0	93	75
ASIM_0000005701-mRNA-1	TRINITY_DN44782_c2_g1_i2	]---[SwissProt|Q7JKP6|1|0|Trembl|A0A0B2UQX8|1|0|DNA2PEP|321|+|0|	4e-133	30	62
ASIM_0000005801-mRNA-1	TRINITY_DN44473_c1_g1_i5	]---[SwissProt|Q64566|-1|0|Trembl|A0A0B2US54|-1|0|DNA2PEP|677|-|0|	0.0	72	79
ASIM_0000005901-mRNA-1	TRINITY_DN43326_c0_g1_i5	]---[Trembl|A0A183UR40|-1|0|DNA2PEP|514|-|0|	1e-55	62	40
ASIM_0000006001-mRNA-1	TRINITY_DN43577_c0_g9_i1	]---[SwissProt|P34258|-1|1|Trembl|A0A0B2W381|-1|1|DNA2PEP|303|-|1|	6e-83	36	62
ASIM_0000006101-mRNA-1	TRINITY_DN38363_c2_g2_i1	]---[SwissProt|A8XV36|-1|2|Trembl|A0A0B2UQ00|-1|2|DNA2PEP|298|-|2|	2e-49	100	53
ASIM_0000006201-mRNA-1	TRINITY_DN39272_c0_g2_i1	]---[SwissProt|Q27497|1|1|Trembl|A0A0B2VVC2|1|1|DNA2PEP|336|+|1|	3e-91	90	48
ASIM_0000006301-mRNA-1	TRINITY_DN42388_c0_g2_i1	]---[SwissProt|Q9TYN3|1|1|Trembl|U1MKU0|1|1|DNA2PEP|689|+|1|	0.0	64	83
ASIM_0000006401-mRNA-1	TRINITY_DN42402_c1_g6_i2	]---[SwissProt|Q28BT8|1|2|Trembl|A0A0B2W3S8|1|2|DNA2PEP|534|+|2|	0.0	90	57
ASIM_0000006501-mRNA-1	TRINITY_DN39813_c0_g6_i6	]---[SwissProt|Q8K1N1|-1|1|Trembl|A0A0B2VXS4|-1|1|DNA2PEP|238|-|1|	9e-118	52	73
ASIM_0000006801-mRNA-1	TRINITY_DN42096_c1_g1_i1	]---[Trembl|A0A183UFL0|-1|0|DNA2PEP|122|-|0|	6e-36	71	48
ASIM_0000007001-mRNA-1	TRINITY_DN31171_c0_g2_i1	]---[SwissProt|Q8BLQ7|1|0|Trembl|A0A0B2W2P0|1|0|DNA2PEP|294|+|0|	2e-170	51	85
ASIM_0000007101-mRNA-1	TRINITY_DN44810_c0_g1_i1	]---[SwissProt|Q9U943|1|1|Trembl|A0A0B2VHM0|1|1|DNA2PEP|3115|+|1|	0.0	100	53
ASIM_0000007201-mRNA-1	TRINITY_DN42018_c3_g6_i1	]---[SwissProt|Q20496|1|0|Trembl|A0A0M3HSD7|1|0|DNA2PEP|114|+|0|	8e-60	57	74
ASIM_0000007301-mRNA-1	TRINITY_DN44964_c0_g2_i2	]---[SwissProt|Q69Z28|-1|0|Trembl|U1M3R6|-1|0|DNA2PEP|490|-|0|	1e-07	30	25
ASIM_0000007401-mRNA-1	TRINITY_DN43232_c0_g1_i5	]---[SwissProt|Q9H2G2|-1|1|Trembl|A0A0B2UQ63|-1|1|DNA2PEP|571|-|1|	0.0	98	82
ASIM_0000007501-mRNA-1	TRINITY_DN39624_c0_g1_i3	]---[SwissProt|F1NBT0|1|1|Trembl|A0A0B2UQ63|1|1|DNA2PEP|704|+|1|	0.0	98	77
ASIM_0000011001-mRNA-1	TRINITY_DN33191_c0_g1_i1	]---[SwissProt|P91851|-1|2|Trembl|A0A183UBT4|-1|2|DNA2PEP|265|-|2|	1e-102	69	61
ASIM_0000011101-mRNA-1	TRINITY_DN24937_c0_g1_i1	]---[SwissProt|Q28709|-1|0|Trembl|F1LB18|-1|0|DNA2PEP|243|-|0|	2e-92	75	90
ASIM_0000011201-mRNA-1	TRINITY_DN37461_c0_g1_i1	]---[SwissProt|A0A0K3AWM6|1|1|Trembl|A0A0B2V670|1|1|DNA2PEP|556|+|1|	0.0	99	88
ASIM_0000011301-mRNA-1	TRINITY_DN32343_c0_g1_i1	]---[SwissProt|Q10664|-1|0|Trembl|F1L4V6|-1|0|DNA2PEP|393|-|0|	0.0	98	86
ASIM_0000011401-mRNA-1	TRINITY_DN21074_c0_g1_i1	]---[Trembl|U1M4D7|1|1|DNA2PEP|166|+|1|	8e-48	51	62
ASIM_0000011501-mRNA-1	TRINITY_DN41399_c2_g1_i1	]---[SwissProt|Q8BFZ9|-1|0|Trembl|A0A0M3IY04|-1|0|DNA2PEP|331|-|0|	0.0	97	83
ASIM_0000011601-mRNA-1	TRINITY_DN43214_c1_g1_i1	]---[SwissProt|Q18319|-1|0|Trembl|F1L906|-1|0|DNA2PEP|167|-|0|	9e-79	101	85
ASIM_0000011701-mRNA-1	TRINITY_DN15470_c0_g2_i1	]---[-|-|-|DNA2PEP|63|+|0|	0.0002	32	36
ASIM_0000012001-mRNA-1	TRINITY_DN23073_c0_g1_i1	]---[SwissProt|O18023|1|2|Trembl|A0A183UPK8|1|2|DNA2PEP|523|+|2|	0.0	100	59
ASIM_0000012101-mRNA-1	TRINITY_DN44921_c2_g1_i1	]---[SwissProt|Q8NDA2|-1|0|Trembl|F1KPK8|-1|0|DNA2PEP|2587|-|0|	3e-17	54	25
ASIM_0000012201-mRNA-1	TRINITY_DN44560_c9_g4_i2	]---[SwissProt|O76463|-1|1|Trembl|A0A183UIU2|-1|1|DNA2PEP|279|-|1|	4e-139	58	70
ASIM_0000012301-mRNA-1	TRINITY_DN38454_c0_g1_i1	]---[SwissProt|O45947|-1|1|Trembl|A0A0B2VRR5|-1|1|DNA2PEP|624|-|1|	0.0	100	72
ASIM_0000012401-mRNA-1	TRINITY_DN44413_c0_g3_i2	]---[SwissProt|Q11102|-1|1|Trembl|F1KRI0|-1|1|DNA2PEP|984|-|1|	0.0	81	72
ASIM_0000012501-mRNA-1	TRINITY_DN56029_c0_g1_i1	]---[Trembl|A0A183FRF0|-1|2|DNA2PEP|74|-|2|	1e-26	100	100
ASIM_0000012601-mRNA-1	TRINITY_DN43361_c1_g5_i3	]---[SwissProt|Q09524|-1|0|Trembl|A0A183V512|-1|0|DNA2PEP|225|-|0|	3e-99	52	64
ASIM_0000012701-mRNA-1	TRINITY_DN39842_c1_g1_i9	]---[SwissProt|P49354|1|0|Trembl|A0A0M3IY14|1|0|DNA2PEP|226|+|0|	2e-120	73	74
ASIM_0000012801-mRNA-1	TRINITY_DN43361_c1_g3_i1	]---[Trembl|A0A0M3IY15|-1|2|DNA2PEP|106|-|2|	7e-21	43	40
ASIM_0000012901-mRNA-1	TRINITY_DN3556_c0_g2_i1	]---[SwissProt|Q09527|-1|1|Trembl|A0A0M3IY16|-1|1|DNA2PEP|169|-|1|	3e-116	60	88
ASIM_0000013001-mRNA-1	TRINITY_DN43249_c0_g4_i2	]---[Trembl|A0A0B2UMZ7|-1|0|DNA2PEP|598|-|0|	0.0	95	55
ASIM_0000013101-mRNA-1	TRINITY_DN63141_c0_g1_i1	]---[Trembl|A0A0M3IY18|-1|0|DNA2PEP|121|-|0|	2e-74	31	99
ASIM_0000013201-mRNA-1	TRINITY_DN40677_c1_g1_i1	]---[SwissProt|Q28596|-1|1|Trembl|A0A0B2V6X7|-1|1|DNA2PEP|448|-|1|	4e-118	65	86
ASIM_0000013301-mRNA-1	TRINITY_DN40767_c0_g1_i3	]---[SwissProt|O07610|-1|2|Trembl|A0A0M3I2V3|-1|2|DNA2PEP|513|-|2|	1e-15	110	23
ASIM_0000013401-mRNA-1	TRINITY_DN38212_c0_g2_i1	]---[SwissProt|Q9Z309|1|0|Trembl|A0A0M3IY21|1|0|DNA2PEP|224|+|0|	2e-145	100	98
ASIM_0000013501-mRNA-1	TRINITY_DN42570_c0_g6_i3	]---[SwissProt|Q99JB2|1|0|Trembl|A0A0B2W4U0|1|0|DNA2PEP|213|+|0|	3e-127	56	86
ASIM_0000013701-mRNA-1	TRINITY_DN34981_c0_g2_i1	]---[SwissProt|Q20893|-1|1|Trembl|A0A0B2UZS8|-1|1|DNA2PEP|193|-|1|	7e-78	82	62
ASIM_0000013801-mRNA-1	TRINITY_DN35714_c0_g1_i2	]---[SwissProt|O15084|-1|2|Trembl|U1M389|-1|2|DNA2PEP|1065|-|2|	1e-18	36	32
ASIM_0000013901-mRNA-1	TRINITY_DN35387_c0_g1_i1	]---[SwissProt|Q94177|1|2|Trembl|A0A0B2VVK2|1|2|DNA2PEP|550|+|2|	5e-178	105	62
ASIM_0000014001-mRNA-1	TRINITY_DN39180_c0_g1_i1	]---[SwissProt|Q01630|-1|1|Trembl|A0A183UNV9|-1|1|DNA2PEP|918|-|1|	0.0	37	75
ASIM_0000014101-mRNA-1	TRINITY_DN40649_c4_g7_i1	]---[Trembl|A0A183UWH8|-1|2|DNA2PEP|180|-|2|	1e-13	43	49
ASIM_0000014201-mRNA-1	TRINITY_DN36276_c0_g1_i3	]---[SwissProt|A0A0K0JFP3|1|2|Trembl|A0A0B2V329|1|2|DNA2PEP|534|+|2|	0.0	91	80
ASIM_0000014301-mRNA-1	TRINITY_DN31357_c0_g1_i1	]---[SwissProt|O01479|1|1|Trembl|A0A0M3IY30|1|1|DNA2PEP|395|+|1|	0.0	98	100
ASIM_0000014401-mRNA-1	TRINITY_DN34314_c0_g1_i1	]---[SwissProt|P00949|1|1|Trembl|A0A0M3IY31|1|1|DNA2PEP|571|+|1|	0.0	99	100
ASIM_0000014501-mRNA-1	TRINITY_DN36174_c0_g1_i4	]---[SwissProt|Q7TT28|-1|2|Trembl|U1ML79|-1|2|DNA2PEP|555|-|2|	0.0	62	58
ASIM_0000014601-mRNA-1	TRINITY_DN42127_c2_g3_i1	]---[SwissProt|Q10123|1|0|Trembl|U1NXF4|1|0|DNA2PEP|272|+|0|	4e-140	57	67
ASIM_0000014701-mRNA-1	TRINITY_DN35397_c0_g1_i2	]---[SwissProt|A2VE52|1|0|Trembl|A0A183UA88|1|0|DNA2PEP|197|+|0|	2e-82	89	57
ASIM_0000014801-mRNA-1	TRINITY_DN33789_c0_g1_i1	]---[SwissProt|Q9H063|1|0|Trembl|A0A0B2V654|1|0|DNA2PEP|245|+|0|	1e-81	110	69
ASIM_0000014901-mRNA-1	TRINITY_DN33770_c0_g1_i1	]---[SwissProt|Q9N4K0|1|2|Trembl|A0A0M3IY35|1|2|DNA2PEP|103|+|2|	4e-65	40	100
ASIM_0000015001-mRNA-1	TRINITY_DN58273_c0_g1_i1	]---[Trembl|A0A0B2UPE8|1|0|DNA2PEP|75|+|0|	1e-08	45	46
ASIM_0000015101-mRNA-1	TRINITY_DN38316_c2_g1_i1	]---[SwissProt|P07630|-1|1|Trembl|W2TU13|-1|1|DNA2PEP|282|-|1|	2e-28	80	28
ASIM_0000015201-mRNA-1	TRINITY_DN40843_c0_g1_i1	]---[SwissProt|Q95ZV7|1|0|Trembl|F1KW92|1|0|DNA2PEP|780|+|0|	0.0	99	78
ASIM_0000015301-mRNA-1	TRINITY_DN36087_c1_g1_i5	]---[SwissProt|Q95US5|1|1|Trembl|A0A183UMN0|1|1|DNA2PEP|344|+|1|	7e-123	97	48
ASIM_0000015401-mRNA-1	TRINITY_DN44880_c1_g1_i2	]---[SwissProt|Q5R7B8|1|1|Trembl|F1KX05|1|1|DNA2PEP|647|+|1|	0.0	58	76
ASIM_0000015501-mRNA-1	TRINITY_DN44399_c1_g2_i2	]---[SwissProt|Q19713|-1|0|Trembl|A0A0B2UR17|-1|0|DNA2PEP|366|-|0|	0.0	52	67
ASIM_0000015601-mRNA-1	TRINITY_DN5228_c0_g1_i1	]---[SwissProt|P90925|1|1|Trembl|A0A183VC70|1|1|DNA2PEP|166|+|1|	9e-108	36	88
ASIM_0000015701-mRNA-1	TRINITY_DN39403_c1_g1_i1	]---[SwissProt|P49579|-1|1|Trembl|A0A0B2VR37|-1|1|DNA2PEP|448|-|1|	2e-172	107	72
ASIM_0000015801-mRNA-1	TRINITY_DN40891_c0_g1_i1	]---[SwissProt|Q5CZ51|1|1|Trembl|A0A0M3IC63|1|1|DNA2PEP|288|+|1|	5e-43	85	68
ASIM_0000015901-mRNA-1	TRINITY_DN40539_c0_g1_i2	]---[SwissProt|Q9ERH3|-1|1|Trembl|F1KRI1|-1|1|DNA2PEP|1359|-|1|	0.0	96	72
ASIM_0000016001-mRNA-1	TRINITY_DN40748_c1_g2_i1	]---[SwissProt|Q6GQD0|1|1|Trembl|F1KTT0|1|1|DNA2PEP|795|+|1|	0.0	106	59
ASIM_0000016101-mRNA-1	TRINITY_DN37756_c0_g1_i1	]---[Trembl|A0A0M3HXX8|1|1|DNA2PEP|148|+|1|	1e-33	100	58
ASIM_0000016301-mRNA-1	TRINITY_DN42132_c0_g3_i4	]---[Trembl|A0A0B2UWR1|-1|0|DNA2PEP|174|-|0|	1e-42	70	50
ASIM_0000016601-mRNA-1	TRINITY_DN41509_c0_g1_i2	]---[Trembl|A0A0B2W5B0|1|0|DNA2PEP|598|+|0|	7e-50	110	28
ASIM_0000016701-mRNA-1	TRINITY_DN44399_c1_g2_i2	]---[SwissProt|Q19713|-1|0|Trembl|A0A0B2UR17|-1|0|DNA2PEP|366|-|0|	3e-135	55	61
ASIM_0000016801-mRNA-1	TRINITY_DN5228_c0_g1_i1	]---[SwissProt|P90925|1|1|Trembl|A0A183VC70|1|1|DNA2PEP|166|+|1|	2e-108	34	89
ASIM_0000016901-mRNA-1	TRINITY_DN39403_c1_g1_i1	]---[SwissProt|P49579|-1|1|Trembl|A0A0B2VR37|-1|1|DNA2PEP|448|-|1|	3e-132	94	74
ASIM_0000017001-mRNA-1	TRINITY_DN28993_c0_g1_i1	]---[SwissProt|Q99ND9|1|0|Trembl|A0A0M3IY54|1|0|DNA2PEP|228|+|0|	3e-150	88	95
ASIM_0000017101-mRNA-1	TRINITY_DN36023_c0_g1_i4	]---[SwissProt|Q9NAN2|-1|1|Trembl|F1L5E6|-1|1|DNA2PEP|284|-|1|	4e-157	96	73
ASIM_0000017201-mRNA-1	TRINITY_DN54426_c0_g1_i1	]---[Trembl|A0A0M3IY56|1|0|DNA2PEP|81|+|0|	1e-49	49	97
ASIM_0000017301-mRNA-1	TRINITY_DN13409_c0_g1_i1	]---[SwissProt|P0C2B8|1|1|Trembl|A0A0M3HSN6|1|1|DNA2PEP|137|+|1|	2e-48	71	100
ASIM_0000017401-mRNA-1	TRINITY_DN23019_c0_g2_i1	]---[SwissProt|P35129|-1|1|Trembl|A0A183UDL7|-1|1|DNA2PEP|150|-|1|	7e-44	63	51
ASIM_0000017501-mRNA-1	TRINITY_DN39063_c0_g1_i1	]---[SwissProt|P48861|1|0|Trembl|A0A0M3I0E5|1|0|DNA2PEP|523|+|0|	2e-39	61	25
ASIM_0000017701-mRNA-1	TRINITY_DN34352_c0_g1_i2	]---[Trembl|A0A182DXE1|-1|1|DNA2PEP|186|-|1|	4e-16	62	30
ASIM_0000017801-mRNA-1	TRINITY_DN36788_c0_g1_i1	]---[SwissProt|Q921U8|1|2|Trembl|A0A158Q1U0|1|2|DNA2PEP|312|+|2|	3e-40	62	67
ASIM_0000017901-mRNA-1	TRINITY_DN38438_c1_g4_i1	]---[SwissProt|Q5I0J5|-1|2|Trembl|F1L7H9|-1|2|DNA2PEP|269|-|2|	3e-91	84	53
ASIM_0000018101-mRNA-1	TRINITY_DN45306_c0_g1_i1	]---[SwissProt|O45767|-1|0|Trembl|A0A0M3KCM5|-1|0|DNA2PEP|125|-|0|	2e-12	67	32
ASIM_0000018201-mRNA-1	TRINITY_DN39709_c0_g1_i4	]---[SwissProt|Q03755|1|0|Trembl|A0A0B2VBH2|1|0|DNA2PEP|377|+|0|	4e-143	100	66
ASIM_0000018301-mRNA-1	TRINITY_DN23544_c0_g1_i1	]---[SwissProt|Q10007|-1|2|Trembl|A0A0B2VBZ0|-1|2|DNA2PEP|150|-|2|	3e-06	70	35
ASIM_0000018801-mRNA-1	TRINITY_DN63165_c0_g1_i1	]---[Trembl|A0A0M3I7X7|1|1|DNA2PEP|133|+|1|	6e-17	39	39
ASIM_0000018901-mRNA-1	TRINITY_DN17710_c0_g2_i1	]---[SwissProt|Q9NGJ7|1|2|Trembl|A0A0B2V7M6|1|2|DNA2PEP|107|+|2|	7e-57	35	75
ASIM_0000019001-mRNA-1	TRINITY_DN42027_c4_g2_i4	]---[Trembl|A0A0B2VD77|1|1|DNA2PEP|794|+|1|	0.0	47	53
ASIM_0000019101-mRNA-1	TRINITY_DN43447_c3_g11_i1	]---[Trembl|U1MMY9|-1|2|DNA2PEP|551|-|2|	4e-122	98	47
ASIM_0000019301-mRNA-1	TRINITY_DN15293_c0_g1_i1	]---[SwissProt|Q6P616|-1|0|Trembl|F1L200|-1|0|DNA2PEP|417|-|0|	0.0	100	96
ASIM_0000019401-mRNA-1	TRINITY_DN33498_c0_g1_i1	]---[SwissProt|P82919|1|0|Trembl|F1L5R0|1|0|DNA2PEP|181|+|0|	0.0006	65	24
ASIM_0000019501-mRNA-1	TRINITY_DN43094_c0_g2_i6	]---[SwissProt|Q13395|1|1|Trembl|F1KRS2|1|1|DNA2PEP|1279|+|1|	1e-68	75	49
ASIM_0000019601-mRNA-1	TRINITY_DN43094_c0_g2_i6	]---[SwissProt|Q13395|1|1|Trembl|F1KRS2|1|1|DNA2PEP|1279|+|1|	2e-34	73	33
ASIM_0000019701-mRNA-1	TRINITY_DN30437_c0_g2_i4	]---[Trembl|A0A0B2VSA0|-1|2|DNA2PEP|120|-|2|	2e-46	100	63
ASIM_0000019801-mRNA-1	TRINITY_DN44526_c2_g3_i2	]---[SwissProt|Q8K596|1|0|Trembl|A0A0B2VR66|1|0|DNA2PEP|460|+|0|	0.0	53	74
ASIM_0000019901-mRNA-1	TRINITY_DN44059_c1_g4_i1	]---[Trembl|A0A183UE17|-1|1|DNA2PEP|732|-|1|	1e-85	122	46
ASIM_0000020101-mRNA-1	TRINITY_DN44335_c1_g1_i1	]---[SwissProt|Q32MK0|1|0|Trembl|F1KRA3|1|0|DNA2PEP|1294|+|0|	0.0	55	88
ASIM_0000020201-mRNA-1	TRINITY_DN38860_c1_g1_i3	]---[SwissProt|Q9Y6Y1|-1|2|Trembl|A0A0B2VVK0|-1|2|DNA2PEP|194|-|1|	3e-21	71	42
ASIM_0000020301-mRNA-1	TRINITY_DN35606_c0_g3_i1	]---[SwissProt|O19071|-1|2|Trembl|A0A183UM57|-1|2|DNA2PEP|306|-|2|	1e-159	58	72
ASIM_0000020401-mRNA-1	TRINITY_DN36582_c0_g1_i1	]---[Trembl|A0A0B2UP33|1|2|DNA2PEP|79|+|2|	5e-40	68	81
ASIM_0000020501-mRNA-1	TRINITY_DN40859_c3_g3_i1	]---[Trembl|A0A0M3IYY6|1|1|DNA2PEP|641|+|1|	4e-41	72	27
ASIM_0000020701-mRNA-1	TRINITY_DN21070_c0_g1_i1	]---[SwissProt|Q6Q2C2|1|0|Trembl|A0A0M3IY89|1|0|DNA2PEP|199|+|0|	3e-140	94	91
ASIM_0000020801-mRNA-1	TRINITY_DN41814_c0_g1_i1	]---[Trembl|A0A0M3IY90|-1|0|DNA2PEP|166|-|0|	6e-82	63	68
ASIM_0000020901-mRNA-1	TRINITY_DN44266_c0_g1_i1	]---[Trembl|A0A0B2V3B0|-1|2|DNA2PEP|918|-|2|	2e-101	92	39
ASIM_0000021001-mRNA-1	TRINITY_DN37762_c0_g4_i2	]---[SwissProt|Q9GYL2|-1|0|Trembl|F1KWU7|-1|0|DNA2PEP|594|-|0|	0.0	74	79
ASIM_0000021101-mRNA-1	TRINITY_DN42945_c0_g10_i3	]---[SwissProt|Q19426|-1|2|Trembl|A0A0B2UWN3|-1|2|DNA2PEP|311|-|2|	2e-158	38	68
ASIM_0000021201-mRNA-1	TRINITY_DN39407_c2_g1_i2	]---[SwissProt|Q11085|-1|1|Trembl|A0A0B2V284|-1|1|DNA2PEP|278|-|1|	9e-31	98	29
ASIM_0000021401-mRNA-1	TRINITY_DN28438_c0_g1_i1	]---[Trembl|A0A0B2V967|1|0|DNA2PEP|119|+|0|	5e-21	80	38
ASIM_0000021501-mRNA-1	TRINITY_DN37346_c0_g1_i1	]---[SwissProt|Q11085|-1|0|Trembl|F1L9F4|-1|0|DNA2PEP|257|-|0|	5e-106	89	73
ASIM_0000021601-mRNA-1	TRINITY_DN38568_c0_g4_i1	]---[Trembl|U1NLU3|-1|2|DNA2PEP|95|-|2|	3e-46	66	80
ASIM_0000021701-mRNA-1	TRINITY_DN42099_c0_g2_i7	]---[Trembl|U1MC67|1|1|DNA2PEP|150|+|1|	2e-73	96	73
ASIM_0000021801-mRNA-1	TRINITY_DN42099_c0_g6_i4	]---[SwissProt|Q9WVS8|-1|2|Trembl|U1LZ16|-1|2|DNA2PEP|474|-|2|	0.0	100	86
ASIM_0000021901-mRNA-1	TRINITY_DN42808_c1_g2_i4	]---[SwissProt|Q5PQS6|1|0|Trembl|F1KT81|1|0|DNA2PEP|500|+|0|	0.0	98	58
ASIM_0000022001-mRNA-1	TRINITY_DN42307_c5_g3_i1	]---[SwissProt|Q96K37|1|1|Trembl|A0A0M3HRF1|1|1|DNA2PEP|363|+|1|	6e-137	107	54
ASIM_0000022101-mRNA-1	TRINITY_DN29179_c0_g1_i1	]---[SwissProt|Q6AYK6|1|1|Trembl|A0A0M3IYA3|1|1|DNA2PEP|238|+|1|	8e-175	100	99
ASIM_0000022301-mRNA-1	TRINITY_DN27408_c0_g1_i2	]---[SwissProt|Q23628|-1|0|Trembl|A0A0M3K2S9|-1|0|DNA2PEP|304|-|0|	2e-56	98	43
ASIM_0000022401-mRNA-1	TRINITY_DN44350_c0_g1_i2	]---[SwissProt|G5ECL2|-1|0|Trembl|F1KRN8|-1|0|DNA2PEP|871|-|0|	0.0	76	78
ASIM_0000022501-mRNA-1	TRINITY_DN41932_c0_g3_i2	]---[SwissProt|P34554|1|1|Trembl|U1MF70|1|1|DNA2PEP|362|+|1|	8e-50	117	36
ASIM_0000022601-mRNA-1	TRINITY_DN43788_c0_g3_i1	]---[SwissProt|O43451|-1|0|Trembl|A0A0B2USA9|-1|0|DNA2PEP|983|-|0|	0.0	99	65
ASIM_0000022701-mRNA-1	TRINITY_DN37796_c0_g1_i1	]---[SwissProt|B2RNN3|-1|2|Trembl|A0A0B2UXG1|-1|2|DNA2PEP|309|-|2|	1e-78	68	59
ASIM_0000022801-mRNA-1	TRINITY_DN38062_c0_g1_i1	]---[SwissProt|P45969|-1|0|Trembl|A0A0B2VUK8|-1|0|DNA2PEP|326|-|0|	0.003	38	28
ASIM_0000022901-mRNA-1	TRINITY_DN43400_c4_g1_i1	]---[SwissProt|O14976|1|0|Trembl|A0A0K0IV80|1|0|DNA2PEP|1198|+|0|	0.0	100	53
ASIM_0000023001-mRNA-1	TRINITY_DN43143_c1_g2_i1	]---[SwissProt|Q4R4P4|-1|0|Trembl|A0A183UPP5|-1|0|DNA2PEP|244|-|0|	2e-109	64	70
ASIM_0000023101-mRNA-1	TRINITY_DN40641_c0_g3_i1	]---[SwissProt|Q9NAP9|1|0|Trembl|A0A0B2VWR1|1|0|DNA2PEP|213|+|0|	3e-115	58	80
ASIM_0000023201-mRNA-1	TRINITY_DN28279_c0_g1_i5	]---[Trembl|A0A0B2V3C7|1|0|DNA2PEP|283|+|0|	4e-66	97	60
ASIM_0000023301-mRNA-1	TRINITY_DN45075_c3_g1_i1	]---[SwissProt|Q9JHU4|1|0|Trembl|F1KPG2|1|0|DNA2PEP|1285|+|0|	0.0	68	87
ASIM_0000023701-mRNA-1	TRINITY_DN41694_c0_g2_i2	]---[SwissProt|Q5U430|1|2|Trembl|F1KQ09|1|2|DNA2PEP|374|+|2|	0.0	35	69
ASIM_0000023801-mRNA-1	TRINITY_DN44811_c2_g8_i1	]---[SwissProt|Q09622|1|0|Trembl|A0A183VB13|1|0|DNA2PEP|169|+|0|	3e-30	51	45
ASIM_0000023901-mRNA-1	TRINITY_DN36219_c0_g8_i1	]---[SwissProt|P49029|1|0|Trembl|A0A0B2VBE1|1|0|DNA2PEP|86|+|0|	4e-41	62	62
ASIM_0000024001-mRNA-1	TRINITY_DN43489_c0_g6_i1	]---[SwissProt|O17695|-1|0|Trembl|A0A0M3J357|-1|0|DNA2PEP|252|-|0|	3e-145	53	73
ASIM_0000024101-mRNA-1	TRINITY_DN27777_c0_g1_i5	]---[SwissProt|Q7ZVB1|-1|2|Trembl|F1KVY0|-1|2|DNA2PEP|199|-|2|	3e-117	100	90
ASIM_0000024201-mRNA-1	TRINITY_DN32334_c0_g1_i5	]---[SwissProt|Q9DC33|1|2|Trembl|A0A0B2UZQ7|1|2|DNA2PEP|219|+|2|	1e-32	75	37
ASIM_0000024301-mRNA-1	TRINITY_DN43798_c0_g2_i4	]---[SwissProt|P34528|1|1|Trembl|F1KTW1|1|1|DNA2PEP|897|+|1|	0.0	83	54
ASIM_0000024401-mRNA-1	TRINITY_DN37612_c0_g1_i1	]---[SwissProt|P82926|-1|0|Trembl|A0A0M3IYC2|-1|0|DNA2PEP|132|-|0|	5e-79	97	88
ASIM_0000024501-mRNA-1	TRINITY_DN38275_c0_g1_i1	]---[SwissProt|Q19683|-1|2|Trembl|F1L4U3|-1|2|DNA2PEP|432|-|2|	2e-159	109	56
ASIM_0000024601-mRNA-1	TRINITY_DN44178_c0_g1_i3	]---[SwissProt|Q18673|-1|1|Trembl|A0A183UUT0|-1|1|DNA2PEP|3143|-|1|	0.0	99	58
ASIM_0000024701-mRNA-1	TRINITY_DN44022_c2_g4_i3	]---[SwissProt|Q9NRC8|1|0|Trembl|A0A183V1D1|1|0|DNA2PEP|219|+|0|	2e-131	46	83
ASIM_0000024801-mRNA-1	TRINITY_DN59993_c0_g1_i1	]---[Trembl|A0A0B2VKX3|-1|2|DNA2PEP|85|-|2|	5e-12	39	55
ASIM_0000024901-mRNA-1	TRINITY_DN42469_c0_g3_i2	]---[SwissProt|Q09345|-1|1|Trembl|A0A0B2VJS4|-1|1|DNA2PEP|688|-|1|	3e-18	30	32
ASIM_0000025001-mRNA-1	TRINITY_DN42489_c1_g3_i3	]---[SwissProt|O77469|1|1|Trembl|F1KUB1|1|1|DNA2PEP|808|+|1|	0.0	98	66
ASIM_0000025101-mRNA-1	TRINITY_DN34418_c0_g2_i2	]---[SwissProt|Q5RBA1|1|0|Trembl|A0A183UPW2|1|0|DNA2PEP|231|+|0|	4e-97	50	71
ASIM_0000025201-mRNA-1	TRINITY_DN18212_c0_g1_i1	]---[SwissProt|Q02372|-1|0|Trembl|A0A0M3IYD0|-1|0|DNA2PEP|183|-|0|	4e-132	80	100
ASIM_0000025401-mRNA-1	TRINITY_DN42038_c0_g1_i1	]---[SwissProt|Q0EEE2|1|2|Trembl|U1MHP9|1|2|DNA2PEP|952|+|2|	1e-21	106	21
ASIM_0000025601-mRNA-1	TRINITY_DN38556_c1_g1_i1	]---[SwissProt|P34687|-1|1|Trembl|A0A0B2UT56|-1|1|DNA2PEP|306|-|1|	5e-79	101	59
ASIM_0000025701-mRNA-1	TRINITY_DN35167_c0_g1_i1	]---[SwissProt|Q19076|-1|1|Trembl|A0A0B2VTY1|-1|1|DNA2PEP|408|-|1|	1e-20	108	27
ASIM_0000026001-mRNA-1	TRINITY_DN37397_c0_g1_i1	]---[SwissProt|Q8WQC0|-1|1|Trembl|F1KVV1|-1|1|DNA2PEP|758|-|1|	6e-174	75	74
ASIM_0000026101-mRNA-1	TRINITY_DN44448_c4_g6_i1	]---[SwissProt|Q6DED0|1|0|Trembl|A0A0M3IYD9|1|0|DNA2PEP|258|+|0|	2e-174	70	87
ASIM_0000026201-mRNA-1	TRINITY_DN36245_c1_g1_i2	]---[Trembl|U1LV37|-1|0|DNA2PEP|255|-|0|	4e-85	87	50
ASIM_0000026301-mRNA-1	TRINITY_DN42017_c0_g1_i2	]---[SwissProt|Q8BJ52|-1|2|Trembl|U1NT25|-1|2|DNA2PEP|429|-|2|	0.0	98	88
ASIM_0000026401-mRNA-1	TRINITY_DN40525_c3_g1_i2	]---[SwissProt|Q8C0X2|1|2|Trembl|A0A0B2VWY4|1|2|DNA2PEP|515|+|2|	3e-132	97	50
ASIM_0000026501-mRNA-1	TRINITY_DN39803_c0_g1_i1	]---[SwissProt|O18216|-1|0|Trembl|F1LC05|-1|0|DNA2PEP|284|-|0|	2e-18	52	74
ASIM_0000026601-mRNA-1	TRINITY_DN42088_c0_g1_i1	]---[SwissProt|Q5U2W5|1|1|Trembl|F1KV63|1|1|DNA2PEP|664|+|1|	0.0	84	67
ASIM_0000026701-mRNA-1	TRINITY_DN36494_c0_g1_i2	]---[SwissProt|Q9NSN8|1|0|Trembl|A0A0B2V7T7|1|0|DNA2PEP|525|+|0|	0.0	99	83
ASIM_0000027101-mRNA-1	TRINITY_DN48922_c0_g1_i1	]---[SwissProt|Q9NQ89|-1|1|Trembl|A0A0M3IYE9|-1|1|DNA2PEP|89|-|1|	3e-57	33	98
ASIM_0000027201-mRNA-1	TRINITY_DN41698_c0_g1_i1	]---[SwissProt|Q9NYL2|1|2|Trembl|A0A0B2UV22|1|2|DNA2PEP|170|+|2|	1e-55	37	59
ASIM_0000027401-mRNA-1	TRINITY_DN38170_c1_g2_i2	]---[SwissProt|A4IHD2|-1|2|Trembl|F1KSK6|-1|2|DNA2PEP|370|-|2|	3e-162	37	62
ASIM_0000027701-mRNA-1	TRINITY_DN43934_c0_g5_i3	]---[SwissProt|P98155|1|0|Trembl|F1KVZ7|1|0|DNA2PEP|1031|+|0|	7e-84	90	45
ASIM_0000027801-mRNA-1	TRINITY_DN38831_c0_g8_i1	]---[SwissProt|P51949|1|1|Trembl|A0A0M3IYF6|1|1|DNA2PEP|305|+|1|	0.0	92	83
ASIM_0000027901-mRNA-1	TRINITY_DN44546_c0_g1_i1	]---[SwissProt|P34595|-1|0|Trembl|F1KVF9|-1|0|DNA2PEP|657|-|0|	0.0	77	53
ASIM_0000028001-mRNA-1	TRINITY_DN42797_c3_g1_i2	]---[SwissProt|Q5I0J5|-1|1|Trembl|A0A0B2VDG2|-1|1|DNA2PEP|221|-|1|	4e-123	96	71
ASIM_0000028101-mRNA-1	TRINITY_DN56382_c0_g1_i1	]---[Trembl|A0A0B2VDA4|-1|1|DNA2PEP|69|-|1|	5e-15	35	44
ASIM_0000028201-mRNA-1	TRINITY_DN32350_c0_g1_i1	]---[SwissProt|Q2KID2|-1|1|Trembl|F1L3X1|-1|1|DNA2PEP|259|-|1|	1e-122	92	67
ASIM_0000028301-mRNA-1	TRINITY_DN37334_c0_g1_i1	]---[SwissProt|P34471|1|2|Trembl|U1MDB2|1|2|DNA2PEP|417|+|2|	1e-157	98	69
ASIM_0000028701-mRNA-1	TRINITY_DN21081_c1_g1_i1	]---[Trembl|A0A0B2UX16|1|0|DNA2PEP|206|+|0|	3e-104	91	75
ASIM_0000028801-mRNA-1	TRINITY_DN39730_c1_g1_i1	]---[Trembl|A0A0B2VGN1|-1|1|DNA2PEP|336|-|1|	0.0004	85	24
ASIM_0000028901-mRNA-1	TRINITY_DN44261_c6_g1_i1	]---[Trembl|A0A0B2V1G0|-1|0|DNA2PEP|88|-|0|	3e-08	55	33
ASIM_0000029001-mRNA-1	TRINITY_DN38639_c0_g1_i2	]---[Trembl|A0A183TZY5|1|2|DNA2PEP|248|+|2|	9e-111	99	70
ASIM_0000029101-mRNA-1	TRINITY_DN36899_c0_g1_i3	]---[Trembl|A0A0B2UTQ1|-1|1|DNA2PEP|178|-|1|	8e-15	100	51
ASIM_0000029201-mRNA-1	TRINITY_DN29644_c0_g2_i1	]---[SwissProt|Q9NL83|1|0|Trembl|F1LDS4|1|0|DNA2PEP|128|+|0|	4e-33	91	58
ASIM_0000029301-mRNA-1	TRINITY_DN36340_c2_g2_i1	]---[SwissProt|Q5RBR1|-1|0|Trembl|A0A0B2UPS6|-1|0|DNA2PEP|132|-|0|	2e-44	102	49
ASIM_0000029401-mRNA-1	TRINITY_DN44810_c0_g1_i1	]---[SwissProt|Q9U943|1|1|Trembl|A0A0B2VHM0|1|1|DNA2PEP|3115|+|1|	0.0	98	60
ASIM_0000029501-mRNA-1	TRINITY_DN39148_c0_g1_i3	]---[SwissProt|Q9ULJ7|-1|0|Trembl|F1KTP0|-1|0|DNA2PEP|836|-|0|	0.0	99	79
ASIM_0000029601-mRNA-1	TRINITY_DN43005_c0_g2_i3	]---[SwissProt|Q8BIZ1|1|1|Trembl|F1KR39|1|0|DNA2PEP|810|+|0|	0.0	35	78
ASIM_0000029701-mRNA-1	TRINITY_DN37445_c2_g3_i2	]---[Trembl|A0A0B2V896|1|1|DNA2PEP|416|+|1|	4e-08	87	29
ASIM_0000029801-mRNA-1	TRINITY_DN44844_c1_g4_i4	]---[SwissProt|Q965M2|1|1|Trembl|A0A0B2W7B5|1|1|DNA2PEP|652|+|1|	3e-28	51	29
ASIM_0000030001-mRNA-1	TRINITY_DN38204_c7_g7_i1	]---[Trembl|A0A183V5G6|-1|0|DNA2PEP|93|-|0|	1e-43	102	77
ASIM_0000030201-mRNA-1	TRINITY_DN41673_c0_g1_i1	]---[SwissProt|Q54NZ7|-1|2|Trembl|A0A0B2VWR6|-1|2|DNA2PEP|297|-|2|	1e-173	91	76
ASIM_0000030501-mRNA-1	TRINITY_DN31858_c0_g1_i1	]---[SwissProt|Q8SWR3|1|0|Trembl|A0A0B2V033|1|0|DNA2PEP|214|+|0|	1e-52	38	54
ASIM_0000030701-mRNA-1	TRINITY_DN31775_c0_g1_i1	]---[SwissProt|Q09359|1|0|Trembl|A0A183V368|1|0|DNA2PEP|281|+|0|	3e-143	100	74
ASIM_0000030801-mRNA-1	TRINITY_DN42296_c1_g1_i1	]---[SwissProt|Q6QM28|-1|0|Trembl|A0A0B2VTI5|-1|0|DNA2PEP|546|-|0|	2e-142	99	55
ASIM_0000030901-mRNA-1	TRINITY_DN33273_c0_g1_i1	]---[SwissProt|Q20970|1|2|Trembl|A0A0B2V6V8|1|2|DNA2PEP|916|+|2|	0.0	77	98
ASIM_0000031001-mRNA-1	TRINITY_DN38522_c0_g1_i1	]---[Trembl|A0A183V0J2|1|1|DNA2PEP|413|+|1|	9e-89	91	37
ASIM_0000031101-mRNA-1	TRINITY_DN42264_c0_g1_i6	]---[SwissProt|Q19076|-1|0|Trembl|U1M8X5|-1|0|DNA2PEP|432|-|0|	5e-147	89	57
ASIM_0000031201-mRNA-1	TRINITY_DN45054_c3_g1_i1	]---[SwissProt|P15144|-1|2|Trembl|A0A0B2V4Q4|-1|2|DNA2PEP|1886|-|2|	0.0	60	53
ASIM_0000031301-mRNA-1	TRINITY_DN43529_c2_g2_i2	]---[Trembl|A0A0B2VZF2|-1|2|DNA2PEP|540|-|2|	2e-06	32	25
ASIM_0000031401-mRNA-1	TRINITY_DN65501_c0_g1_i1	]---[Trembl|A0A0M3IYJ2|1|0|DNA2PEP|80|+|0|	8e-37	75	98
ASIM_0000031501-mRNA-1	TRINITY_DN38757_c0_g1_i2	]---[SwissProt|Q28CY9|-1|2|Trembl|A0A0B2VQ30|-1|2|DNA2PEP|725|-|2|	0.0	72	87
ASIM_0000031601-mRNA-1	TRINITY_DN40956_c3_g1_i3	]---[SwissProt|Q6PA23|1|0|Trembl|A0A0M3IYJ4|1|0|DNA2PEP|488|+|0|	2e-139	109	57
ASIM_0000031701-mRNA-1	TRINITY_DN39103_c0_g16_i1	]---[SwissProt|Q8T0W0|-1|1|Trembl|A1IKL3|-1|1|DNA2PEP|116|-|1|	4e-11	56	54
ASIM_0000031801-mRNA-1	TRINITY_DN39103_c0_g13_i2	]---[SwissProt|Q7Z5P9|-1|1|Trembl|A1IKL3|-1|1|DNA2PEP|146|-|1|	7e-15	39	41
ASIM_0000031901-mRNA-1	TRINITY_DN39103_c0_g13_i2	]---[SwissProt|Q7Z5P9|-1|1|Trembl|A1IKL3|-1|1|DNA2PEP|146|-|1|	7e-11	96	47
ASIM_0000032101-mRNA-1	TRINITY_DN28457_c0_g1_i1	]---[Trembl|A0A0B2VCL0|1|2|DNA2PEP|195|+|2|	5e-69	101	58
ASIM_0000032301-mRNA-1	TRINITY_DN51329_c0_g1_i1	]---[Trembl|A0A0M3IYK1|-1|2|DNA2PEP|99|-|2|	4e-51	33	75
ASIM_0000032401-mRNA-1	TRINITY_DN42264_c0_g1_i6	]---[SwissProt|Q19076|-1|0|Trembl|U1M8X5|-1|0|DNA2PEP|432|-|0|	3e-153	94	61
ASIM_0000032501-mRNA-1	TRINITY_DN41559_c1_g1_i1	]---[SwissProt|Q3UFM5|-1|1|Trembl|A0A183URP9|-1|1|DNA2PEP|757|-|1|	0.0	100	51
ASIM_0000032601-mRNA-1	TRINITY_DN38312_c0_g1_i2	]---[SwissProt|Q61XH2|1|2|Trembl|A0A183URP8|1|2|DNA2PEP|317|+|2|	2e-66	97	40
ASIM_0000032801-mRNA-1	TRINITY_DN40600_c2_g1_i1	]---[SwissProt|Q9UBS8|-1|0|Trembl|A0A0M3I235|-1|0|DNA2PEP|497|-|0|	9e-23	64	35
ASIM_0000032901-mRNA-1	TRINITY_DN43285_c0_g1_i1	]---[SwissProt|P29190|-1|2|Trembl|A0A0B2VIK4|-1|2|DNA2PEP|648|-|2|	5e-60	76	36
ASIM_0000033001-mRNA-1	TRINITY_DN41558_c4_g2_i3	]---[SwissProt|Q05893|1|0|Trembl|A0A183UGG5|1|0|DNA2PEP|515|+|0|	3e-68	98	36
ASIM_0000033301-mRNA-1	TRINITY_DN36865_c0_g1_i4	]---[SwissProt|Q52KI8|1|2|Trembl|F1L7C5|1|2|DNA2PEP|413|+|2|	6e-121	91	59
ASIM_0000033401-mRNA-1	TRINITY_DN37317_c1_g3_i1	]---[SwissProt|Q21735|-1|2|Trembl|A0A0B2UUX2|-1|2|DNA2PEP|152|-|2|	2e-60	48	58
ASIM_0000033501-mRNA-1	TRINITY_DN29967_c0_g1_i1	]---[Trembl|A0A183UL83|-1|1|DNA2PEP|176|-|1|	2e-69	98	60
ASIM_0000033601-mRNA-1	TRINITY_DN43110_c0_g5_i1	]---[SwissProt|B0R0T1|-1|1|Trembl|F1KQG7|-1|1|DNA2PEP|922|-|1|	6e-141	95	83
ASIM_0000033801-mRNA-1	TRINITY_DN41750_c1_g1_i2	]---[SwissProt|A8X9V4|-1|2|Trembl|F1KSZ1|-1|2|DNA2PEP|562|-|2|	4e-24	69	29
ASIM_0000033901-mRNA-1	TRINITY_DN40907_c1_g5_i1	]---[Trembl|F1L114|1|0|DNA2PEP|240|+|0|	2e-26	101	60
ASIM_0000034101-mRNA-1	TRINITY_DN35874_c0_g1_i4	]---[SwissProt|Q9QZD4|1|0|Trembl|U1LS54|1|0|DNA2PEP|231|+|0|	1e-96	52	61
ASIM_0000034201-mRNA-1	TRINITY_DN26013_c0_g1_i1	]---[Trembl|U1LYX8|1|2|DNA2PEP|150|+|2|	6e-22	63	55
ASIM_0000034501-mRNA-1	TRINITY_DN15402_c0_g2_i1	]---[Trembl|A0A0M3I831|-1|1|DNA2PEP|203|-|1|	6e-45	31	40
ASIM_0000034601-mRNA-1	TRINITY_DN40102_c0_g8_i2	]---[SwissProt|Q9BL07|-1|0|Trembl|F1L2K9|-1|0|DNA2PEP|521|-|0|	0.0	96	74
ASIM_0000034901-mRNA-1	TRINITY_DN39151_c0_g1_i4	]---[SwissProt|Q6ZQ82|-1|0|Trembl|F1KT29|-1|0|DNA2PEP|961|-|0|	0.0	96	57
ASIM_0000035401-mRNA-1	TRINITY_DN39345_c1_g1_i2	]---[Trembl|U1NHS6|-1|2|DNA2PEP|258|-|2|	1e-77	90	58
ASIM_0000035501-mRNA-1	TRINITY_DN37458_c0_g1_i2	]---[Trembl|A0A0B2W4Q9|1|2|DNA2PEP|145|+|2|	8e-05	62	34
ASIM_0000035601-mRNA-1	TRINITY_DN54147_c0_g1_i1	]---[Trembl|A0A0M3IYM7|1|2|DNA2PEP|86|+|2|	2e-26	52	100
ASIM_0000035801-mRNA-1	TRINITY_DN44844_c1_g4_i4	]---[SwissProt|Q965M2|1|1|Trembl|A0A0B2W7B5|1|1|DNA2PEP|652|+|1|	2e-22	104	31
ASIM_0000035901-mRNA-1	TRINITY_DN39587_c0_g1_i6	]---[SwissProt|Q8IZQ1|1|1|Trembl|A0A0N4UMZ7|1|1|DNA2PEP|3349|+|1|	0.0	54	84
ASIM_0000036001-mRNA-1	TRINITY_DN44810_c0_g1_i1	]---[SwissProt|Q9U943|1|1|Trembl|A0A0B2VHM0|1|1|DNA2PEP|3115|+|1|	4e-51	60	69
ASIM_0000036101-mRNA-1	TRINITY_DN42418_c0_g1_i1	]---[SwissProt|Q18449|1|1|Trembl|A0A0B2VPI2|1|1|DNA2PEP|209|+|1|	2e-105	94	74
ASIM_0000036201-mRNA-1	TRINITY_DN37415_c0_g2_i1	]---[SwissProt|O01692|1|1|Trembl|A0A0M3K7I1|1|1|DNA2PEP|137|+|1|	5e-80	89	95
ASIM_0000036301-mRNA-1	TRINITY_DN40777_c2_g3_i3	]---[Trembl|A0A0B2W6J9|-1|2|DNA2PEP|139|-|2|	4e-19	43	58
ASIM_0000036401-mRNA-1	TRINITY_DN33157_c0_g1_i2	]---[SwissProt|Q8TBN0|-1|2|Trembl|A0A0B2V6N4|-1|2|DNA2PEP|400|-|2|	2e-144	67	67
ASIM_0000036501-mRNA-1	TRINITY_DN44356_c0_g11_i1	]---[SwissProt|B2RD01|1|0|Trembl|A0A151MP62|1|0|DNA2PEP|211|+|0|	3e-09	44	25
ASIM_0000036601-mRNA-1	TRINITY_DN38495_c0_g3_i1	]---[SwissProt|Q01062|-1|2|Trembl|F1KZ15|-1|2|DNA2PEP|1063|-|2|	1e-84	71	32
ASIM_0000036701-mRNA-1	TRINITY_DN37942_c1_g1_i2	]---[SwissProt|Q90481|1|1|Trembl|A0A183TV01|1|1|DNA2PEP|348|+|1|	5e-22	47	48
ASIM_0000036801-mRNA-1	TRINITY_DN43091_c0_g3_i1	]---[Trembl|U1NL04|-1|2|DNA2PEP|279|-|2|	3e-132	88	61
ASIM_0000036901-mRNA-1	TRINITY_DN37263_c0_g1_i1	]---[Trembl|A0A0B2VB93|-1|1|DNA2PEP|366|-|1|	6e-101	84	98
ASIM_0000037001-mRNA-1	TRINITY_DN43299_c0_g2_i1	]---[Trembl|U1NGT5|-1|0|DNA2PEP|1274|-|0|	2e-109	60	35
ASIM_0000037101-mRNA-1	TRINITY_DN39004_c0_g9_i3	]---[SwissProt|Q8C9S4|-1|0|Trembl|F1KUB2|-1|0|DNA2PEP|575|-|0|	1e-31	100	86
ASIM_0000037201-mRNA-1	TRINITY_DN41399_c2_g2_i1	]---[Trembl|A0A0B2VAN6|-1|0|DNA2PEP|118|-|0|	4e-30	77	68
ASIM_0000037301-mRNA-1	TRINITY_DN38841_c1_g1_i1	]---[Trembl|U1P5D5|1|1|DNA2PEP|191|+|1|	2e-74	100	57
ASIM_0000037501-mRNA-1	TRINITY_DN43517_c0_g2_i1	]---[SwissProt|Q9CXF4|-1|0|Trembl|F1KQE8|-1|0|DNA2PEP|502|-|0|	5e-136	57	79
ASIM_0000037601-mRNA-1	TRINITY_DN41237_c0_g5_i2	]---[Trembl|A0A0B2VFG0|1|2|DNA2PEP|132|+|2|	3e-09	102	37
ASIM_0000037801-mRNA-1	TRINITY_DN43584_c2_g2_i2	]---[Trembl|A0A0B2VSL6|-1|0|DNA2PEP|729|-|0|	3e-25	47	29
ASIM_0000037901-mRNA-1	TRINITY_DN33018_c0_g1_i2	]---[SwissProt|P49935|1|2|Trembl|C9E8F5|1|2|DNA2PEP|427|+|2|	1e-76	99	42
ASIM_0000038001-mRNA-1	TRINITY_DN38430_c1_g2_i1	]---[Trembl|U1M9M2|1|1|DNA2PEP|116|+|1|	8e-22	53	50
ASIM_0000038201-mRNA-1	TRINITY_DN37270_c0_g2_i2	]---[SwissProt|Q5ZL38|-1|1|Trembl|F1LB77|-1|1|DNA2PEP|262|-|1|	1e-112	80	55
ASIM_0000038301-mRNA-1	TRINITY_DN42266_c0_g1_i1	]---[SwissProt|O43934|-1|0|Trembl|A0A183TW47|-1|0|DNA2PEP|474|-|0|	0.0	96	65
ASIM_0000038401-mRNA-1	TRINITY_DN39579_c0_g2_i1	]---[SwissProt|P26443|-1|1|Trembl|A0A146NJ20|-1|1|DNA2PEP|348|-|1|	1e-56	85	98
ASIM_0000038501-mRNA-1	TRINITY_DN41636_c0_g2_i4	]---[SwissProt|P97291|1|2|Trembl|A0A0B2W6R6|1|2|DNA2PEP|624|+|2|	0.0	94	63
ASIM_0000038601-mRNA-1	TRINITY_DN41636_c0_g2_i4	]---[SwissProt|P97291|1|2|Trembl|A0A0B2W6R6|1|2|DNA2PEP|624|+|2|	8e-20	75	67
ASIM_0000038701-mRNA-1	TRINITY_DN41275_c1_g6_i1	]---[Trembl|A0A0M3HZF3|1|2|DNA2PEP|701|+|2|	7e-33	100	57
ASIM_0000038801-mRNA-1	TRINITY_DN41275_c1_g1_i2	]---[Trembl|A0A0M3KA90|-1|1|DNA2PEP|119|-|1|	2e-40	35	59
ASIM_0000038901-mRNA-1	TRINITY_DN41444_c0_g4_i1	]---[SwissProt|P43510|-1|0|Trembl|A0A0M3IYR0|-1|0|DNA2PEP|424|-|0|	0.0	96	95
ASIM_0000039001-mRNA-1	TRINITY_DN36147_c0_g1_i1	]---[SwissProt|P39745|1|0|Trembl|A0A0M3JY54|1|0|DNA2PEP|364|+|0|	1e-79	70	40
ASIM_0000039101-mRNA-1	TRINITY_DN44216_c0_g1_i1	]---[SwissProt|Q86X10|1|0|Trembl|F1KRP0|1|0|DNA2PEP|712|+|0|	0.0	43	71
ASIM_0000039201-mRNA-1	TRINITY_DN41462_c0_g3_i2	]---[SwissProt|A8WIP6|-1|2|Trembl|F1KW27|-1|2|DNA2PEP|346|-|2|	0.0	96	75
ASIM_0000039301-mRNA-1	TRINITY_DN44959_c1_g1_i1	]---[Trembl|A0A0M3HVD7|-1|0|DNA2PEP|1085|-|0|	0.0	48	42
ASIM_0000039401-mRNA-1	TRINITY_DN45007_c2_g4_i2	]---[SwissProt|P28494|1|0|Trembl|F1KS77|1|0|DNA2PEP|1181|+|0|	2e-22	72	30
ASIM_0000039501-mRNA-1	TRINITY_DN45007_c2_g4_i2	]---[SwissProt|P28494|1|0|Trembl|F1KS77|1|0|DNA2PEP|1181|+|0|	5e-29	92	32
ASIM_0000039601-mRNA-1	TRINITY_DN45003_c2_g1_i4	]---[Trembl|A0A016SIV5|-1|0|DNA2PEP|480|-|0|	1e-46	38	35
ASIM_0000039701-mRNA-1	TRINITY_DN40706_c0_g1_i1	]---[Trembl|A0A0M3IYR8|-1|0|DNA2PEP|115|-|0|	3e-24	96	62
ASIM_0000039801-mRNA-1	TRINITY_DN43869_c1_g2_i1	]---[SwissProt|Q27394|1|0|Trembl|A0A0N5AWJ9|1|0|DNA2PEP|1175|+|0|	3e-43	97	72
ASIM_0000039901-mRNA-1	TRINITY_DN44146_c0_g11_i2	]---[SwissProt|P56701|-1|2|Trembl|F1KV05|-1|2|DNA2PEP|672|-|2|	0.0	69	81
ASIM_0000040001-mRNA-1	TRINITY_DN44803_c6_g8_i3	]---[SwissProt|Q9N2V2|1|1|Trembl|U1NPN1|1|1|DNA2PEP|541|+|1|	0.0	95	76
ASIM_0000040201-mRNA-1	TRINITY_DN36581_c0_g2_i12	]---[SwissProt|Q61JT8|1|2|Trembl|F1KS34|1|2|DNA2PEP|760|+|2|	0.0	51	58
ASIM_0000040301-mRNA-1	TRINITY_DN35629_c2_g1_i9	]---[SwissProt|O88799|1|0|Trembl|A0A0M3IYS4|1|0|DNA2PEP|485|+|0|	1e-136	96	55
ASIM_0000040401-mRNA-1	TRINITY_DN41584_c2_g1_i1	]---[SwissProt|Q96GM8|-1|1|Trembl|F1KYG3|-1|1|DNA2PEP|487|-|1|	0.0	95	51
ASIM_0000040501-mRNA-1	TRINITY_DN18429_c0_g1_i1	]---[SwissProt|P91285|1|2|Trembl|A0A0M3IYS6|1|2|DNA2PEP|369|+|2|	4e-74	101	41
ASIM_0000040601-mRNA-1	TRINITY_DN41890_c3_g1_i1	]---[Trembl|A0A183UP37|1|0|DNA2PEP|679|+|0|	5e-11	85	40
ASIM_0000040701-mRNA-1	TRINITY_DN43274_c6_g1_i1	]---[Trembl|A0A0B2UVQ1|-1|2|DNA2PEP|338|-|2|	1e-63	125	52
ASIM_0000040801-mRNA-1	TRINITY_DN38985_c0_g1_i1	]---[SwissProt|B1HV79|-1|1|Trembl|A0A0B2V637|-1|1|DNA2PEP|684|-|1|	6e-127	95	71
ASIM_0000040901-mRNA-1	TRINITY_DN46202_c0_g1_i1	]---[Trembl|A0A183UFX6|1|1|DNA2PEP|104|+|1|	8e-29	45	47
ASIM_0000041001-mRNA-1	TRINITY_DN43084_c0_g1_i1	]---[SwissProt|Q9JID6|-1|0|Trembl|F1KTQ1|-1|0|DNA2PEP|632|-|0|	3e-149	55	51
ASIM_0000041101-mRNA-1	TRINITY_DN39004_c0_g9_i3	]---[SwissProt|Q8C9S4|-1|0|Trembl|F1KUB2|-1|0|DNA2PEP|575|-|0|	1e-164	85	58
ASIM_0000041201-mRNA-1	TRINITY_DN43766_c1_g1_i2	]---[SwissProt|Q21017|-1|2|Trembl|A0A0B2VNY3|-1|2|DNA2PEP|453|-|2|	2e-52	82	36
ASIM_0000041301-mRNA-1	TRINITY_DN40861_c0_g1_i6	]---[SwissProt|Q23246|-1|2|Trembl|A0A0B2VM80|-1|2|DNA2PEP|113|-|2|	0.002	30	26
ASIM_0000041401-mRNA-1	TRINITY_DN44261_c6_g6_i3	]---[Trembl|A0A0B2V1G0|-1|0|DNA2PEP|228|-|0|	2e-81	61	51
ASIM_0000041501-mRNA-1	TRINITY_DN68501_c0_g1_i1	]---[Trembl|A0A0M3KK67|-1|1|DNA2PEP|73|-|1|	2e-18	41	52
ASIM_0000041601-mRNA-1	TRINITY_DN31452_c1_g2_i1	]---[Trembl|A0A0B2V1E9|-1|1|DNA2PEP|402|-|1|	4e-58	96	36
ASIM_0000041701-mRNA-1	TRINITY_DN28397_c0_g1_i2	]---[SwissProt|Q9BJK5|-1|0|Trembl|A0A0B2US59|-1|0|DNA2PEP|131|-|0|	1e-42	52	64
ASIM_0000041801-mRNA-1	TRINITY_DN37236_c0_g4_i1	]---[SwissProt|P42168|-1|2|Trembl|F1LA69|-1|2|DNA2PEP|337|-|2|	0.0	98	97
ASIM_0000041901-mRNA-1	TRINITY_DN43600_c1_g3_i3	]---[SwissProt|Q86US8|-1|2|Trembl|A0A183UB22|-1|2|DNA2PEP|1472|-|2|	2e-39	90	40
ASIM_0000042101-mRNA-1	TRINITY_DN44063_c14_g2_i1	]---[SwissProt|Q03755|-1|2|Trembl|U1MC28|-1|2|DNA2PEP|385|-|2|	0.0	74	85
ASIM_0000042501-mRNA-1	TRINITY_DN38558_c0_g1_i1	]---[SwissProt|Q6GV12|-1|2|Trembl|A0A0B2USL4|-1|2|DNA2PEP|345|-|2|	5e-128	44	55
ASIM_0000042601-mRNA-1	TRINITY_DN39544_c6_g1_i2	]---[SwissProt|Q93379|-1|0|Trembl|U1M8X2|-1|0|DNA2PEP|497|-|0|	1e-100	99	79
ASIM_0000042701-mRNA-1	TRINITY_DN44071_c4_g7_i3	]---[SwissProt|Q504N0|1|2|Trembl|A0A0B2VWM0|1|2|DNA2PEP|463|+|2|	0.0	112	63
ASIM_0000042801-mRNA-1	TRINITY_DN43981_c1_g5_i2	]---[SwissProt|O70537|1|0|Trembl|A0A0B2UXM3|1|0|DNA2PEP|416|+|0|	7e-78	99	52
ASIM_0000042901-mRNA-1	TRINITY_DN64064_c0_g1_i1	]---[SwissProt|Q03575|1|0|Trembl|A0A0B2VMP1|1|0|DNA2PEP|147|+|0|	8e-49	44	66
ASIM_0000043001-mRNA-1	TRINITY_DN31906_c0_g1_i1	]---[SwissProt|Q86S66|-1|2|Trembl|U1M8Z3|-1|2|DNA2PEP|226|-|2|	4e-127	102	92
ASIM_0000043101-mRNA-1	TRINITY_DN24983_c0_g1_i1	]---[SwissProt|Q9BL19|1|1|Trembl|A0A0M3IYV2|1|1|DNA2PEP|191|+|1|	5e-142	97	100
ASIM_0000043201-mRNA-1	TRINITY_DN28578_c0_g2_i1	]---[SwissProt|Q9HAV4|1|0|Trembl|A0A183UE78|1|0|DNA2PEP|579|+|0|	0.0	52	60
ASIM_0000043301-mRNA-1	TRINITY_DN25069_c0_g1_i1	]---[SwissProt|Q29RQ5|1|0|Trembl|F1KVX5|1|0|DNA2PEP|287|+|0|	2e-117	83	81
ASIM_0000043501-mRNA-1	TRINITY_DN39471_c0_g1_i3	]---[SwissProt|Q0EEE2|-1|1|Trembl|F1KV12|-1|1|DNA2PEP|841|-|1|	1e-42	102	28
ASIM_0000043701-mRNA-1	TRINITY_DN32046_c0_g1_i1	]---[SwissProt|Q9QUR6|1|0|Trembl|U1NQ46|1|0|DNA2PEP|742|+|0|	3e-131	91	73
ASIM_0000044001-mRNA-1	TRINITY_DN43746_c0_g5_i2	]---[SwissProt|Q20390|1|0|Trembl|A0A183V293|1|0|DNA2PEP|318|+|0|	6e-120	100	65
ASIM_0000044201-mRNA-1	TRINITY_DN41610_c0_g1_i5	]---[SwissProt|P22980|-1|2|Trembl|A0A183UC75|-1|2|DNA2PEP|329|-|2|	8e-06	37	28
ASIM_0000044301-mRNA-1	TRINITY_DN35879_c0_g1_i2	]---[Trembl|A0A0B2VNY8|1|2|DNA2PEP|289|+|2|	5e-34	94	44
ASIM_0000044401-mRNA-1	TRINITY_DN22178_c0_g2_i1	]---[Trembl|A0A0B2VWJ1|-1|1|DNA2PEP|122|-|1|	3e-38	57	55
ASIM_0000044501-mRNA-1	TRINITY_DN42422_c0_g1_i1	]---[Trembl|A0A183U3P3|-1|0|DNA2PEP|224|-|0|	1e-108	81	68
ASIM_0000044601-mRNA-1	TRINITY_DN35676_c0_g1_i1	]---[SwissProt|P19400|-1|0|Trembl|A0A0M3KBJ4|-1|0|DNA2PEP|148|-|0|	1e-06	76	31
ASIM_0000044701-mRNA-1	TRINITY_DN42572_c1_g2_i2	]---[SwissProt|O23240|-1|2|Trembl|A0A183UF66|-1|2|DNA2PEP|440|-|2|	0.0	84	69
ASIM_0000044801-mRNA-1	TRINITY_DN8935_c0_g1_i1	]---[Trembl|F1L9F9|-1|1|DNA2PEP|116|-|1|	9e-40	72	87
ASIM_0000045001-mRNA-1	TRINITY_DN44797_c0_g3_i3	]---[SwissProt|P56960|1|1|Trembl|F1KSA7|1|1|DNA2PEP|415|+|1|	0.0	47	63
ASIM_0000045101-mRNA-1	TRINITY_DN40595_c0_g1_i1	]---[Trembl|A0A0B2VYE0|-1|1|DNA2PEP|617|-|1|	7e-154	92	52
ASIM_0000045201-mRNA-1	TRINITY_DN42979_c3_g1_i2	]---[Trembl|A0A183V2W1|-1|2|DNA2PEP|293|-|2|	1e-81	100	63
ASIM_0000045301-mRNA-1	TRINITY_DN36162_c0_g2_i1	]---[SwissProt|O13019|-1|2|Trembl|F1LF10|-1|2|DNA2PEP|157|-|2|	2e-83	102	84
ASIM_0000045401-mRNA-1	TRINITY_DN44797_c0_g3_i3	]---[SwissProt|P56960|1|1|Trembl|F1KSA7|1|1|DNA2PEP|415|+|1|	0.0	46	69
ASIM_0000045501-mRNA-1	TRINITY_DN35706_c0_g2_i1	]---[SwissProt|O76565|1|0|Trembl|U1MQB9|1|0|DNA2PEP|283|+|0|	2e-70	95	46
ASIM_0000045601-mRNA-1	TRINITY_DN30741_c0_g1_i4	]---[SwissProt|P34410|-1|0|Trembl|A0A0B2UQC8|-1|0|DNA2PEP|353|-|0|	2e-50	98	57
ASIM_0000045701-mRNA-1	TRINITY_DN43934_c0_g5_i3	]---[SwissProt|P98155|1|0|Trembl|F1KVZ7|1|0|DNA2PEP|1031|+|0|	1e-11	55	48
ASIM_0000046001-mRNA-1	TRINITY_DN38576_c0_g1_i1	]---[SwissProt|Q9JJ66|1|1|Trembl|A0A183V024|1|1|DNA2PEP|529|+|1|	5e-141	101	60
ASIM_0000046101-mRNA-1	TRINITY_DN43802_c0_g2_i1	]---[SwissProt|Q7T006|-1|1|Trembl|A0A0M3I7N2|-1|1|DNA2PEP|840|-|1|	0.0	99	55
ASIM_0000046201-mRNA-1	TRINITY_DN38719_c0_g5_i1	]---[SwissProt|Q805R1|1|0|Trembl|A0A0M3HZB1|1|0|DNA2PEP|312|+|0|	9e-85	101	45
ASIM_0000046301-mRNA-1	TRINITY_DN36702_c1_g1_i2	]---[SwissProt|Q09575|-1|2|Trembl|A0A016S6M7|-1|2|DNA2PEP|655|-|2|	4e-20	96	39
ASIM_0000046401-mRNA-1	TRINITY_DN36756_c0_g1_i1	]---[SwissProt|P78798|1|1|Trembl|A0A0B2V9C2|1|1|DNA2PEP|354|+|1|	1e-140	72	54
ASIM_0000046501-mRNA-1	TRINITY_DN42931_c0_g2_i3	]---[Trembl|A0A0M3IYY6|-1|2|DNA2PEP|540|-|2|	3e-152	30	43
ASIM_0000046601-mRNA-1	TRINITY_DN39213_c0_g1_i3	]---[SwissProt|O07610|1|2|Trembl|U1MIG2|1|2|DNA2PEP|546|+|2|	0.0	97	70
ASIM_0000046701-mRNA-1	TRINITY_DN40471_c0_g1_i2	]---[SwissProt|Q9JKF7|-1|0|Trembl|A0A183UUP5|-1|0|DNA2PEP|229|-|0|	2e-68	54	60
ASIM_0000046801-mRNA-1	TRINITY_DN24743_c0_g1_i1	]---[SwissProt|Q8T197|1|2|Trembl|A0A0B2VYP2|1|2|DNA2PEP|134|+|2|	3e-49	41	66
ASIM_0000046901-mRNA-1	TRINITY_DN41660_c0_g1_i1	]---[SwissProt|Q19311|-1|0|Trembl|A0A0B2VJX6|-1|0|DNA2PEP|1331|-|0|	0.0	104	67
ASIM_0000047001-mRNA-1	TRINITY_DN40849_c0_g1_i2	]---[SwissProt|Q08509|1|2|Trembl|A0A0B2V218|1|2|DNA2PEP|367|+|2|	2e-09	83	59
ASIM_0000047301-mRNA-1	TRINITY_DN24436_c0_g1_i1	]---[Trembl|A0A0B2UT67|1|0|DNA2PEP|122|+|0|	5e-23	72	53
ASIM_0000047401-mRNA-1	TRINITY_DN43245_c0_g2_i2	]---[SwissProt|Q499Y0|-1|1|Trembl|A0A183UG31|-1|1|DNA2PEP|994|-|1|	0.0	94	63
ASIM_0000047501-mRNA-1	TRINITY_DN25069_c0_g1_i1	]---[SwissProt|Q29RQ5|1|0|Trembl|F1KVX5|1|0|DNA2PEP|287|+|0|	2e-63	81	83
ASIM_0000047601-mRNA-1	TRINITY_DN35230_c0_g1_i2	]---[SwissProt|Q624D2|-1|1|Trembl|A0A0B2VVJ9|-1|1|DNA2PEP|425|-|1|	1e-25	39	41
ASIM_0000047701-mRNA-1	TRINITY_DN43507_c27_g3_i2	]---[SwissProt|O60733|1|0|Trembl|A0A183UVD0|1|0|DNA2PEP|283|+|0|	2e-144	75	71
ASIM_0000047901-mRNA-1	TRINITY_DN44178_c0_g1_i3	]---[SwissProt|Q18673|-1|1|Trembl|A0A183UUT0|-1|1|DNA2PEP|3143|-|1|	0.0	99	66
ASIM_0000048201-mRNA-1	TRINITY_DN34602_c0_g1_i1	]---[SwissProt|P31729|-1|1|Trembl|A0A044T8E3|-1|1|DNA2PEP|174|-|1|	2e-49	79	81
ASIM_0000048401-mRNA-1	TRINITY_DN43665_c0_g10_i1	]---[SwissProt|Q09390|1|0|Trembl|A0A0B2V7Q8|1|0|DNA2PEP|212|+|0|	2e-125	100	77
ASIM_0000048501-mRNA-1	TRINITY_DN44858_c1_g1_i2	]---[SwissProt|Q9QZZ4|-1|0|Trembl|F1KPP2|-1|0|DNA2PEP|2828|-|0|	7e-88	90	71
ASIM_0000048701-mRNA-1	TRINITY_DN37748_c1_g1_i3	]---[SwissProt|Q91918|1|1|Trembl|A0A183UF04|1|1|DNA2PEP|294|+|1|	8e-10	60	28
ASIM_0000048901-mRNA-1	TRINITY_DN65178_c0_g1_i1	]---[Trembl|A0A0M3IZ09|1|2|DNA2PEP|104|+|2|	2e-16	40	42
ASIM_0000049001-mRNA-1	TRINITY_DN44857_c4_g4_i1	]---[SwissProt|Q7SIG6|-1|1|Trembl|A0A0B2UVI4|-1|1|DNA2PEP|1105|-|1|	0.0	100	56
ASIM_0000049101-mRNA-1	TRINITY_DN44487_c5_g2_i1	]---[SwissProt|P08111|1|0|Trembl|A0A0B2VCV7|1|0|DNA2PEP|249|+|0|	2e-92	31	54
ASIM_0000049201-mRNA-1	TRINITY_DN39803_c0_g1_i1	]---[SwissProt|O18216|-1|0|Trembl|F1LC05|-1|0|DNA2PEP|284|-|0|	5e-88	77	76
ASIM_0000049301-mRNA-1	TRINITY_DN41014_c3_g2_i2	]---[SwissProt|Q20681|-1|0|Trembl|A0A0B2V154|-1|0|DNA2PEP|428|-|0|	5e-119	99	52
ASIM_0000049401-mRNA-1	TRINITY_DN40300_c0_g1_i1	]---[SwissProt|A9JRJ2|-1|1|Trembl|F1KTI7|-1|1|DNA2PEP|781|-|1|	0.0	102	60
ASIM_0000049601-mRNA-1	TRINITY_DN37142_c0_g1_i1	]---[SwissProt|Q5BLX8|1|0|Trembl|A0A183USW3|1|0|DNA2PEP|298|+|0|	0.001	40	20
ASIM_0000049801-mRNA-1	TRINITY_DN44619_c1_g3_i3	]---[Trembl|F1KT02|-1|0|DNA2PEP|1025|-|0|	0.0	96	44
ASIM_0000050001-mRNA-1	TRINITY_DN28234_c0_g1_i6	]---[SwissProt|B9EKR1|1|1|Trembl|F1LAE7|1|1|DNA2PEP|344|+|1|	2e-50	51	35
ASIM_0000050101-mRNA-1	TRINITY_DN44810_c0_g1_i1	]---[SwissProt|Q9U943|1|1|Trembl|A0A0B2VHM0|1|1|DNA2PEP|3115|+|1|	0.0	100	49
ASIM_0000050201-mRNA-1	TRINITY_DN4231_c0_g1_i1	]---[Trembl|A0A0M3IFH5|-1|1|DNA2PEP|92|-|1|	2e-11	100	41
ASIM_0000050301-mRNA-1	TRINITY_DN57302_c0_g1_i1	]---[Trembl|A0A0M3JP81|1|1|DNA2PEP|82|+|1|	1e-51	41	85
ASIM_0000050401-mRNA-1	TRINITY_DN42037_c0_g1_i1	]---[SwissProt|Q8K1J6|1|1|Trembl|U1M822|1|1|DNA2PEP|470|+|1|	0.0	75	72
ASIM_0000050701-mRNA-1	TRINITY_DN42823_c13_g6_i4	]---[SwissProt|Q09246|1|0|Trembl|A0A0B2VUR1|1|0|DNA2PEP|284|+|0|	2e-38	108	42
ASIM_0000050801-mRNA-1	TRINITY_DN43050_c2_g1_i1	]---[SwissProt|Q95YD4|1|1|Trembl|A0A0B2V5S5|1|1|DNA2PEP|378|+|1|	5e-172	77	71
ASIM_0000050901-mRNA-1	TRINITY_DN38169_c0_g1_i1	]---[SwissProt|P36573|-1|2|Trembl|A0A183UTK0|-1|2|DNA2PEP|288|-|2|	3e-82	84	49
ASIM_0000051001-mRNA-1	TRINITY_DN38169_c0_g1_i1	]---[SwissProt|P36573|-1|2|Trembl|A0A183UTK0|-1|2|DNA2PEP|288|-|2|	1e-79	102	50
ASIM_0000051201-mRNA-1	TRINITY_DN21238_c0_g1_i1	]---[SwissProt|A8XP97|1|2|Trembl|F1KSC5|1|2|DNA2PEP|414|+|2|	5e-22	85	29
ASIM_0000051301-mRNA-1	TRINITY_DN44461_c0_g7_i2	]---[SwissProt|P86733|-1|2|Trembl|U1NZH7|-1|2|DNA2PEP|588|-|2|	2e-27	77	70
ASIM_0000051401-mRNA-1	TRINITY_DN44461_c0_g1_i1	]---[SwissProt|Q9D263|-1|2|Trembl|F1KQ04|-1|2|DNA2PEP|707|-|2|	3e-20	94	60
ASIM_0000051501-mRNA-1	TRINITY_DN44461_c0_g1_i1	]---[SwissProt|Q9D263|-1|2|Trembl|F1KQ04|-1|2|DNA2PEP|707|-|2|	4e-50	131	48
ASIM_0000051601-mRNA-1	TRINITY_DN36391_c0_g1_i3	]---[SwissProt|Q22100|1|2|Trembl|F1KZ13|1|2|DNA2PEP|421|+|2|	0.0	95	62
ASIM_0000051701-mRNA-1	TRINITY_DN43723_c4_g1_i2	]---[Trembl|A0A0B2VVC1|1|2|DNA2PEP|537|+|2|	4e-22	49	52
ASIM_0000051801-mRNA-1	TRINITY_DN42687_c0_g1_i1	]---[SwissProt|Q5RBA5|-1|0|Trembl|A0A0M3IZ37|-1|0|DNA2PEP|241|-|0|	2e-116	84	100
ASIM_0000051901-mRNA-1	TRINITY_DN40780_c0_g3_i1	]---[SwissProt|Q8BHT6|1|0|Trembl|F1KV36|1|0|DNA2PEP|307|+|0|	1e-131	74	73
ASIM_0000052001-mRNA-1	TRINITY_DN43548_c0_g5_i2	]---[Trembl|A0A0M3IZ39|-1|2|DNA2PEP|184|-|2|	8e-53	46	46
ASIM_0000052101-mRNA-1	TRINITY_DN41405_c4_g4_i1	]---[Trembl|A0A0B2VHL6|1|0|DNA2PEP|442|+|0|	2e-05	49	28
ASIM_0000052201-mRNA-1	TRINITY_DN45047_c4_g1_i4	]---[SwissProt|Q9U2G0|1|2|Trembl|F1KPY8|1|2|DNA2PEP|2146|+|2|	0.0	100	93
ASIM_0000052301-mRNA-1	TRINITY_DN41861_c0_g1_i1	]---[Trembl|A0A0M3I2K1|-1|1|DNA2PEP|311|-|1|	2e-30	66	27
ASIM_0000052401-mRNA-1	TRINITY_DN42463_c0_g5_i1	]---[SwissProt|Q9D0L4|-1|0|Trembl|F1L4E8|-1|0|DNA2PEP|270|-|0|	7e-118	46	66
ASIM_0000052601-mRNA-1	TRINITY_DN54429_c0_g1_i1	]---[SwissProt|P46436|-1|0|Trembl|A0A0M3IZ45|-1|0|DNA2PEP|113|-|0|	4e-77	45	100
ASIM_0000052701-mRNA-1	TRINITY_DN37796_c0_g1_i1	]---[SwissProt|B2RNN3|-1|2|Trembl|A0A0B2UXG1|-1|2|DNA2PEP|309|-|2|	8e-38	90	58
ASIM_0000053001-mRNA-1	TRINITY_DN43798_c0_g2_i4	]---[SwissProt|P34528|1|1|Trembl|F1KTW1|1|1|DNA2PEP|897|+|1|	8e-161	67	64
ASIM_0000053101-mRNA-1	TRINITY_DN42931_c0_g2_i3	]---[Trembl|A0A0M3IYY6|-1|2|DNA2PEP|540|-|2|	3e-51	37	28
ASIM_0000053201-mRNA-1	TRINITY_DN31957_c0_g1_i1	]---[SwissProt|P31730|1|2|Trembl|A0A0M3IZ51|1|2|DNA2PEP|204|+|2|	4e-123	100	100
ASIM_0000053301-mRNA-1	TRINITY_DN39884_c2_g1_i3	]---[SwissProt|P33262|-1|1|Trembl|A0A183VEK6|-1|1|DNA2PEP|118|-|1|	2e-54	76	72
ASIM_0000053401-mRNA-1	TRINITY_DN38461_c0_g1_i2	]---[SwissProt|Q5REH2|-1|0|Trembl|F1L4J0|-1|0|DNA2PEP|237|-|0|	2e-93	50	56
ASIM_0000053501-mRNA-1	TRINITY_DN70281_c0_g1_i1	]---[Trembl|A0A183V1W7|-1|2|DNA2PEP|91|-|2|	2e-05	51	36
ASIM_0000053601-mRNA-1	TRINITY_DN30751_c0_g1_i1	]---[Trembl|A0A0B2V265|-1|2|DNA2PEP|152|-|2|	3e-28	80	56
ASIM_0000053701-mRNA-1	TRINITY_DN35204_c0_g1_i2	]---[SwissProt|B2LU20|-1|0|Trembl|A0A0M3JR39|-1|0|DNA2PEP|337|-|0|	9e-121	100	49
ASIM_0000053801-mRNA-1	TRINITY_DN41275_c1_g6_i1	]---[Trembl|A0A0M3HZF3|1|2|DNA2PEP|701|+|2|	0.0	106	44
ASIM_0000053901-mRNA-1	TRINITY_DN45063_c6_g3_i1	]---[SwissProt|A1A5F2|1|0|Trembl|F1KQ33|1|0|DNA2PEP|796|+|0|	0.0	99	86
ASIM_0000054001-mRNA-1	TRINITY_DN44141_c0_g1_i1	]---[SwissProt|Q2V2M9|1|0|Trembl|F1KSD6|1|0|DNA2PEP|1210|+|0|	0.0	101	73
ASIM_0000054101-mRNA-1	TRINITY_DN36566_c0_g1_i1	]---[SwissProt|Q96LJ7|1|0|Trembl|A0A0B2VPR8|1|0|DNA2PEP|376|+|0|	4e-137	87	66
ASIM_0000054401-mRNA-1	TRINITY_DN35136_c0_g1_i7	]---[SwissProt|Q9UKV8|-1|0|Trembl|F1KT82|-1|0|DNA2PEP|925|-|0|	2e-146	77	40
ASIM_0000054501-mRNA-1	TRINITY_DN39308_c0_g1_i4	]---[SwissProt|Q5ZL00|-1|0|Trembl|F1KV51|-1|0|DNA2PEP|954|-|0|	0.0	102	53
ASIM_0000054601-mRNA-1	TRINITY_DN36002_c0_g2_i1	]---[Trembl|A0A0B2VYI5|1|1|DNA2PEP|199|+|1|	6e-30	111	39
ASIM_0000054701-mRNA-1	TRINITY_DN39860_c0_g5_i6	]---[Trembl|A0A0M3IYR4|1|2|DNA2PEP|776|+|2|	6e-24	100	35
ASIM_0000054901-mRNA-1	TRINITY_DN21085_c0_g1_i1	]---[-|-|-|DNA2PEP|185|-|1|	2e-25	46	41
ASIM_0000055001-mRNA-1	TRINITY_DN43647_c0_g1_i5	]---[SwissProt|Q09270|-1|1|Trembl|A0A0B2VAR9|-1|1|DNA2PEP|391|-|1|	7e-96	88	64
ASIM_0000055101-mRNA-1	TRINITY_DN44645_c2_g1_i4	]---[SwissProt|Q23670|1|0|Trembl|F1KQV5|1|0|DNA2PEP|1573|+|0|	0.0	110	47
ASIM_0000055201-mRNA-1	TRINITY_DN35527_c0_g1_i1	]---[SwissProt|Q07960|1|2|Trembl|A0A0B2V888|1|2|DNA2PEP|453|+|2|	0.0	97	68
ASIM_0000055401-mRNA-1	TRINITY_DN33625_c0_g1_i2	]---[SwissProt|O54701|-1|0|Trembl|U1M5F8|-1|0|DNA2PEP|492|-|0|	2e-38	83	30
ASIM_0000055501-mRNA-1	TRINITY_DN38805_c0_g1_i1	]---[SwissProt|Q04456|-1|1|Trembl|F1KZV8|-1|1|DNA2PEP|545|-|1|	7e-87	100	31
ASIM_0000055601-mRNA-1	TRINITY_DN40192_c0_g15_i1	]---[SwissProt|Q10046|-1|1|Trembl|A0A0B2V874|-1|1|DNA2PEP|471|-|1|	1e-35	93	41
ASIM_0000055701-mRNA-1	TRINITY_DN37559_c0_g1_i3	]---[Trembl|A0A023GPC8|-1|1|DNA2PEP|445|+|2|	0.001	44	36
ASIM_0000055801-mRNA-1	TRINITY_DN44795_c1_g2_i1	]---[Trembl|A0A183UFB6|1|2|DNA2PEP|861|+|2|	5e-49	84	33
ASIM_0000056001-mRNA-1	TRINITY_DN41216_c3_g1_i2	]---[SwissProt|Q23680|1|1|Trembl|A0A0B2W0H6|1|1|DNA2PEP|131|+|1|	5e-66	98	89
ASIM_0000056101-mRNA-1	TRINITY_DN38416_c1_g1_i1	]---[SwissProt|Q09363|-1|0|Trembl|A0A0M3I3A5|-1|0|DNA2PEP|285|-|0|	2e-164	99	75
ASIM_0000056201-mRNA-1	TRINITY_DN36464_c0_g2_i2	]---[SwissProt|Q9VAF5|1|2|Trembl|A0A0B2VDL6|1|2|DNA2PEP|1353|+|2|	0.0	91	49
ASIM_0000056301-mRNA-1	TRINITY_DN39262_c0_g1_i1	]---[SwissProt|P35602|-1|1|Trembl|A0A0M3IZ82|-1|1|DNA2PEP|352|-|1|	0.0	83	95
ASIM_0000056401-mRNA-1	TRINITY_DN39680_c0_g1_i1	]---[SwissProt|Q0P5H9|1|0|Trembl|F1L7P0|1|0|DNA2PEP|447|+|0|	8e-84	98	40
ASIM_0000056501-mRNA-1	TRINITY_DN42774_c0_g1_i3	]---[SwissProt|P35546|-1|2|Trembl|A0A183V2U5|-1|2|DNA2PEP|843|-|2|	0.0	97	61
ASIM_0000056601-mRNA-1	TRINITY_DN35450_c0_g1_i2	]---[SwissProt|P34610|-1|2|Trembl|F1L108|-1|2|DNA2PEP|600|-|2|	0.0	67	68
ASIM_0000056701-mRNA-1	TRINITY_DN39131_c1_g1_i2	]---[SwissProt|Q9D8Y0|1|0|Trembl|F1KYE1|1|0|DNA2PEP|477|+|0|	2e-05	62	33
ASIM_0000056901-mRNA-1	TRINITY_DN43514_c2_g4_i1	]---[Trembl|A0A0B2VVF4|1|2|DNA2PEP|263|+|2|	2e-30	79	40
ASIM_0000057001-mRNA-1	TRINITY_DN45040_c4_g3_i2	]---[SwissProt|Q06561|-1|1|Trembl|F1KPF4|-1|1|DNA2PEP|3034|-|1|	0.0	96	77
ASIM_0000057101-mRNA-1	TRINITY_DN43438_c1_g6_i1	]---[SwissProt|O16519|-1|1|Trembl|F1KX58|-1|1|DNA2PEP|694|-|1|	4e-08	73	34
ASIM_0000057201-mRNA-1	TRINITY_DN40086_c0_g2_i2	]---[SwissProt|Q22017|1|0|Trembl|A0A183UIM6|1|0|DNA2PEP|112|+|0|	2e-56	44	69
ASIM_0000057301-mRNA-1	TRINITY_DN43050_c2_g1_i1	]---[SwissProt|Q95YD4|1|1|Trembl|A0A0B2V5S5|1|1|DNA2PEP|378|+|1|	5e-167	78	67
ASIM_0000057401-mRNA-1	TRINITY_DN40003_c1_g2_i2	]---[SwissProt|Q94225|1|1|Trembl|A0A158PNN7|1|1|DNA2PEP|756|+|1|	1e-161	104	46
ASIM_0000057601-mRNA-1	TRINITY_DN31530_c0_g1_i1	]---[Trembl|A0A0B2UWS7|-1|2|DNA2PEP|482|-|2|	9e-05	39	35
ASIM_0000057701-mRNA-1	TRINITY_DN30187_c0_g1_i1	]---[SwissProt|Q09453|-1|2|Trembl|A0A183UU37|-1|2|DNA2PEP|310|-|2|	6e-05	58	27
ASIM_0000057801-mRNA-1	TRINITY_DN40728_c0_g2_i2	]---[SwissProt|Q0EEE2|1|1|Trembl|A0A0B2UII2|1|1|DNA2PEP|898|+|1|	0.0	99	70
ASIM_0000057901-mRNA-1	TRINITY_DN37195_c1_g1_i2	]---[SwissProt|O14640|-1|1|Trembl|U1MLN1|-1|1|DNA2PEP|771|-|1|	3e-44	81	82
ASIM_0000058001-mRNA-1	TRINITY_DN35743_c0_g1_i1	]---[SwissProt|Q3ZBD7|-1|1|Trembl|A0A0M3IZH0|-1|1|DNA2PEP|281|-|1|	0.0	51	97
ASIM_0000058101-mRNA-1	TRINITY_DN42255_c0_g1_i1	]---[SwissProt|Q19417|1|1|Trembl|A0A183TWI1|1|1|DNA2PEP|541|+|1|	0.0	100	68
ASIM_0000058301-mRNA-1	TRINITY_DN23206_c0_g3_i1	]---[SwissProt|Q10013|1|0|Trembl|A0A0M3IZA2|1|0|DNA2PEP|97|+|0|	7e-60	74	100
ASIM_0000058401-mRNA-1	TRINITY_DN44292_c2_g2_i1	]---[SwissProt|G5EGD2|-1|0|Trembl|U1NB25|-1|0|DNA2PEP|405|-|0|	2e-09	55	24
ASIM_0000058501-mRNA-1	TRINITY_DN44837_c1_g1_i1	]---[SwissProt|Q8IWZ3|-1|1|Trembl|F1KPG7|-1|1|DNA2PEP|2529|-|1|	0.0	82	84
ASIM_0000058601-mRNA-1	TRINITY_DN35040_c0_g2_i2	]---[SwissProt|P18834|-1|2|Trembl|F1L6L8|-1|2|DNA2PEP|336|-|2|	4e-14	109	40
ASIM_0000058701-mRNA-1	TRINITY_DN34785_c0_g1_i1	]---[SwissProt|Q18161|-1|1|Trembl|A0A0M3IZA6|-1|1|DNA2PEP|290|-|1|	0.0	100	100
ASIM_0000058801-mRNA-1	TRINITY_DN67926_c0_g1_i1	]---[SwissProt|Q18321|1|0|Trembl|A0A0B2VW67|1|0|DNA2PEP|165|+|0|	1e-25	30	60
ASIM_0000058901-mRNA-1	TRINITY_DN43675_c0_g1_i1	]---[SwissProt|O35604|-1|1|Trembl|F1KQH8|-1|1|DNA2PEP|1336|-|1|	0.0	98	86
ASIM_0000059001-mRNA-1	TRINITY_DN38169_c0_g1_i1	]---[SwissProt|P36573|-1|2|Trembl|A0A183UTK0|-1|2|DNA2PEP|288|-|2|	8e-70	84	48
ASIM_0000059101-mRNA-1	TRINITY_DN39371_c0_g1_i2	]---[SwissProt|O14746|1|2|Trembl|U1M4Y6|1|2|DNA2PEP|644|+|2|	1e-06	32	27
ASIM_0000059301-mRNA-1	TRINITY_DN62793_c0_g1_i1	]---[Trembl|A0A0B2UYF5|1|2|DNA2PEP|123|+|2|	9e-74	42	89
ASIM_0000059401-mRNA-1	TRINITY_DN40756_c0_g2_i3	]---[Trembl|A0A0M3IZB3|-1|0|DNA2PEP|495|-|0|	2e-39	100	37
ASIM_0000059601-mRNA-1	TRINITY_DN44083_c0_g8_i4	]---[SwissProt|Q8WYN0|1|0|Trembl|U1N7B4|1|0|DNA2PEP|292|+|0|	1e-83	57	67
ASIM_0000059701-mRNA-1	TRINITY_DN41453_c0_g1_i1	]---[SwissProt|O43148|-1|1|Trembl|F1LBN6|-1|1|DNA2PEP|488|-|1|	3e-83	96	59
ASIM_0000059801-mRNA-1	TRINITY_DN44220_c0_g15_i2	]---[SwissProt|P90682|-1|2|Trembl|A0A0B2V4H3|-1|2|DNA2PEP|395|-|2|	0.0	85	82
ASIM_0000059901-mRNA-1	TRINITY_DN32321_c0_g1_i1	]---[Trembl|A0A183VBQ3|1|1|DNA2PEP|232|+|1|	4e-36	102	57
ASIM_0000060001-mRNA-1	TRINITY_DN40459_c0_g5_i1	]---[SwissProt|Q5R5R4|-1|0|Trembl|A0A0B2V2A5|-1|0|DNA2PEP|462|-|0|	4e-179	73	68
ASIM_0000060101-mRNA-1	TRINITY_DN13987_c0_g1_i1	]---[Trembl|A0A1L3KN24|-1|2|DNA2PEP|216|-|2|	2e-06	38	32
ASIM_0000060201-mRNA-1	TRINITY_DN44959_c1_g1_i1	]---[Trembl|A0A0M3HVD7|-1|0|DNA2PEP|1085|-|0|	4e-13	101	36
ASIM_0000060301-mRNA-1	TRINITY_DN23544_c0_g1_i1	]---[SwissProt|Q10007|-1|2|Trembl|A0A0B2VBZ0|-1|2|DNA2PEP|150|-|2|	4e-11	34	51
ASIM_0000060401-mRNA-1	TRINITY_DN36576_c8_g12_i1	]---[SwissProt|P31264|-1|0|Trembl|A0A183USE2|-1|0|DNA2PEP|203|-|0|	1e-07	34	36
ASIM_0000060501-mRNA-1	TRINITY_DN44579_c1_g1_i2	]---[SwissProt|O15440|1|0|Trembl|A0A183UZU6|1|0|DNA2PEP|617|+|0|	2e-158	68	61
ASIM_0000060601-mRNA-1	TRINITY_DN39617_c0_g1_i1	]---[SwissProt|Q5HYK9|-1|0|Trembl|F1KQA9|-1|0|DNA2PEP|603|-|0|	7e-90	101	65
ASIM_0000060701-mRNA-1	TRINITY_DN40797_c3_g1_i1	]---[Trembl|A0A0B2UU30|1|0|DNA2PEP|109|+|0|	7e-38	67	62
ASIM_0000060801-mRNA-1	TRINITY_DN37909_c0_g2_i1	]---[SwissProt|P49448|1|2|Trembl|A0A0B2V9T4|1|2|DNA2PEP|361|+|2|	1e-152	92	74
ASIM_0000061101-mRNA-1	TRINITY_DN41804_c3_g1_i4	]---[Trembl|A0A0M3IZC8|1|2|DNA2PEP|329|+|2|	5e-130	89	61
ASIM_0000061201-mRNA-1	TRINITY_DN41936_c0_g1_i1	]---[SwissProt|G5EFX6|1|2|Trembl|F1KR56|1|2|DNA2PEP|1421|+|2|	9e-09	38	25
ASIM_0000061301-mRNA-1	TRINITY_DN39045_c0_g2_i2	]---[SwissProt|Q8HXY6|1|0|Trembl|A0A183UNU1|1|0|DNA2PEP|309|+|0|	1e-25	98	52
ASIM_0000061401-mRNA-1	TRINITY_DN42575_c0_g1_i4	]---[Trembl|A0A0B2VND4|-1|0|DNA2PEP|247|-|0|	1e-79	79	63
ASIM_0000061501-mRNA-1	TRINITY_DN33143_c0_g2_i3	]---[Trembl|A0A0M3K1E2|1|2|DNA2PEP|304|+|2|	2e-14	62	33
ASIM_0000061601-mRNA-1	TRINITY_DN35936_c0_g1_i1	]---[SwissProt|G5EGT9|-1|2|Trembl|A0A0B2UPC8|-1|2|DNA2PEP|396|-|2|	9e-24	74	76
ASIM_0000061701-mRNA-1	TRINITY_DN36788_c0_g1_i1	]---[SwissProt|Q921U8|1|2|Trembl|A0A158Q1U0|1|2|DNA2PEP|312|+|2|	1e-39	83	60
ASIM_0000061801-mRNA-1	TRINITY_DN38262_c0_g1_i1	]---[Trembl|A0A0B2VIR8|-1|2|DNA2PEP|557|-|2|	0.001	44	24
ASIM_0000061901-mRNA-1	TRINITY_DN40605_c0_g11_i1	]---[Trembl|A0A0R3RSN1|1|0|DNA2PEP|125|+|0|	2e-10	47	31
ASIM_0000062001-mRNA-1	TRINITY_DN35519_c0_g1_i1	]---[Trembl|A0A0B2UXH3|-1|2|DNA2PEP|297|-|2|	2e-43	49	64
ASIM_0000062101-mRNA-1	TRINITY_DN43802_c0_g2_i1	]---[SwissProt|Q7T006|-1|1|Trembl|A0A0M3I7N2|-1|1|DNA2PEP|840|-|1|	1e-166	99	53
ASIM_0000062201-mRNA-1	TRINITY_DN34732_c0_g1_i1	]---[SwissProt|Q9XTR8|-1|2|Trembl|A0A0M3K4F3|-1|2|DNA2PEP|360|-|2|	0.0	110	69
ASIM_0000062301-mRNA-1	TRINITY_DN43934_c0_g5_i3	]---[SwissProt|P98155|1|0|Trembl|F1KVZ7|1|0|DNA2PEP|1031|+|0|	2e-70	98	61
ASIM_0000062401-mRNA-1	TRINITY_DN35398_c0_g1_i2	]---[SwissProt|Q22285|-1|0|Trembl|A0A0B2W1X6|-1|0|DNA2PEP|165|-|0|	1e-52	33	100
ASIM_0000062501-mRNA-1	TRINITY_DN44408_c12_g3_i1	]---[SwissProt|Q568J8|1|2|Trembl|U1P487|1|2|DNA2PEP|138|+|2|	2e-51	97	61
ASIM_0000062601-mRNA-1	TRINITY_DN37195_c1_g1_i2	]---[SwissProt|O14640|-1|1|Trembl|U1MLN1|-1|1|DNA2PEP|771|-|1|	0.0	93	84
ASIM_0000062701-mRNA-1	TRINITY_DN38753_c0_g4_i1	]---[SwissProt|P78346|1|1|Trembl|F1LC09|1|1|DNA2PEP|310|+|1|	3e-29	68	51
ASIM_0000062801-mRNA-1	TRINITY_DN44070_c0_g2_i1	]---[SwissProt|Q7JUX9|-1|0|Trembl|A0A183UF78|-1|0|DNA2PEP|380|-|0|	1e-102	101	46
ASIM_0000062901-mRNA-1	TRINITY_DN41922_c0_g5_i5	]---[SwissProt|Q9NPF5|1|0|Trembl|A0A0M3ICL5|1|0|DNA2PEP|363|+|0|	1e-177	71	84
ASIM_0000063001-mRNA-1	TRINITY_DN41404_c0_g1_i1	]---[SwissProt|Q5M954|-1|0|Trembl|A0A0B2UJ42|-1|0|DNA2PEP|242|-|0|	5e-61	38	55
ASIM_0000063101-mRNA-1	TRINITY_DN8283_c0_g1_i1	]---[Trembl|A0A0M3IZE8|1|0|DNA2PEP|76|+|0|	2e-26	57	93
ASIM_0000063201-mRNA-1	TRINITY_DN37362_c4_g5_i1	]---[-|-|-|DNA2PEP|449|+|0|	0.0003	32	31
ASIM_0000063301-mRNA-1	TRINITY_DN41209_c3_g3_i1	]---[-|-|-|DNA2PEP|53|-|2|	1e-09	76	50
ASIM_0000063401-mRNA-1	TRINITY_DN40252_c5_g4_i3	]---[SwissProt|Q9BW27|1|0|Trembl|A0A0B2UVF5|1|0|DNA2PEP|611|+|0|	3e-139	89	68
ASIM_0000063501-mRNA-1	TRINITY_DN54895_c0_g1_i1	]---[SwissProt|Q6BRF0|-1|1|Trembl|A0A0B2UXY9|-1|1|DNA2PEP|84|-|1|	6e-23	46	48
ASIM_0000063701-mRNA-1	TRINITY_DN38985_c0_g1_i1	]---[SwissProt|B1HV79|-1|1|Trembl|A0A0B2V637|-1|1|DNA2PEP|684|-|1|	8e-153	99	70
ASIM_0000063801-mRNA-1	TRINITY_DN46202_c0_g1_i1	]---[Trembl|A0A183UFX6|1|1|DNA2PEP|104|+|1|	4e-14	41	66
ASIM_0000063901-mRNA-1	TRINITY_DN38839_c0_g2_i5	]---[SwissProt|P50416|-1|2|Trembl|A0A183UW21|-1|2|DNA2PEP|775|-|2|	0.0	101	70
ASIM_0000064001-mRNA-1	TRINITY_DN41558_c4_g2_i3	]---[SwissProt|Q05893|1|0|Trembl|A0A183UGG5|1|0|DNA2PEP|515|+|0|	0.0	84	80
ASIM_0000064101-mRNA-1	TRINITY_DN43210_c0_g1_i1	]---[SwissProt|Q80TI1|-1|0|Trembl|F1KT42|-1|0|DNA2PEP|1058|-|0|	2e-125	89	68
ASIM_0000064401-mRNA-1	TRINITY_DN14530_c0_g1_i1	]---[SwissProt|P34311|1|1|Trembl|A0A0M3HYF5|1|1|DNA2PEP|334|+|1|	3e-18	79	36
ASIM_0000064501-mRNA-1	TRINITY_DN36874_c0_g2_i1	]---[Trembl|U1M1K0|1|2|DNA2PEP|659|+|2|	0.0	100	64
ASIM_0000064601-mRNA-1	TRINITY_DN36418_c0_g9_i1	]---[SwissProt|P41938|-1|1|Trembl|A0A0B2VZX9|-1|1|DNA2PEP|264|-|1|	4e-96	77	54
ASIM_0000064701-mRNA-1	TRINITY_DN40728_c0_g2_i2	]---[SwissProt|Q0EEE2|1|1|Trembl|A0A0B2UII2|1|1|DNA2PEP|898|+|1|	1e-170	71	79
ASIM_0000064901-mRNA-1	TRINITY_DN57496_c0_g1_i1	]---[-|-|-|DNA2PEP|85|+|1|	0.002	39	24
ASIM_0000065001-mRNA-1	TRINITY_DN41649_c0_g2_i1	]---[Trembl|A0A0M3IN65|-1|2|DNA2PEP|285|-|2|	1e-27	89	31
ASIM_0000065101-mRNA-1	TRINITY_DN41861_c0_g1_i1	]---[Trembl|A0A0M3I2K1|-1|1|DNA2PEP|311|-|1|	0.0005	45	35
ASIM_0000065201-mRNA-1	TRINITY_DN43639_c1_g2_i1	]---[SwissProt|Q9VEG6|1|2|Trembl|F1KQS6|1|2|DNA2PEP|1567|+|2|	0.0	93	80
ASIM_0000065301-mRNA-1	TRINITY_DN35743_c0_g1_i1	]---[SwissProt|Q3ZBD7|-1|1|Trembl|A0A0M3IZH0|-1|1|DNA2PEP|281|-|1|	0.0	53	97
ASIM_0000065401-mRNA-1	TRINITY_DN35601_c0_g2_i1	]---[Trembl|A0A0B2VTU6|1|0|DNA2PEP|223|+|0|	1e-49	98	57
ASIM_0000065501-mRNA-1	TRINITY_DN43774_c0_g1_i2	]---[SwissProt|G5EGA5|-1|0|Trembl|A0A0B2VF05|-1|0|DNA2PEP|226|-|0|	1e-116	61	69
ASIM_0000065601-mRNA-1	TRINITY_DN45047_c4_g1_i4	]---[SwissProt|Q9U2G0|1|2|Trembl|F1KPY8|1|2|DNA2PEP|2146|+|2|	0.0	102	89
ASIM_0000065701-mRNA-1	TRINITY_DN42671_c0_g6_i4	]---[SwissProt|Q17460|-1|0|Trembl|A0A0R3RP24|-1|0|DNA2PEP|241|-|0|	2e-16	98	35
ASIM_0000065801-mRNA-1	TRINITY_DN39472_c1_g2_i2	]---[SwissProt|Q02040|1|1|Trembl|F1L6W0|1|1|DNA2PEP|282|+|1|	4e-139	100	72
ASIM_0000065901-mRNA-1	TRINITY_DN38531_c0_g1_i1	]---[SwissProt|Q1HCL7|-1|1|Trembl|A0A0M3IZH6|-1|1|DNA2PEP|401|-|1|	0.0	100	99
ASIM_0000066001-mRNA-1	TRINITY_DN39493_c0_g2_i1	]---[SwissProt|O35347|1|1|Trembl|A0A0B2V562|1|1|DNA2PEP|153|+|1|	2e-64	100	59
ASIM_0000066101-mRNA-1	TRINITY_DN31575_c0_g1_i1	]---[SwissProt|Q27389|1|1|Trembl|A0A0M3IZH8|1|1|DNA2PEP|205|+|1|	7e-151	95	100
ASIM_0000066301-mRNA-1	TRINITY_DN37445_c2_g3_i2	]---[Trembl|A0A0B2V896|1|1|DNA2PEP|416|+|1|	8e-55	86	52
ASIM_0000066601-mRNA-1	TRINITY_DN40577_c0_g1_i1	]---[SwissProt|O70338|1|1|Trembl|A0A0B2UY74|1|1|DNA2PEP|242|+|1|	2e-23	67	41
ASIM_0000066701-mRNA-1	TRINITY_DN33826_c0_g1_i2	]---[SwissProt|P28021|-1|2|Trembl|A0A0B2UX36|-1|2|DNA2PEP|209|-|2|	3e-58	80	53
ASIM_0000066801-mRNA-1	TRINITY_DN44656_c0_g5_i2	]---[SwissProt|P97789|-1|1|Trembl|F1KQA0|-1|1|DNA2PEP|995|-|1|	3e-106	94	83
ASIM_0000066901-mRNA-1	TRINITY_DN40127_c3_g3_i1	]---[Trembl|A0A0M3I8F6|-1|0|DNA2PEP|219|-|0|	2e-54	100	57
ASIM_0000067001-mRNA-1	TRINITY_DN43287_c0_g1_i3	]---[SwissProt|Q19425|-1|1|Trembl|F1L1V1|-1|1|DNA2PEP|574|-|1|	5e-71	41	67
ASIM_0000067101-mRNA-1	TRINITY_DN40740_c0_g1_i1	]---[Trembl|A0A0B2UPI3|1|0|DNA2PEP|321|+|0|	3e-102	89	50
ASIM_0000067201-mRNA-1	TRINITY_DN23544_c0_g1_i1	]---[SwissProt|Q10007|-1|2|Trembl|A0A0B2VBZ0|-1|2|DNA2PEP|150|-|2|	3e-07	58	40
ASIM_0000067301-mRNA-1	TRINITY_DN40750_c1_g1_i1	]---[SwissProt|Q99LQ7|-1|0|Trembl|F1L8P0|-1|0|DNA2PEP|250|-|0|	5e-141	87	74
ASIM_0000067501-mRNA-1	TRINITY_DN33217_c0_g1_i1	]---[SwissProt|Q8BLQ7|1|0|Trembl|F1L3G1|1|0|DNA2PEP|309|+|0|	1e-74	53	67
ASIM_0000067601-mRNA-1	TRINITY_DN40285_c3_g1_i2	]---[SwissProt|P20735|-1|1|Trembl|A0A183USE6|-1|1|DNA2PEP|624|-|1|	3e-113	101	40
ASIM_0000067701-mRNA-1	TRINITY_DN44804_c0_g1_i1	]---[SwissProt|Q9VGG5|-1|1|Trembl|A0A0B2VXC3|-1|1|DNA2PEP|1405|-|1|	3e-32	39	39
ASIM_0000067801-mRNA-1	TRINITY_DN40448_c0_g2_i4	]---[SwissProt|Q03610|-1|2|Trembl|A0A158Q9M0|-1|2|DNA2PEP|696|-|2|	0.0	94	73
ASIM_0000067901-mRNA-1	TRINITY_DN40102_c0_g8_i2	]---[SwissProt|Q9BL07|-1|0|Trembl|F1L2K9|-1|0|DNA2PEP|521|-|0|	3e-73	78	78
ASIM_0000068101-mRNA-1	TRINITY_DN44339_c0_g2_i2	]---[SwissProt|P55011|-1|0|Trembl|F1KRR2|-1|0|DNA2PEP|299|-|0|	1e-130	95	86
ASIM_0000068201-mRNA-1	TRINITY_DN36997_c0_g1_i1	]---[SwissProt|Q4R5L5|1|1|Trembl|A0A0B2VJK1|1|1|DNA2PEP|318|+|1|	2e-114	98	53
ASIM_0000068401-mRNA-1	TRINITY_DN41094_c0_g1_i2	]---[SwissProt|Q8CD54|-1|1|Trembl|A0A0B2UY28|-1|1|DNA2PEP|644|-|1|	0.0	98	89
ASIM_0000068501-mRNA-1	TRINITY_DN43889_c0_g1_i1	]---[SwissProt|Q9Y5P8|1|1|Trembl|F1KR43|1|1|DNA2PEP|1405|+|1|	2e-51	94	67
ASIM_0000068601-mRNA-1	TRINITY_DN43301_c0_g1_i2	]---[SwissProt|P18241|-1|0|Trembl|R4UY28|-1|0|DNA2PEP|452|-|0|	0.0	93	91
ASIM_0000068701-mRNA-1	TRINITY_DN35906_c0_g2_i1	]---[SwissProt|Q920R0|1|2|Trembl|F1KQV4|1|2|DNA2PEP|871|+|2|	2e-89	97	75
ASIM_0000068801-mRNA-1	TRINITY_DN45056_c0_g2_i1	]---[SwissProt|P34576|1|2|Trembl|F1KPJ6|1|2|DNA2PEP|3790|+|2|	5e-69	80	56
ASIM_0000068901-mRNA-1	TRINITY_DN31478_c0_g1_i1	]---[SwissProt|Q6DGG1|1|1|Trembl|F1L4G9|1|1|DNA2PEP|235|+|1|	2e-12	66	75
ASIM_0000069001-mRNA-1	TRINITY_DN38655_c0_g1_i5	]---[SwissProt|A8PB32|1|1|Trembl|A0A183UQA7|1|1|DNA2PEP|451|+|1|	0.0	100	80
ASIM_0000069101-mRNA-1	TRINITY_DN41015_c0_g2_i12	]---[SwissProt|Q9M571|1|2|Trembl|U1NA57|1|2|DNA2PEP|354|+|2|	9e-16	81	46
ASIM_0000069201-mRNA-1	TRINITY_DN42017_c0_g1_i2	]---[SwissProt|Q8BJ52|-1|2|Trembl|U1NT25|-1|2|DNA2PEP|429|-|2|	3e-12	87	55
ASIM_0000069301-mRNA-1	TRINITY_DN43938_c1_g3_i1	]---[SwissProt|Q86GV3|1|0|Trembl|U1NAE6|1|0|DNA2PEP|389|+|0|	8e-85	63	46
ASIM_0000069401-mRNA-1	TRINITY_DN30647_c0_g1_i1	]---[Trembl|U1NYT4|1|2|DNA2PEP|491|+|2|	5e-34	73	30
ASIM_0000069501-mRNA-1	TRINITY_DN37964_c0_g1_i1	]---[SwissProt|Q9UH77|-1|2|Trembl|A0A183UTG5|-1|2|DNA2PEP|618|-|2|	1e-25	72	40
ASIM_0000069701-mRNA-1	TRINITY_DN35730_c0_g1_i2	]---[SwissProt|O01530|1|0|Trembl|A0A0M3K615|1|0|DNA2PEP|396|+|0|	1e-67	93	44
ASIM_0000069801-mRNA-1	TRINITY_DN42932_c2_g2_i2	]---[SwissProt|P34371|-1|0|Trembl|A0A0B2VSX7|-1|0|DNA2PEP|330|-|0|	8e-37	100	76
ASIM_0000069901-mRNA-1	TRINITY_DN42932_c2_g2_i2	]---[SwissProt|P34371|-1|0|Trembl|A0A0B2VSX7|-1|0|DNA2PEP|330|-|0|	1e-59	90	58
ASIM_0000070101-mRNA-1	TRINITY_DN40300_c0_g2_i3	]---[SwissProt|A9JRJ2|-1|0|Trembl|A0A0M3IKQ9|-1|0|DNA2PEP|291|-|0|	7e-90	71	52
ASIM_0000070201-mRNA-1	TRINITY_DN37633_c0_g11_i1	]---[SwissProt|P34594|1|0|Trembl|A0A0R3QTS2|1|0|DNA2PEP|82|+|0|	2e-19	94	47
ASIM_0000070301-mRNA-1	TRINITY_DN8684_c0_g1_i1	]---[SwissProt|P34593|-1|2|Trembl|A0A0B2VNQ2|-1|2|DNA2PEP|131|-|2|	1e-16	44	56
ASIM_0000070401-mRNA-1	TRINITY_DN35340_c0_g1_i2	]---[Trembl|U1M8J9|1|2|DNA2PEP|282|+|2|	2e-34	67	70
ASIM_0000070501-mRNA-1	TRINITY_DN39363_c0_g1_i3	]---[SwissProt|Q9BMK9|-1|0|Trembl|A0A0B2VLV7|-1|0|DNA2PEP|996|-|0|	0.0	96	63
ASIM_0000070701-mRNA-1	TRINITY_DN45043_c3_g2_i1	]---[SwissProt|Q3MI05|1|1|Trembl|F1KPY0|1|1|DNA2PEP|1706|+|1|	2e-172	90	47
ASIM_0000070801-mRNA-1	TRINITY_DN42842_c0_g1_i3	]---[SwissProt|Q1ENI8|-1|2|Trembl|U1MTP7|-1|2|DNA2PEP|1003|-|2|	1e-42	35	39
ASIM_0000070901-mRNA-1	TRINITY_DN57864_c0_g1_i1	]---[SwissProt|P04630|1|2|Trembl|F1L911|1|2|DNA2PEP|156|+|2|	1e-31	54	98
ASIM_0000071001-mRNA-1	TRINITY_DN43671_c0_g2_i1	]---[Trembl|A0A0M3IUX5|1|1|DNA2PEP|1974|+|1|	0.0	47	44
ASIM_0000071201-mRNA-1	TRINITY_DN33350_c0_g1_i1	]---[SwissProt|Q21184|-1|0|Trembl|F1LDN4|-1|0|DNA2PEP|299|-|0|	1e-62	99	76
ASIM_0000071301-mRNA-1	TRINITY_DN31120_c0_g1_i1	]---[SwissProt|Q9JK91|-1|2|Trembl|A0A0B2VRH5|-1|2|DNA2PEP|692|-|2|	6e-53	88	68
ASIM_0000071401-mRNA-1	TRINITY_DN38526_c2_g1_i2	]---[SwissProt|P00257|-1|0|Trembl|U1NNE2|-1|0|DNA2PEP|170|-|0|	2e-40	120	50
ASIM_0000071501-mRNA-1	TRINITY_DN43908_c2_g1_i7	]---[SwissProt|Q6GV29|-1|0|Trembl|A0A0B2V8W9|-1|0|DNA2PEP|423|-|0|	4e-114	102	58
ASIM_0000071601-mRNA-1	TRINITY_DN43744_c0_g2_i1	]---[SwissProt|Q9BUX1|1|1|Trembl|U1NK55|1|1|DNA2PEP|244|+|1|	3e-42	96	51
ASIM_0000071701-mRNA-1	TRINITY_DN43907_c0_g2_i1	]---[SwissProt|P24733|1|1|Trembl|A0A183TV84|1|1|DNA2PEP|614|+|1|	0.0	96	77
ASIM_0000071801-mRNA-1	TRINITY_DN34714_c0_g1_i1	]---[-|-|-|DNA2PEP|455|+|1|	2e-10	85	29
ASIM_0000071901-mRNA-1	TRINITY_DN40448_c0_g2_i4	]---[SwissProt|Q03610|-1|2|Trembl|A0A158Q9M0|-1|2|DNA2PEP|696|-|2|	0.0	96	71
ASIM_0000072001-mRNA-1	TRINITY_DN36252_c0_g1_i6	]---[SwissProt|Q21939|-1|2|Trembl|A0A183US99|-1|2|DNA2PEP|209|-|2|	3e-81	99	55
ASIM_0000072101-mRNA-1	TRINITY_DN40904_c3_g1_i1	]---[SwissProt|Q22285|1|0|Trembl|F1LEX9|1|0|DNA2PEP|171|+|0|	4e-22	98	74
ASIM_0000072201-mRNA-1	TRINITY_DN27772_c0_g1_i1	]---[SwissProt|A4K526|-1|0|Trembl|U1P487|-1|0|DNA2PEP|138|-|0|	2e-50	88	64
ASIM_0000072301-mRNA-1	TRINITY_DN41624_c1_g1_i1	]---[SwissProt|Q22285|1|1|Trembl|A0A0M3IZP0|1|1|DNA2PEP|141|+|1|	5e-66	87	78
ASIM_0000072501-mRNA-1	TRINITY_DN39618_c0_g1_i3	]---[SwissProt|Q20191|-1|2|Trembl|A0A0B2UW54|-1|2|DNA2PEP|407|-|2|	7e-40	92	40
ASIM_0000072601-mRNA-1	TRINITY_DN42829_c2_g12_i3	]---[Trembl|A0A183UYN7|-1|0|DNA2PEP|179|-|0|	3e-85	54	72
ASIM_0000072801-mRNA-1	TRINITY_DN37942_c1_g1_i2	]---[SwissProt|Q90481|1|1|Trembl|A0A183TV01|1|1|DNA2PEP|348|+|1|	9e-37	99	68
ASIM_0000072901-mRNA-1	TRINITY_DN38087_c1_g1_i1	]---[SwissProt|Q60S81|-1|1|Trembl|A0A0B2UVS1|-1|1|DNA2PEP|161|-|1|	3e-84	81	72
ASIM_0000073001-mRNA-1	TRINITY_DN39563_c0_g1_i1	]---[SwissProt|A8XP79|-1|1|Trembl|A0A0B2USX8|-1|1|DNA2PEP|574|-|1|	1e-177	84	54
ASIM_0000073401-mRNA-1	TRINITY_DN44580_c0_g1_i2	]---[SwissProt|Q27874|-1|2|Trembl|F1KSZ6|-1|2|DNA2PEP|821|-|2|	7e-126	92	83
ASIM_0000073501-mRNA-1	TRINITY_DN43110_c0_g5_i1	]---[SwissProt|B0R0T1|-1|1|Trembl|F1KQG7|-1|1|DNA2PEP|922|-|1|	0.0	105	70
ASIM_0000073601-mRNA-1	TRINITY_DN42308_c0_g1_i1	]---[SwissProt|Q5RC90|1|2|Trembl|F1L8J7|1|2|DNA2PEP|230|+|2|	1e-40	100	91
ASIM_0000073701-mRNA-1	TRINITY_DN41212_c2_g5_i9	]---[SwissProt|Q9Y194|-1|2|Trembl|F1L281|-1|1|DNA2PEP|163|-|1|	5e-85	46	87
ASIM_0000073801-mRNA-1	TRINITY_DN38810_c7_g6_i2	]---[Trembl|A0A0B2VRG9|1|1|DNA2PEP|362|+|1|	3e-104	100	48
ASIM_0000073901-mRNA-1	TRINITY_DN24743_c0_g1_i1	]---[SwissProt|Q8T197|1|2|Trembl|A0A0B2VYP2|1|2|DNA2PEP|134|+|2|	2e-49	39	66
ASIM_0000074001-mRNA-1	TRINITY_DN40471_c0_g1_i2	]---[SwissProt|Q9JKF7|-1|0|Trembl|A0A183UUP5|-1|0|DNA2PEP|229|-|0|	6e-58	101	53
ASIM_0000074201-mRNA-1	TRINITY_DN44379_c0_g1_i1	]---[SwissProt|Q6UR05|1|2|Trembl|U1MB39|1|2|DNA2PEP|1593|+|2|	0.0	94	72
ASIM_0000074301-mRNA-1	TRINITY_DN42385_c0_g2_i1	]---[SwissProt|A8X2R1|-1|0|Trembl|A0A0B2VYL1|-1|0|DNA2PEP|283|-|0|	2e-176	80	82
ASIM_0000074401-mRNA-1	TRINITY_DN38010_c0_g7_i1	]---[Trembl|A0A0B2VJY5|-1|0|DNA2PEP|490|-|0|	1e-94	80	58
ASIM_0000074501-mRNA-1	TRINITY_DN44018_c0_g1_i1	]---[SwissProt|P42128|1|2|Trembl|A0A0B2VNZ7|1|2|DNA2PEP|1340|+|2|	2e-47	93	71
ASIM_0000074601-mRNA-1	TRINITY_DN40540_c0_g1_i2	]---[SwissProt|Q9XXJ0|-1|2|Trembl|U1N7R9|-1|2|DNA2PEP|369|-|2|	8e-37	143	46
ASIM_0000074701-mRNA-1	TRINITY_DN42500_c0_g2_i3	]---[SwissProt|Q23490|1|0|Trembl|A0A0M3IQW5|1|0|DNA2PEP|217|+|0|	4e-33	93	70
ASIM_0000074801-mRNA-1	TRINITY_DN38791_c0_g1_i2	]---[SwissProt|Q05516|1|2|Trembl|A0A0M3JVR5|1|2|DNA2PEP|515|+|2|	5e-166	71	66
ASIM_0000074901-mRNA-1	TRINITY_DN34601_c0_g2_i1	]---[SwissProt|Q0WW55|-1|1|Trembl|F1L4L6|-1|1|DNA2PEP|222|-|1|	4e-94	96	64
ASIM_0000075001-mRNA-1	TRINITY_DN43240_c0_g1_i1	]---[SwissProt|P41848|1|0|Trembl|A0A0B2W3L1|1|0|DNA2PEP|706|+|0|	8e-33	100	65
ASIM_0000075101-mRNA-1	TRINITY_DN29400_c0_g1_i1	]---[SwissProt|Q90YP3|1|1|Trembl|A0A0M3IZR8|1|1|DNA2PEP|69|+|1|	1e-41	100	100
ASIM_0000075301-mRNA-1	TRINITY_DN39397_c0_g2_i2	]---[SwissProt|Q09218|1|2|Trembl|F1L6R6|1|2|DNA2PEP|224|+|2|	6e-79	80	54
ASIM_0000075401-mRNA-1	TRINITY_DN33319_c0_g1_i1	]---[Trembl|U1M903|1|1|DNA2PEP|261|+|1|	8e-70	99	80
ASIM_0000075501-mRNA-1	TRINITY_DN69128_c0_g1_i1	]---[SwissProt|Q64605|1|1|Trembl|A0A0M3IZS2|1|1|DNA2PEP|127|+|1|	2e-55	50	67
ASIM_0000075601-mRNA-1	TRINITY_DN31093_c0_g1_i3	]---[SwissProt|Q66H88|-1|1|Trembl|A0A0B2VPB5|-1|1|DNA2PEP|208|-|1|	4e-46	91	62
ASIM_0000075701-mRNA-1	TRINITY_DN43764_c3_g1_i3	]---[SwissProt|Q5R746|1|2|Trembl|A0A0B2UVI9|1|2|DNA2PEP|566|+|2|	3e-13	72	34
ASIM_0000075801-mRNA-1	TRINITY_DN43764_c3_g1_i3	]---[SwissProt|Q5R746|1|2|Trembl|A0A0B2UVI9|1|2|DNA2PEP|566|+|2|	6e-11	100	29
ASIM_0000075901-mRNA-1	TRINITY_DN44484_c2_g6_i1	]---[SwissProt|Q8BX37|1|0|Trembl|A0A0B2VIU9|1|0|DNA2PEP|428|+|0|	0.0	85	74
ASIM_0000076101-mRNA-1	TRINITY_DN42417_c3_g3_i1	]---[SwissProt|P70031|-1|0|Trembl|U1MK23|-1|0|DNA2PEP|446|-|0|	3e-25	56	30
ASIM_0000076201-mRNA-1	TRINITY_DN44549_c1_g3_i1	]---[Trembl|U1MC59|1|0|DNA2PEP|92|+|0|	1e-28	61	52
ASIM_0000076701-mRNA-1	TRINITY_DN39284_c0_g1_i1	]---[SwissProt|P38942|1|2|Trembl|A0A0B2VKT7|1|2|DNA2PEP|477|+|2|	5e-131	55	81
ASIM_0000076801-mRNA-1	TRINITY_DN31669_c0_g2_i1	]---[SwissProt|P34888|1|2|Trembl|F1KXC2|1|2|DNA2PEP|365|+|2|	1e-59	96	39
ASIM_0000076901-mRNA-1	TRINITY_DN44534_c3_g2_i1	]---[SwissProt|Q15034|-1|2|Trembl|A0A183TVW7|-1|2|DNA2PEP|135|-|2|	9e-12	97	76
ASIM_0000077001-mRNA-1	TRINITY_DN38498_c5_g2_i1	]---[Trembl|A0A0B2W3Y5|1|1|DNA2PEP|383|+|1|	4e-107	106	48
ASIM_0000077101-mRNA-1	TRINITY_DN35561_c0_g1_i1	]---[SwissProt|Q9NAL4|-1|1|Trembl|A0A0B2V074|-1|1|DNA2PEP|634|-|1|	0.0	96	75
ASIM_0000077201-mRNA-1	TRINITY_DN34233_c0_g1_i1	]---[Trembl|A0A0B2VEC2|-1|2|DNA2PEP|218|-|2|	1e-52	70	49
ASIM_0000077301-mRNA-1	TRINITY_DN32756_c0_g2_i1	]---[Trembl|A0A0M3IZU0|1|1|DNA2PEP|201|+|1|	4e-150	58	100
ASIM_0000077401-mRNA-1	TRINITY_DN31104_c0_g1_i1	]---[SwissProt|Q9ULL1|1|0|Trembl|U1NBU7|1|0|DNA2PEP|257|+|0|	5e-107	75	74
ASIM_0000077501-mRNA-1	TRINITY_DN10937_c0_g1_i1	]---[Trembl|A0A174QSW1|1|0|DNA2PEP|75|+|0|	2e-09	37	71
ASIM_0000077601-mRNA-1	TRINITY_DN15685_c0_g1_i1	]---[Trembl|A0A1N5CX52|-1|1|DNA2PEP|105|-|1|	1e-15	31	50
ASIM_0000077701-mRNA-1	TRINITY_DN40205_c0_g1_i1	]---[SwissProt|P27653|1|0|Trembl|A0A0B2VQD6|1|0|DNA2PEP|943|+|0|	0.0	100	94
ASIM_0000077801-mRNA-1	TRINITY_DN43274_c5_g1_i1	]---[SwissProt|Q8CFE2|-1|1|Trembl|A0A0B2VNP0|-1|1|DNA2PEP|424|-|1|	1e-128	95	57
ASIM_0000078001-mRNA-1	TRINITY_DN37289_c0_g2_i2	]---[SwissProt|Q9NQX3|1|1|Trembl|A0A0B2W4M2|1|1|DNA2PEP|435|+|1|	2e-139	107	59
ASIM_0000078101-mRNA-1	TRINITY_DN43285_c0_g1_i1	]---[SwissProt|P29190|-1|2|Trembl|A0A0B2VIK4|-1|2|DNA2PEP|648|-|2|	0.0	91	71
ASIM_0000078201-mRNA-1	TRINITY_DN44767_c0_g2_i2	]---[SwissProt|P15684|1|2|Trembl|A0A0B2UZP1|1|2|DNA2PEP|1905|+|2|	2e-104	90	60
ASIM_0000078301-mRNA-1	TRINITY_DN40300_c0_g1_i1	]---[SwissProt|A9JRJ2|-1|1|Trembl|F1KTI7|-1|1|DNA2PEP|781|-|1|	0.0	103	58
ASIM_0000078501-mRNA-1	TRINITY_DN41790_c0_g1_i1	]---[SwissProt|Q9DE46|1|0|Trembl|F1KQM4|1|0|DNA2PEP|758|+|0|	0.0	99	71
ASIM_0000078701-mRNA-1	TRINITY_DN40960_c2_g1_i17	]---[SwissProt|Q3MI05|1|2|Trembl|F1KPY0|1|2|DNA2PEP|1840|+|2|	0.0	100	53
ASIM_0000078801-mRNA-1	TRINITY_DN41398_c0_g4_i1	]---[SwissProt|Q9VXG4|-1|1|Trembl|A0A183V915|-1|1|DNA2PEP|104|-|1|	5e-22	93	56
ASIM_0000079101-mRNA-1	TRINITY_DN43680_c3_g2_i1	]---[Trembl|U1M565|-1|2|DNA2PEP|437|-|2|	0.0	70	90
ASIM_0000079201-mRNA-1	TRINITY_DN44770_c0_g7_i1	]---[SwissProt|Q9TXQ1|1|0|Trembl|F1KPY4|1|0|DNA2PEP|1405|+|0|	2e-142	99	39
ASIM_0000079301-mRNA-1	TRINITY_DN34501_c0_g1_i2	]---[SwissProt|P34804|-1|2|Trembl|F1LED0|-1|2|DNA2PEP|237|-|2|	1e-73	78	73
ASIM_0000079501-mRNA-1	TRINITY_DN43800_c3_g5_i2	]---[SwissProt|Q8BYF6|1|0|Trembl|A0A0M3KB32|1|0|DNA2PEP|505|+|0|	2e-55	68	42
ASIM_0000079701-mRNA-1	TRINITY_DN53025_c0_g1_i1	]---[SwissProt|Q60WU2|1|0|Trembl|A0A0B2VCR9|1|0|DNA2PEP|120|+|0|	9e-26	54	97
ASIM_0000079801-mRNA-1	TRINITY_DN68292_c0_g1_i1	]---[Trembl|A0A183UTL6|1|0|DNA2PEP|188|+|0|	2e-25	39	37
ASIM_0000079901-mRNA-1	TRINITY_DN42017_c0_g1_i2	]---[SwissProt|Q8BJ52|-1|2|Trembl|U1NT25|-1|2|DNA2PEP|429|-|2|	1e-141	98	76
ASIM_0000080001-mRNA-1	TRINITY_DN42240_c0_g3_i3	]---[Trembl|A0A0B2VXT4|-1|0|DNA2PEP|291|-|0|	3e-128	102	70
ASIM_0000080101-mRNA-1	TRINITY_DN39822_c0_g2_i1	]---[SwissProt|Q6DCP1|1|0|Trembl|A0A0M3IZW7|1|0|DNA2PEP|324|+|0|	0.0	61	82
ASIM_0000080201-mRNA-1	TRINITY_DN31004_c0_g1_i1	]---[SwissProt|Q24702|1|2|Trembl|F1KTI9|1|2|DNA2PEP|547|+|2|	5e-93	95	99
ASIM_0000080301-mRNA-1	TRINITY_DN44863_c2_g2_i3	]---[SwissProt|Q7YSI9|1|2|Trembl|F1KQQ5|1|2|DNA2PEP|1311|+|2|	0.0	99	66
ASIM_0000080401-mRNA-1	TRINITY_DN28234_c0_g1_i6	]---[SwissProt|B9EKR1|1|1|Trembl|F1LAE7|1|1|DNA2PEP|344|+|1|	2e-48	101	42
ASIM_0000080601-mRNA-1	TRINITY_DN43525_c0_g1_i1	]---[SwissProt|Q24498|1|2|Trembl|F1KPF8|1|2|DNA2PEP|1342|+|2|	0.0	99	90
ASIM_0000080701-mRNA-1	TRINITY_DN39860_c0_g5_i6	]---[Trembl|A0A0M3IYR4|1|2|DNA2PEP|776|+|2|	3e-110	31	46
ASIM_0000080801-mRNA-1	TRINITY_DN41357_c2_g5_i1	]---[Trembl|U1MJM1|-1|0|DNA2PEP|342|-|0|	3e-159	99	76
ASIM_0000081101-mRNA-1	TRINITY_DN39717_c0_g1_i1	]---[Trembl|A0A0M3IZX7|-1|2|DNA2PEP|400|-|2|	0.0	98	99
ASIM_0000081201-mRNA-1	TRINITY_DN57754_c0_g1_i1	]---[Trembl|A0A0M3IZX8|-1|2|DNA2PEP|104|-|2|	9e-20	61	48
ASIM_0000081301-mRNA-1	TRINITY_DN44027_c0_g5_i1	]---[SwissProt|Q7TNK0|-1|1|Trembl|A0A183UXT8|-1|1|DNA2PEP|383|-|1|	9e-93	63	82
ASIM_0000081501-mRNA-1	TRINITY_DN34343_c0_g1_i1	]---[SwissProt|Q9W0K0|-1|0|Trembl|A0A183URH0|-1|0|DNA2PEP|342|-|0|	1e-176	100	90
ASIM_0000081601-mRNA-1	TRINITY_DN41738_c2_g1_i2	]---[SwissProt|Q15042|-1|0|Trembl|F1KUP6|-1|0|DNA2PEP|776|-|0|	0.0	98	51
ASIM_0000081701-mRNA-1	TRINITY_DN42255_c0_g1_i1	]---[SwissProt|Q19417|1|1|Trembl|A0A183TWI1|1|1|DNA2PEP|541|+|1|	0.0	98	68
ASIM_0000081801-mRNA-1	TRINITY_DN41885_c2_g9_i3	]---[SwissProt|P20070|1|0|Trembl|A0A0M3I2W8|1|0|DNA2PEP|148|+|0|	5e-63	100	68
ASIM_0000081901-mRNA-1	TRINITY_DN57947_c0_g1_i1	]---[SwissProt|Q63251|-1|1|Trembl|U1MJQ3|-1|1|DNA2PEP|138|-|1|	5e-73	87	98
ASIM_0000082001-mRNA-1	TRINITY_DN38808_c2_g1_i1	]---[SwissProt|Q9CXF4|1|2|Trembl|F1KWH2|1|2|DNA2PEP|623|+|2|	1e-69	97	50
ASIM_0000082301-mRNA-1	TRINITY_DN35416_c0_g1_i1	]---[SwissProt|Q21109|1|2|Trembl|F1LAD6|1|2|DNA2PEP|340|+|2|	4e-170	95	74
ASIM_0000082401-mRNA-1	TRINITY_DN43246_c0_g1_i1	]---[Trembl|A0A0B2UXR7|1|0|DNA2PEP|250|+|0|	6e-17	31	34
ASIM_0000082501-mRNA-1	TRINITY_DN40981_c0_g2_i1	]---[Trembl|F1KU01|-1|0|DNA2PEP|89|-|0|	4e-05	42	42
ASIM_0000082601-mRNA-1	TRINITY_DN38278_c0_g1_i1	]---[SwissProt|Q9VUC6|1|2|Trembl|U1MCT7|1|2|DNA2PEP|538|+|2|	6e-26	36	27
ASIM_0000082701-mRNA-1	TRINITY_DN40003_c1_g2_i2	]---[SwissProt|Q94225|1|1|Trembl|A0A158PNN7|1|1|DNA2PEP|756|+|1|	3e-15	48	34
ASIM_0000082801-mRNA-1	TRINITY_DN37036_c1_g2_i1	]---[Trembl|A0A0B2UUK5|1|1|DNA2PEP|188|+|1|	4e-12	87	53
ASIM_0000082901-mRNA-1	TRINITY_DN37796_c0_g1_i1	]---[SwissProt|B2RNN3|-1|2|Trembl|A0A0B2UXG1|-1|2|DNA2PEP|309|-|2|	1e-43	68	67
ASIM_0000083101-mRNA-1	TRINITY_DN24843_c0_g1_i2	]---[Trembl|F1KV83|-1|1|DNA2PEP|253|-|1|	3e-121	67	67
ASIM_0000083201-mRNA-1	TRINITY_DN39391_c0_g1_i1	]---[SwissProt|Q92734|1|0|Trembl|A0A0M3HXN6|1|0|DNA2PEP|272|+|0|	1e-43	81	50
ASIM_0000083301-mRNA-1	TRINITY_DN39989_c0_g1_i1	]---[SwissProt|Q20616|1|2|Trembl|A0A0B2UX30|1|2|DNA2PEP|648|+|2|	0.0	92	73
ASIM_0000083401-mRNA-1	TRINITY_DN42413_c0_g1_i3	]---[Trembl|A0A0B2V5S5|-1|0|DNA2PEP|284|-|0|	2e-129	85	69
ASIM_0000083501-mRNA-1	TRINITY_DN32046_c0_g1_i1	]---[SwissProt|Q9QUR6|1|0|Trembl|U1NQ46|1|0|DNA2PEP|742|+|0|	1e-82	96	74
ASIM_0000083701-mRNA-1	TRINITY_DN14366_c0_g1_i1	]---[SwissProt|P34672|-1|2|Trembl|A0A0M3HZC8|-1|2|DNA2PEP|191|-|2|	2e-61	31	75
ASIM_0000083801-mRNA-1	TRINITY_DN42320_c0_g4_i1	]---[SwissProt|P91268|-1|0|Trembl|A0A0B2VEN7|-1|0|DNA2PEP|232|-|0|	3e-106	58	72
ASIM_0000083901-mRNA-1	TRINITY_DN66224_c0_g1_i1	]---[Trembl|A0A0M3J005|-1|0|DNA2PEP|67|-|0|	1e-41	30	100
ASIM_0000084101-mRNA-1	TRINITY_DN70548_c0_g1_i1	]---[Trembl|A0A183V0J5|1|2|DNA2PEP|112|+|2|	0.0003	50	25
ASIM_0000084201-mRNA-1	TRINITY_DN35857_c0_g2_i1	]---[Trembl|A0A0M3IKE8|1|1|DNA2PEP|109|+|1|	6e-20	76	56
ASIM_0000084301-mRNA-1	TRINITY_DN42028_c0_g3_i1	]---[SwissProt|Q80X66|-1|1|Trembl|A0A183UPJ9|-1|1|DNA2PEP|521|-|1|	0.0	98	80
ASIM_0000084401-mRNA-1	TRINITY_DN42774_c0_g1_i3	]---[SwissProt|P35546|-1|2|Trembl|A0A183V2U5|-1|2|DNA2PEP|843|-|2|	5e-143	93	85
ASIM_0000084501-mRNA-1	TRINITY_DN37263_c0_g1_i1	]---[Trembl|A0A0B2VB93|-1|1|DNA2PEP|366|-|1|	1e-90	84	97
ASIM_0000084601-mRNA-1	TRINITY_DN40147_c0_g1_i1	]---[SwissProt|Q19895|1|2|Trembl|A0A0M3J012|1|2|DNA2PEP|466|+|2|	0.0	99	97
ASIM_0000084801-mRNA-1	TRINITY_DN39871_c0_g2_i2	]---[SwissProt|P24541|-1|2|Trembl|F1KXU4|-1|2|DNA2PEP|411|-|2|	9e-27	127	32
ASIM_0000084901-mRNA-1	TRINITY_DN51118_c0_g1_i1	]---[SwissProt|O43390|-1|2|Trembl|A0A0M3JTK1|-1|2|DNA2PEP|95|-|2|	5e-16	75	35
ASIM_0000085001-mRNA-1	TRINITY_DN21901_c0_g1_i1	]---[Trembl|A0A0M3J0X1|1|2|DNA2PEP|88|+|2|	8e-10	58	41
ASIM_0000085201-mRNA-1	TRINITY_DN43246_c0_g1_i1	]---[Trembl|A0A0B2UXR7|1|0|DNA2PEP|250|+|0|	6e-17	36	34
ASIM_0000085301-mRNA-1	TRINITY_DN42849_c0_g2_i2	]---[SwissProt|Q21770|-1|1|Trembl|F1KRV0|-1|1|DNA2PEP|922|-|1|	6e-48	81	47
ASIM_0000085401-mRNA-1	TRINITY_DN41698_c0_g1_i1	]---[SwissProt|Q9NYL2|1|2|Trembl|A0A0B2UV22|1|2|DNA2PEP|170|+|2|	1e-58	41	57
ASIM_0000085501-mRNA-1	TRINITY_DN42902_c4_g1_i2	]---[Trembl|A0A0M3K8R7|1|2|DNA2PEP|394|+|2|	2e-72	41	79
ASIM_0000085701-mRNA-1	TRINITY_DN31886_c0_g1_i2	]---[SwissProt|Q27302|1|0|Trembl|A0A183VG93|1|0|DNA2PEP|168|+|0|	6e-28	90	67
ASIM_0000085801-mRNA-1	TRINITY_DN43684_c2_g1_i1	]---[SwissProt|O61967|-1|1|Trembl|U1P145|-1|1|DNA2PEP|1432|-|1|	0.009	47	36
ASIM_0000086101-mRNA-1	TRINITY_DN39920_c0_g1_i1	]---[SwissProt|Q8BMT9|-1|1|Trembl|A0A0B2VFF5|-1|1|DNA2PEP|548|-|1|	0.0	97	57
ASIM_0000086201-mRNA-1	TRINITY_DN7292_c0_g1_i1	]---[SwissProt|P62168|-1|0|Trembl|F1L8J7|-1|0|DNA2PEP|116|-|0|	8e-43	79	63
ASIM_0000086301-mRNA-1	TRINITY_DN41832_c2_g1_i1	]---[SwissProt|Q3SZH7|1|0|Trembl|A0A0B2VFU8|1|0|DNA2PEP|615|+|0|	0.0	99	67
ASIM_0000086901-mRNA-1	TRINITY_DN33688_c0_g1_i1	]---[SwissProt|G5EFP5|-1|1|Trembl|A0A0B2W2X8|-1|1|DNA2PEP|341|-|1|	2e-100	97	48
ASIM_0000087101-mRNA-1	TRINITY_DN40454_c2_g1_i3	]---[SwissProt|A3KPN8|-1|1|Trembl|U1NHF1|-1|1|DNA2PEP|465|-|1|	4e-90	74	62
ASIM_0000087201-mRNA-1	TRINITY_DN34993_c1_g1_i1	]---[Trembl|A0A0B2VQG2|-1|0|DNA2PEP|227|-|0|	3e-43	55	39
ASIM_0000087401-mRNA-1	TRINITY_DN40188_c0_g3_i3	]---[Trembl|A0A182EBA7|-1|1|DNA2PEP|159|-|1|	8e-56	82	72
ASIM_0000087601-mRNA-1	TRINITY_DN39958_c2_g1_i1	]---[SwissProt|P41877|1|1|Trembl|F1KRC8|1|1|DNA2PEP|948|+|1|	7e-126	91	87
ASIM_0000087701-mRNA-1	TRINITY_DN43084_c0_g1_i1	]---[SwissProt|Q9JID6|-1|0|Trembl|F1KTQ1|-1|0|DNA2PEP|632|-|0|	2e-131	91	50
ASIM_0000087801-mRNA-1	TRINITY_DN40608_c0_g1_i2	]---[SwissProt|Q9VP61|-1|2|Trembl|F1KWZ2|-1|2|DNA2PEP|726|-|2|	2e-12	42	33
ASIM_0000087901-mRNA-1	TRINITY_DN41704_c1_g6_i1	]---[Trembl|A0A0B2UTM0|-1|0|DNA2PEP|128|-|0|	1e-34	52	53
ASIM_0000088001-mRNA-1	TRINITY_DN41831_c0_g1_i2	]---[SwissProt|O76411|-1|1|Trembl|A0A0B2W3D6|-1|1|DNA2PEP|765|-|1|	1e-42	100	88
ASIM_0000088101-mRNA-1	TRINITY_DN35730_c0_g1_i2	]---[SwissProt|O01530|1|0|Trembl|A0A0M3K615|1|0|DNA2PEP|396|+|0|	2e-67	94	43
ASIM_0000088401-mRNA-1	TRINITY_DN42259_c0_g1_i6	]---[SwissProt|Q9JLT2|1|1|Trembl|A0A0M3JQS4|1|1|DNA2PEP|648|+|1|	1e-103	98	55
ASIM_0000088501-mRNA-1	TRINITY_DN44810_c0_g1_i1	]---[SwissProt|Q9U943|1|1|Trembl|A0A0B2VHM0|1|1|DNA2PEP|3115|+|1|	2e-18	74	61
ASIM_0000088601-mRNA-1	TRINITY_DN37677_c0_g1_i1	]---[SwissProt|Q22067|-1|0|Trembl|A0A0B2V8D3|-1|0|DNA2PEP|410|-|0|	3e-153	97	98
ASIM_0000088701-mRNA-1	TRINITY_DN42926_c0_g2_i1	]---[SwissProt|Q86TV6|1|1|Trembl|A0A0B2VZX3|1|1|DNA2PEP|596|+|1|	2e-119	87	63
ASIM_0000088801-mRNA-1	TRINITY_DN34323_c0_g1_i2	]---[SwissProt|P02566|-1|2|Trembl|A0A183TWK8|-1|2|DNA2PEP|1165|-|2|	0.0	97	47
ASIM_0000088901-mRNA-1	TRINITY_DN39213_c0_g1_i3	]---[SwissProt|O07610|1|2|Trembl|U1MIG2|1|2|DNA2PEP|546|+|2|	7e-177	97	71
ASIM_0000089001-mRNA-1	TRINITY_DN44957_c2_g3_i1	]---[SwissProt|P91341|-1|0|Trembl|F1KV95|-1|0|DNA2PEP|420|-|0|	0.0	61	77
ASIM_0000089101-mRNA-1	TRINITY_DN32711_c0_g2_i1	]---[SwissProt|Q17771|1|0|Trembl|A0A0B2V8E6|1|0|DNA2PEP|576|+|0|	9e-96	94	77
ASIM_0000089301-mRNA-1	TRINITY_DN43353_c1_g9_i4	]---[Trembl|A0A0B2VTA9|-1|1|DNA2PEP|270|-|1|	9e-96	34	64
ASIM_0000089401-mRNA-1	TRINITY_DN38746_c0_g5_i1	]---[SwissProt|Q23400|-1|0|Trembl|A0A183UZJ7|-1|0|DNA2PEP|216|-|0|	9e-102	57	71
ASIM_0000089501-mRNA-1	TRINITY_DN33799_c0_g1_i5	]---[Trembl|A0A0B2V5P7|-1|2|DNA2PEP|557|-|2|	1e-147	98	55
ASIM_0000089701-mRNA-1	TRINITY_DN36489_c0_g1_i3	]---[SwissProt|Q5R4J5|-1|0|Trembl|A0A0B2VMU8|-1|0|DNA2PEP|136|-|0|	9e-59	54	62
ASIM_0000089801-mRNA-1	TRINITY_DN42997_c0_g1_i5	]---[SwissProt|Q18515|-1|0|Trembl|U1MGA1|-1|0|DNA2PEP|410|-|0|	5e-179	97	72
ASIM_0000089901-mRNA-1	TRINITY_DN43860_c0_g1_i1	]---[SwissProt|P50305|-1|2|Trembl|U1M2M9|-1|2|DNA2PEP|392|-|2|	2e-115	78	98
ASIM_0000090001-mRNA-1	TRINITY_DN37677_c0_g1_i1	]---[SwissProt|Q22067|-1|0|Trembl|A0A0B2V8D3|-1|0|DNA2PEP|410|-|0|	1e-153	97	99
ASIM_0000090101-mRNA-1	TRINITY_DN43805_c1_g1_i2	]---[SwissProt|Q8UVC1|-1|0|Trembl|F1L2G9|-1|0|DNA2PEP|545|-|0|	0.0	84	80
ASIM_0000090301-mRNA-1	TRINITY_DN44498_c0_g4_i1	]---[SwissProt|M9NDE3|-1|2|Trembl|F1KPJ5|-1|2|DNA2PEP|1914|-|2|	0.0	96	80
ASIM_0000090401-mRNA-1	TRINITY_DN69521_c0_g1_i1	]---[SwissProt|P34474|-1|2|Trembl|A0A0B2VL44|-1|2|DNA2PEP|127|-|2|	0.005	67	40
ASIM_0000090501-mRNA-1	TRINITY_DN41014_c3_g2_i2	]---[SwissProt|Q20681|-1|0|Trembl|A0A0B2V154|-1|0|DNA2PEP|428|-|0|	1e-08	30	28
ASIM_0000090801-mRNA-1	TRINITY_DN38840_c0_g1_i1	]---[SwissProt|O76689|1|2|Trembl|A0A0B2VB30|1|2|DNA2PEP|753|+|2|	1e-102	93	73
ASIM_0000090901-mRNA-1	TRINITY_DN15148_c0_g1_i1	]---[SwissProt|A7Y2W8|1|0|Trembl|A0A183C9Y5|1|0|DNA2PEP|368|+|0|	5e-17	46	32
ASIM_0000091001-mRNA-1	TRINITY_DN55681_c0_g1_i1	]---[SwissProt|H2KZM6|-1|0|Trembl|F1L4P0|-1|0|DNA2PEP|163|-|0|	0.0005	54	32
ASIM_0000091101-mRNA-1	TRINITY_DN40763_c1_g4_i2	]---[SwissProt|Q7KW14|-1|2|Trembl|F1KSU8|-1|2|DNA2PEP|764|-|2|	5e-99	100	77
ASIM_0000091201-mRNA-1	TRINITY_DN43746_c0_g5_i2	]---[SwissProt|Q20390|1|0|Trembl|A0A183V293|1|0|DNA2PEP|318|+|0|	9e-137	100	64
ASIM_0000091301-mRNA-1	TRINITY_DN43621_c0_g1_i1	]---[SwissProt|Q02330|1|0|Trembl|A0A183V673|1|0|DNA2PEP|215|+|0|	3e-140	62	81
ASIM_0000091501-mRNA-1	TRINITY_DN33757_c1_g1_i1	]---[SwissProt|Q62651|1|0|Trembl|A0A0B2VH57|1|0|DNA2PEP|228|+|0|	2e-97	66	65
ASIM_0000091601-mRNA-1	TRINITY_DN43798_c0_g2_i4	]---[SwissProt|P34528|1|1|Trembl|F1KTW1|1|1|DNA2PEP|897|+|1|	3e-38	91	57
ASIM_0000091701-mRNA-1	TRINITY_DN43197_c0_g1_i1	]---[SwissProt|Q23551|1|0|Trembl|A0A0B2VC23|1|0|DNA2PEP|132|+|0|	7e-67	100	85
ASIM_0000091801-mRNA-1	TRINITY_DN40287_c2_g1_i2	]---[SwissProt|Q9UHR5|-1|0|Trembl|F1L1K5|-1|0|DNA2PEP|366|-|0|	9e-91	96	71
ASIM_0000091901-mRNA-1	TRINITY_DN35352_c0_g1_i1	]---[Trembl|U1NTU4|1|1|DNA2PEP|166|+|1|	2e-51	78	62
ASIM_0000092001-mRNA-1	TRINITY_DN42160_c0_g6_i1	]---[SwissProt|Q921Y4|-1|0|Trembl|A0A0B2V372|-1|0|DNA2PEP|403|-|0|	0.0	95	81
ASIM_0000092101-mRNA-1	TRINITY_DN44757_c0_g1_i4	]---[SwissProt|Q22516|-1|1|Trembl|A0A183UL21|-1|1|DNA2PEP|1879|-|1|	0.0	99	85
ASIM_0000092301-mRNA-1	TRINITY_DN40608_c0_g1_i2	]---[SwissProt|Q9VP61|-1|2|Trembl|F1KWZ2|-1|2|DNA2PEP|726|-|2|	1e-12	58	32
ASIM_0000092401-mRNA-1	TRINITY_DN60887_c0_g1_i1	]---[SwissProt|Q9XXL3|1|0|Trembl|U1NVT1|1|0|DNA2PEP|102|+|0|	2e-10	81	37
ASIM_0000092501-mRNA-1	TRINITY_DN38839_c0_g2_i5	]---[SwissProt|P50416|-1|2|Trembl|A0A183UW21|-1|2|DNA2PEP|775|-|2|	3e-101	84	71
ASIM_0000092601-mRNA-1	TRINITY_DN37742_c0_g3_i1	]---[SwissProt|Q13332|-1|1|Trembl|A0A0B2V0V1|-1|1|DNA2PEP|175|-|1|	3e-16	30	31
ASIM_0000092801-mRNA-1	TRINITY_DN40692_c0_g2_i1	]---[SwissProt|Q6DEU9|1|1|Trembl|F1KT23|1|1|DNA2PEP|1147|+|1|	0.0	98	69
ASIM_0000093001-mRNA-1	TRINITY_DN34237_c0_g1_i2	]---[SwissProt|Q5ZKQ6|-1|0|Trembl|F1KYE6|-1|0|DNA2PEP|520|-|0|	6e-131	89	64
ASIM_0000093101-mRNA-1	TRINITY_DN9643_c0_g1_i1	]---[SwissProt|Q22004|1|0|Trembl|A0A0B2UWJ1|1|0|DNA2PEP|285|+|0|	5e-74	71	85
ASIM_0000093201-mRNA-1	TRINITY_DN39740_c0_g6_i1	]---[SwissProt|Q5ZJQ3|-1|1|Trembl|A0A0M3JBV9|-1|1|DNA2PEP|88|-|1|	1e-14	66	82
ASIM_0000093301-mRNA-1	TRINITY_DN32143_c0_g1_i1	]---[Trembl|A0A0B2VW77|-1|1|DNA2PEP|236|-|1|	1e-34	64	36
ASIM_0000093401-mRNA-1	TRINITY_DN42931_c0_g2_i3	]---[Trembl|A0A0M3IYY6|-1|2|DNA2PEP|540|-|2|	1e-06	50	23
ASIM_0000093501-mRNA-1	TRINITY_DN35928_c0_g1_i1	]---[SwissProt|Q05017|1|1|Trembl|A0A0B2UVR2|1|1|DNA2PEP|383|+|1|	9e-131	82	64
ASIM_0000093601-mRNA-1	TRINITY_DN33976_c0_g1_i5	]---[SwissProt|Q3ZBD0|-1|2|Trembl|F1L6C3|-1|2|DNA2PEP|204|-|2|	1e-101	49	88
ASIM_0000093701-mRNA-1	TRINITY_DN35248_c0_g1_i1	]---[SwissProt|Q8VEG6|-1|0|Trembl|F1KQ18|-1|0|DNA2PEP|606|-|0|	4e-121	100	74
ASIM_0000093801-mRNA-1	TRINITY_DN35874_c0_g1_i4	]---[SwissProt|Q9QZD4|1|0|Trembl|U1LS54|1|0|DNA2PEP|231|+|0|	1e-96	53	62
ASIM_0000094001-mRNA-1	TRINITY_DN39455_c0_g5_i1	]---[SwissProt|P48738|-1|2|Trembl|F1L8G2|-1|2|DNA2PEP|295|-|2|	2e-62	108	44
ASIM_0000094201-mRNA-1	TRINITY_DN21898_c0_g1_i1	]---[SwissProt|Q66IF1|-1|0|Trembl|F1LEH1|-1|0|DNA2PEP|188|-|0|	2e-28	84	37
ASIM_0000094301-mRNA-1	TRINITY_DN2190_c0_g1_i1	]---[SwissProt|P34593|1|2|Trembl|U1MC59|1|2|DNA2PEP|104|+|2|	4e-12	31	37
ASIM_0000094401-mRNA-1	TRINITY_DN40041_c0_g1_i1	]---[Trembl|A0A0B2W5T5|1|0|DNA2PEP|436|+|0|	1e-148	63	75
ASIM_0000094501-mRNA-1	TRINITY_DN41758_c2_g4_i1	]---[SwissProt|Q20733|1|1|Trembl|A0A0M3IM69|1|1|DNA2PEP|329|+|1|	8e-121	63	69
ASIM_0000094601-mRNA-1	TRINITY_DN41348_c1_g4_i2	]---[Trembl|A0A0B2UTE2|-1|0|DNA2PEP|458|-|0|	1e-88	105	50
ASIM_0000094701-mRNA-1	TRINITY_DN41526_c1_g1_i1	]---[SwissProt|Q9XU63|1|0|Trembl|A0A0B2UWS8|1|0|DNA2PEP|192|+|0|	4e-109	60	76
ASIM_0000094901-mRNA-1	TRINITY_DN44659_c0_g6_i1	]---[Trembl|F1L1R0|-1|2|DNA2PEP|101|-|2|	7e-17	84	59
ASIM_0000095001-mRNA-1	TRINITY_DN43109_c0_g1_i2	]---[SwissProt|Q5ZMM3|-1|0|Trembl|U1MPD8|-1|0|DNA2PEP|389|-|0|	0.0	104	70
ASIM_0000095101-mRNA-1	TRINITY_DN41015_c0_g2_i12	]---[SwissProt|Q9M571|1|2|Trembl|U1NA57|1|2|DNA2PEP|354|+|2|	4e-38	45	66
ASIM_0000095301-mRNA-1	TRINITY_DN41244_c2_g2_i1	]---[SwissProt|Q9NQG5|-1|0|Trembl|A0A183V2G7|-1|0|DNA2PEP|371|-|0|	2e-78	102	78
ASIM_0000095401-mRNA-1	TRINITY_DN35741_c0_g1_i1	]---[SwissProt|Q27238|1|0|Trembl|A0A0M3K6Q9|1|0|DNA2PEP|313|+|0|	3e-84	82	51
ASIM_0000095501-mRNA-1	TRINITY_DN43275_c0_g4_i8	]---[SwissProt|Q60Y65|-1|1|Trembl|F1L6R5|-1|1|DNA2PEP|189|-|1|	1e-46	99	57
ASIM_0000095601-mRNA-1	TRINITY_DN43765_c0_g2_i2	]---[SwissProt|O45244|-1|2|Trembl|A0A0N4UD85|-1|2|DNA2PEP|200|-|2|	2e-132	44	89
ASIM_0000095801-mRNA-1	TRINITY_DN39397_c0_g2_i2	]---[SwissProt|Q09218|1|2|Trembl|F1L6R6|1|2|DNA2PEP|224|+|2|	4e-80	75	57
ASIM_0000095901-mRNA-1	TRINITY_DN43525_c0_g1_i1	]---[SwissProt|Q24498|1|2|Trembl|F1KPF8|1|2|DNA2PEP|1342|+|2|	0.0	98	89
ASIM_0000096001-mRNA-1	TRINITY_DN44943_c3_g1_i1	]---[SwissProt|E1B7Q7|-1|0|Trembl|F1KQ58|-1|0|DNA2PEP|735|-|0|	3e-156	67	69
ASIM_0000096101-mRNA-1	TRINITY_DN43586_c0_g1_i3	]---[SwissProt|P20107|1|0|Trembl|F1KXQ6|1|0|DNA2PEP|187|+|0|	5e-62	40	57
ASIM_0000096201-mRNA-1	TRINITY_DN42103_c0_g1_i2	]---[SwissProt|O43511|-1|1|Trembl|F1KXQ4|-1|1|DNA2PEP|681|-|1|	2e-116	86	72
ASIM_0000096301-mRNA-1	TRINITY_DN41389_c0_g1_i2	]---[SwissProt|Q4R333|-1|0|Trembl|F1L6I3|-1|0|DNA2PEP|436|-|0|	3e-171	100	85
ASIM_0000096401-mRNA-1	TRINITY_DN11039_c0_g1_i1	]---[SwissProt|A8XWX5|1|0|Trembl|A0A183UIN0|1|0|DNA2PEP|239|+|0|	4e-15	32	24
ASIM_0000096501-mRNA-1	TRINITY_DN39636_c0_g1_i1	]---[SwissProt|Q9XTR8|1|1|Trembl|A0A0B2VHJ1|1|1|DNA2PEP|381|+|1|	2e-23	82	33
ASIM_0000096601-mRNA-1	TRINITY_DN45039_c3_g2_i1	]---[SwissProt|Q09475|1|1|Trembl|F1KPZ5|1|1|DNA2PEP|1743|+|1|	4e-36	100	56
ASIM_0000096701-mRNA-1	TRINITY_DN39466_c1_g1_i1	]---[SwissProt|Q11177|1|1|Trembl|U1P290|1|1|DNA2PEP|419|+|1|	3e-52	100	32
ASIM_0000096801-mRNA-1	TRINITY_DN41216_c3_g1_i2	]---[SwissProt|Q23680|1|1|Trembl|A0A0B2W0H6|1|1|DNA2PEP|131|+|1|	5e-66	98	89
ASIM_0000096901-mRNA-1	TRINITY_DN43744_c0_g2_i1	]---[SwissProt|Q9BUX1|1|1|Trembl|U1NK55|1|1|DNA2PEP|244|+|1|	4e-55	94	56
ASIM_0000097101-mRNA-1	TRINITY_DN37522_c0_g1_i1	]---[SwissProt|P34672|-1|1|Trembl|A0A0B2UXB3|-1|1|DNA2PEP|493|-|1|	4e-125	100	49
ASIM_0000097201-mRNA-1	TRINITY_DN41104_c0_g1_i1	]---[SwissProt|P48180|-1|0|Trembl|A0A0M3I169|-1|0|DNA2PEP|484|-|0|	7e-48	81	35
ASIM_0000097401-mRNA-1	TRINITY_DN43287_c0_g1_i3	]---[SwissProt|Q19425|-1|1|Trembl|F1L1V1|-1|1|DNA2PEP|574|-|1|	2e-118	100	71
ASIM_0000097501-mRNA-1	TRINITY_DN44120_c3_g1_i7	]---[SwissProt|P08548|-1|1|Trembl|F1KYC2|-1|1|DNA2PEP|434|-|1|	5e-26	50	30
ASIM_0000097601-mRNA-1	TRINITY_DN38497_c0_g1_i1	]---[SwissProt|Q13112|-1|2|Trembl|F1KYV1|-1|2|DNA2PEP|540|-|2|	0.0	96	75
ASIM_0000097701-mRNA-1	TRINITY_DN41922_c0_g5_i5	]---[SwissProt|Q9NPF5|1|0|Trembl|A0A0M3ICL5|1|0|DNA2PEP|363|+|0|	0.0	69	82
ASIM_0000097801-mRNA-1	TRINITY_DN12477_c0_g1_i1	]---[SwissProt|P48727|-1|1|Trembl|F1KRK6|-1|1|DNA2PEP|306|-|1|	1e-16	63	45
ASIM_0000097901-mRNA-1	TRINITY_DN36870_c0_g1_i3	]---[SwissProt|Q9UA35|-1|2|Trembl|A0A183V8H8|-1|2|DNA2PEP|562|-|2|	2e-78	100	58
ASIM_0000098001-mRNA-1	TRINITY_DN37748_c1_g1_i3	]---[SwissProt|Q91918|1|1|Trembl|A0A183UF04|1|1|DNA2PEP|294|+|1|	3e-09	60	28
ASIM_0000098101-mRNA-1	TRINITY_DN39396_c1_g4_i1	]---[SwissProt|A8WY26|1|2|Trembl|A0A0M3J0E4|1|2|DNA2PEP|124|+|2|	3e-57	80	78
ASIM_0000098201-mRNA-1	TRINITY_DN42326_c1_g1_i2	]---[SwissProt|Q2KID0|1|0|Trembl|F1KZ07|1|0|DNA2PEP|132|+|0|	1e-71	44	74
ASIM_0000098301-mRNA-1	TRINITY_DN42588_c1_g3_i1	]---[SwissProt|Q19753|-1|2|Trembl|U1P370|-1|2|DNA2PEP|717|-|2|	2e-158	67	73
ASIM_0000098401-mRNA-1	TRINITY_DN41741_c1_g5_i1	]---[SwissProt|P29779|1|2|Trembl|A0A0M3K9M9|1|2|DNA2PEP|122|+|2|	8e-79	100	100
ASIM_0000098501-mRNA-1	TRINITY_DN45199_c0_g1_i1	]---[Trembl|A0A0M3J0E8|1|1|DNA2PEP|123|+|1|	2e-78	65	99
ASIM_0000098601-mRNA-1	TRINITY_DN38978_c1_g1_i1	]---[Trembl|A0A0B2V6H4|1|2|DNA2PEP|227|+|2|	6e-81	83	66
ASIM_0000098701-mRNA-1	TRINITY_DN54909_c0_g1_i1	]---[SwissProt|P34490|-1|2|Trembl|A0A0B2V1T4|-1|2|DNA2PEP|142|-|2|	4e-13	44	32
ASIM_0000098801-mRNA-1	TRINITY_DN39256_c0_g2_i3	]---[SwissProt|B2D0J5|1|1|Trembl|A0A0B2VDT1|1|1|DNA2PEP|638|+|1|	0.0	97	69
ASIM_0000099101-mRNA-1	TRINITY_DN44754_c32_g12_i4	]---[SwissProt|Q7SXF6|1|0|Trembl|A0A0M3IRR1|1|0|DNA2PEP|226|+|0|	1e-58	51	65
ASIM_0000099201-mRNA-1	TRINITY_DN43211_c0_g13_i1	]---[SwissProt|Q8K0X8|-1|0|Trembl|F1L4X3|-1|0|DNA2PEP|206|-|0|	1e-125	76	92
ASIM_0000099301-mRNA-1	TRINITY_DN70421_c0_g1_i1	]---[Trembl|A0A0B2VY33|1|1|DNA2PEP|107|+|1|	0.0002	49	38
ASIM_0000099501-mRNA-1	TRINITY_DN40493_c0_g1_i1	]---[SwissProt|Q8R4E9|1|1|Trembl|U1NHJ3|1|1|DNA2PEP|753|+|1|	3e-176	104	48
ASIM_0000099601-mRNA-1	TRINITY_DN34501_c0_g1_i2	]---[SwissProt|P34804|-1|2|Trembl|F1LED0|-1|2|DNA2PEP|237|-|2|	1e-25	41	75
ASIM_0000099801-mRNA-1	TRINITY_DN40018_c1_g2_i1	]---[SwissProt|Q21755|1|2|Trembl|F1L178|1|2|DNA2PEP|326|+|2|	6e-149	93	68
ASIM_0000099901-mRNA-1	TRINITY_DN37610_c0_g11_i1	]---[SwissProt|Q5R8Z6|-1|0|Trembl|A0A0B2VCU6|-1|0|DNA2PEP|173|-|0|	6e-10	45	32
ASIM_0000100001-mRNA-1	TRINITY_DN33610_c0_g2_i1	]---[Trembl|U1ML62|1|0|DNA2PEP|405|+|0|	8e-139	100	66
ASIM_0000100201-mRNA-1	TRINITY_DN41816_c0_g2_i4	]---[SwissProt|Q19895|1|0|Trembl|A0A0B2VVQ0|1|0|DNA2PEP|376|+|0|	2e-85	92	52
ASIM_0000100301-mRNA-1	TRINITY_DN41598_c0_g2_i1	]---[SwissProt|O17214|-1|0|Trembl|A0A183V4U9|-1|0|DNA2PEP|204|-|0|	5e-69	70	98
ASIM_0000100401-mRNA-1	TRINITY_DN41694_c0_g1_i1	]---[SwissProt|Q6ZT12|-1|2|Trembl|A0A0B2VAC5|-1|2|DNA2PEP|1365|-|2|	8e-153	102	59
ASIM_0000100501-mRNA-1	TRINITY_DN44189_c0_g1_i1	]---[SwissProt|Q5R921|-1|0|Trembl|A0A183UHM9|-1|0|DNA2PEP|453|-|0|	0.0	106	73
ASIM_0000100601-mRNA-1	TRINITY_DN39914_c1_g2_i1	]---[Trembl|A0A183UU48|-1|2|DNA2PEP|503|-|2|	7e-28	80	70
ASIM_0000100801-mRNA-1	TRINITY_DN44534_c3_g4_i3	]---[SwissProt|Q6PAV2|-1|0|Trembl|F1KTR5|-1|0|DNA2PEP|756|-|0|	0.0	100	72
ASIM_0000101001-mRNA-1	TRINITY_DN28425_c0_g2_i1	]---[SwissProt|Q39604|1|2|Trembl|A0A0B2VXA9|1|2|DNA2PEP|136|+|2|	4e-72	54	80
ASIM_0000101201-mRNA-1	TRINITY_DN63547_c0_g1_i1	]---[Trembl|A0A0B2V3C2|-1|0|DNA2PEP|75|-|0|	2e-08	40	41
ASIM_0000101301-mRNA-1	TRINITY_DN40962_c0_g6_i1	]---[SwissProt|Q96RS0|-1|0|Trembl|F1KWE8|-1|0|DNA2PEP|434|-|0|	7e-38	84	78
ASIM_0000101401-mRNA-1	TRINITY_DN41693_c0_g1_i1	]---[SwissProt|Q9WVJ3|-1|1|Trembl|F1L4G6|-1|1|DNA2PEP|470|-|1|	3e-109	98	74
ASIM_0000101501-mRNA-1	TRINITY_DN41911_c2_g1_i1	]---[SwissProt|Q20977|1|0|Trembl|U1NFQ6|1|0|DNA2PEP|576|+|0|	0.0	100	82
ASIM_0000101601-mRNA-1	TRINITY_DN43168_c0_g2_i2	]---[SwissProt|Q9N5D6|1|1|Trembl|F1L0M6|1|1|DNA2PEP|547|+|1|	2e-57	94	90
ASIM_0000101701-mRNA-1	TRINITY_DN62610_c0_g1_i1	]---[SwissProt|Q9PWA1|-1|2|Trembl|U1N8D0|-1|2|DNA2PEP|207|-|2|	3e-96	78	76
ASIM_0000101801-mRNA-1	TRINITY_DN36334_c0_g1_i1	]---[SwissProt|Q91Z53|1|0|Trembl|A0A0M3J0I0|1|0|DNA2PEP|345|+|0|	4e-163	91	65
ASIM_0000101901-mRNA-1	TRINITY_DN33587_c1_g1_i1	]---[SwissProt|P17970|1|2|Trembl|A0A0B2V8Q5|1|2|DNA2PEP|296|+|2|	1e-123	61	71
ASIM_0000102001-mRNA-1	TRINITY_DN20557_c0_g1_i1	]---[Trembl|A0A0M3J0I2|-1|2|DNA2PEP|117|-|2|	3e-83	88	100
ASIM_0000102201-mRNA-1	TRINITY_DN35260_c1_g1_i1	]---[SwissProt|Q20365|-1|1|Trembl|A0A0B2V7K3|-1|1|DNA2PEP|318|-|1|	5e-151	97	62
ASIM_0000102301-mRNA-1	TRINITY_DN43478_c0_g6_i3	]---[SwissProt|O00400|1|0|Trembl|F1L1G9|1|0|DNA2PEP|152|+|0|	2e-43	56	80
ASIM_0000102401-mRNA-1	TRINITY_DN34097_c0_g1_i5	]---[Trembl|A0A0M3I6U4|-1|1|DNA2PEP|159|-|1|	6e-49	100	94
ASIM_0000102501-mRNA-1	TRINITY_DN31786_c0_g1_i1	]---[SwissProt|P50140|-1|1|Trembl|F1KVK8|-1|1|DNA2PEP|560|-|1|	0.0	96	82
ASIM_0000102601-mRNA-1	TRINITY_DN32645_c0_g1_i1	]---[Trembl|U1NEX9|-1|2|DNA2PEP|177|-|2|	7e-29	110	38
ASIM_0000102701-mRNA-1	TRINITY_DN29257_c0_g1_i1	]---[SwissProt|Q9GYQ4|-1|0|Trembl|H3FPJ6|-1|0|DNA2PEP|644|-|0|	3e-101	92	58
ASIM_0000102801-mRNA-1	TRINITY_DN43304_c0_g4_i2	]---[SwissProt|Q9ZSJ2|1|1|Trembl|A0A0B2VH25|1|1|DNA2PEP|355|+|1|	0.0	88	67
[truncated: 15,658 more rows]

## Sheet: Blast1 HA - AP
clone	hit	description	evalue	coverage	identity
[truncated: 42,280 more rows]

## Sheet: Blast2 AP - HA
clone	hit	description	evalue	coverage	identity
[truncated: 24,340 more rows]

## Sheet: Blast1 AS - AP
clone	hit	description	evalue	coverage	identity
[truncated: 17,910 more rows]

[truncated: 1 more sheets: Blast2 AP - AS]
