# Supplementary material for: Comparative Transcriptomics Reveals Clues for Differences in Pathogenicity between Hysterothylacium aduncum, Anisakis simplex sensu stricto and Anisakis pegreffii
Source: Genes (Basel). 2020 Mar 18;11(3):321. doi: 10.3390/genes11030321 (PMC7140869; doi:10.3390/genes11030321)
Supplement: Supplementary file 1 [file genes-11-00321-s001.zip › S4.xlsx]

## Sheet: ALL EdgeR included
ID	sampleA	sampleB	logFC	logCPM	PValue	FDR
TRINITY_DN41530_c5_g6_i5	HYSTERO_PHARYNX	HYSTERO_WHOLE_LARVAE	-13.4665	6.50311	3.35832e-23	1.09385e-18
TRINITY_DN45020_c8_g1_i4	HYSTERO_PHARYNX	HYSTERO_WHOLE_LARVAE	-13.0255	6.06332	6.73046e-17	1.12859e-13
TRINITY_DN42878_c2_g2_i1	HYSTERO_PHARYNX	HYSTERO_WHOLE_LARVAE	-12.7805	5.81913	5.24436e-23	1.13878e-18
TRINITY_DN45054_c3_g1_i1	HYSTERO_PHARYNX	HYSTERO_WHOLE_LARVAE	-12.4569	5.49698	2.83864e-21	2.64168e-17
TRINITY_DN43530_c0_g1_i5	HYSTERO_PHARYNX	HYSTERO_WHOLE_LARVAE	-12.4409	5.48104	2.18005e-20	1.01439e-16
TRINITY_DN39296_c2_g2_i4	HYSTERO_PHARYNX	HYSTERO_WHOLE_LARVAE	-12.3614	5.40224	3.60566e-07	5.77109e-05
TRINITY_DN44991_c4_g2_i4	HYSTERO_PHARYNX	HYSTERO_WHOLE_LARVAE	-12.3423	5.383	5.12169e-21	3.70713e-17
TRINITY_DN41748_c4_g6_i1	HYSTERO_PHARYNX	HYSTERO_WHOLE_LARVAE	-12.1363	5.17813	4.83786e-19	1.43251e-15
TRINITY_DN44328_c1_g2_i1	HYSTERO_PHARYNX	HYSTERO_WHOLE_LARVAE	-12.0374	5.07985	8.69413e-18	1.82697e-14
TRINITY_DN40869_c0_g1_i3	HYSTERO_PHARYNX	HYSTERO_WHOLE_LARVAE	-11.8524	4.89609	1.59414e-19	5.46564e-16
TRINITY_DN41530_c5_g6_i7	HYSTERO_PHARYNX	HYSTERO_WHOLE_LARVAE	-11.784	4.82825	6.08875e-20	2.33317e-16
TRINITY_DN41359_c2_g1_i9	HYSTERO_PHARYNX	HYSTERO_WHOLE_LARVAE	-11.7279	4.77254	4.73931e-15	4.67777e-12
TRINITY_DN44561_c1_g4_i3	HYSTERO_PHARYNX	HYSTERO_WHOLE_LARVAE	-11.5575	4.60358	3.02689e-19	9.38954e-16
TRINITY_DN39340_c0_g1_i2	HYSTERO_PHARYNX	HYSTERO_WHOLE_LARVAE	-11.4383	4.48554	1.4189e-16	2.14956e-13
TRINITY_DN34832_c1_g1_i3	HYSTERO_PHARYNX	HYSTERO_WHOLE_LARVAE	-11.424	4.47135	1.35346e-16	2.09925e-13
TRINITY_DN42332_c3_g1_i2	HYSTERO_PHARYNX	HYSTERO_WHOLE_LARVAE	-11.4111	4.4585	1.55161e-15	1.71316e-12
TRINITY_DN15027_c0_g3_i1	HYSTERO_PHARYNX	HYSTERO_WHOLE_LARVAE	-11.1809	4.23087	1.97369e-16	2.79505e-13
TRINITY_DN42993_c1_g9_i1	HYSTERO_PHARYNX	HYSTERO_WHOLE_LARVAE	-11.1761	4.22611	5.88607e-16	7.66873e-13
TRINITY_DN33077_c0_g1_i2	HYSTERO_PHARYNX	HYSTERO_WHOLE_LARVAE	-11.159	4.20916	1.31728e-15	1.53235e-12
TRINITY_DN42525_c10_g5_i1	HYSTERO_PHARYNX	HYSTERO_WHOLE_LARVAE	-11.0505	4.10195	9.50634e-15	8.60099e-12
TRINITY_DN43192_c2_g9_i10	HYSTERO_PHARYNX	HYSTERO_WHOLE_LARVAE	-11.0457	4.09677	1.49098e-07	2.64651e-05
TRINITY_DN39450_c3_g2_i1	HYSTERO_PHARYNX	HYSTERO_WHOLE_LARVAE	-11.014	4.06589	1.31836e-14	1.16057e-11
TRINITY_DN43317_c0_g5_i1	HYSTERO_PHARYNX	HYSTERO_WHOLE_LARVAE	-10.9157	3.96898	1.66252e-15	1.80502e-12
TRINITY_DN41647_c4_g2_i3	HYSTERO_PHARYNX	HYSTERO_WHOLE_LARVAE	-10.847	3.9013	3.38518e-14	2.79141e-11
TRINITY_DN44122_c1_g1_i1	HYSTERO_PHARYNX	HYSTERO_WHOLE_LARVAE	-10.8309	3.88549	1.73523e-15	1.82319e-12
TRINITY_DN43017_c3_g2_i2	HYSTERO_PHARYNX	HYSTERO_WHOLE_LARVAE	-10.8162	3.871	9.44291e-16	1.11844e-12
TRINITY_DN38676_c3_g1_i2	HYSTERO_PHARYNX	HYSTERO_WHOLE_LARVAE	-10.7624	3.81778	5.08905e-13	3.34865e-10
TRINITY_DN42525_c10_g11_i4	HYSTERO_PHARYNX	HYSTERO_WHOLE_LARVAE	-10.7547	3.81036	1.66362e-14	1.42596e-11
TRINITY_DN40167_c1_g2_i1	HYSTERO_PHARYNX	HYSTERO_WHOLE_LARVAE	-10.7377	3.79414	4.62501e-11	2.12174e-08
TRINITY_DN42664_c1_g1_i1	HYSTERO_PHARYNX	HYSTERO_WHOLE_LARVAE	-10.7249	3.78107	1.72756e-13	1.25043e-10
TRINITY_DN42910_c4_g5_i2	HYSTERO_PHARYNX	HYSTERO_WHOLE_LARVAE	-10.6942	3.75087	2.59348e-14	2.19412e-11
TRINITY_DN40834_c2_g6_i1	HYSTERO_PHARYNX	HYSTERO_WHOLE_LARVAE	-10.6774	3.73432	3.21468e-14	2.68479e-11
TRINITY_DN39084_c1_g1_i5	HYSTERO_PHARYNX	HYSTERO_WHOLE_LARVAE	-10.674	3.73062	8.55488e-11	3.71527e-08
TRINITY_DN33399_c1_g2_i2	HYSTERO_PHARYNX	HYSTERO_WHOLE_LARVAE	-10.507	3.56689	7.08499e-14	5.56069e-11
TRINITY_DN38802_c1_g1_i5	HYSTERO_PHARYNX	HYSTERO_WHOLE_LARVAE	-10.4695	3.53016	3.45317e-14	2.79782e-11
TRINITY_DN39575_c1_g2_i1	HYSTERO_PHARYNX	HYSTERO_WHOLE_LARVAE	-10.4433	3.50476	1.90808e-11	9.41652e-09
TRINITY_DN40318_c0_g8_i1	HYSTERO_PHARYNX	HYSTERO_WHOLE_LARVAE	-10.3625	3.42513	5.73733e-13	3.73747e-10
TRINITY_DN40351_c3_g17_i1	HYSTERO_PHARYNX	HYSTERO_WHOLE_LARVAE	-10.3366	5.08129	1.43032e-19	5.17639e-16
TRINITY_DN41748_c4_g8_i4	HYSTERO_PHARYNX	HYSTERO_WHOLE_LARVAE	-10.3205	3.38401	1.81966e-12	1.09758e-09
TRINITY_DN42115_c0_g1_i3	HYSTERO_PHARYNX	HYSTERO_WHOLE_LARVAE	-10.32	3.38343	6.98783e-12	3.82528e-09
TRINITY_DN42559_c2_g2_i2	HYSTERO_PHARYNX	HYSTERO_WHOLE_LARVAE	-10.2755	3.34003	7.1612e-13	4.52915e-10
TRINITY_DN42525_c10_g2_i2	HYSTERO_PHARYNX	HYSTERO_WHOLE_LARVAE	-10.2586	3.32338	5.31654e-12	2.96013e-09
TRINITY_DN36609_c0_g5_i4	HYSTERO_PHARYNX	HYSTERO_WHOLE_LARVAE	-10.2291	3.29466	5.96588e-13	3.84787e-10
TRINITY_DN27085_c0_g1_i1	HYSTERO_PHARYNX	HYSTERO_WHOLE_LARVAE	-10.223	3.28859	2.78882e-12	1.63669e-09
TRINITY_DN42332_c3_g1_i6	HYSTERO_PHARYNX	HYSTERO_WHOLE_LARVAE	-10.1974	3.26329	9.51827e-11	4.07927e-08
TRINITY_DN43017_c3_g2_i11	HYSTERO_PHARYNX	HYSTERO_WHOLE_LARVAE	-10.1952	3.26141	8.92313e-12	4.76459e-09
TRINITY_DN42026_c0_g10_i1	HYSTERO_PHARYNX	HYSTERO_WHOLE_LARVAE	-10.1833	3.24948	2.5132e-10	9.77613e-08
TRINITY_DN40834_c2_g5_i1	HYSTERO_PHARYNX	HYSTERO_WHOLE_LARVAE	-10.1633	3.23025	5.0782e-12	2.8518e-09
TRINITY_DN34832_c0_g3_i1	HYSTERO_PHARYNX	HYSTERO_WHOLE_LARVAE	-10.1632	3.23022	2.22115e-12	1.32745e-09
TRINITY_DN33399_c1_g2_i5	HYSTERO_PHARYNX	HYSTERO_WHOLE_LARVAE	-10.1103	6.1399	1.60574e-20	8.04635e-17
TRINITY_DN44964_c0_g2_i2	HYSTERO_PHARYNX	HYSTERO_WHOLE_LARVAE	-10.0998	3.16839	2.86475e-12	1.66624e-09
TRINITY_DN42525_c10_g4_i1	HYSTERO_PHARYNX	HYSTERO_WHOLE_LARVAE	-10.087	3.15605	5.49366e-06	0.000554665
TRINITY_DN42993_c1_g14_i1	HYSTERO_PHARYNX	HYSTERO_WHOLE_LARVAE	-10.063	3.13238	8.24793e-12	4.44046e-09
TRINITY_DN37829_c1_g4_i12	HYSTERO_PHARYNX	HYSTERO_WHOLE_LARVAE	-10.0031	3.07377	2.63352e-10	1.01512e-07
TRINITY_DN34388_c0_g1_i1	HYSTERO_PHARYNX	HYSTERO_WHOLE_LARVAE	-9.99595	4.77708	7.1246e-17	1.16029e-13
TRINITY_DN37829_c1_g4_i10	HYSTERO_PHARYNX	HYSTERO_WHOLE_LARVAE	-9.98864	3.05978	8.64778e-11	3.73074e-08
TRINITY_DN42525_c10_g13_i1	HYSTERO_PHARYNX	HYSTERO_WHOLE_LARVAE	-9.95883	3.03072	1.56727e-10	6.42117e-08
TRINITY_DN24345_c0_g1_i1	HYSTERO_PHARYNX	HYSTERO_WHOLE_LARVAE	-9.9454	5.43558	8.60954e-19	2.33688e-15
TRINITY_DN39584_c2_g3_i3	HYSTERO_PHARYNX	HYSTERO_WHOLE_LARVAE	-9.94471	3.01717	2.38774e-11	1.14371e-08
TRINITY_DN42525_c10_g11_i1	HYSTERO_PHARYNX	HYSTERO_WHOLE_LARVAE	-9.94158	3.01391	2.47058e-10	9.69523e-08
TRINITY_DN42346_c0_g1_i2	HYSTERO_PHARYNX	HYSTERO_WHOLE_LARVAE	-9.93732	3.00958	1.18794e-09	3.92821e-07
TRINITY_DN40834_c2_g4_i1	HYSTERO_PHARYNX	HYSTERO_WHOLE_LARVAE	-9.91877	2.99186	8.16977e-11	3.57183e-08
TRINITY_DN28789_c0_g1_i6	HYSTERO_PHARYNX	HYSTERO_WHOLE_LARVAE	-9.91197	2.98459	1.15828e-05	0.00101281
TRINITY_DN38802_c1_g1_i4	HYSTERO_PHARYNX	HYSTERO_WHOLE_LARVAE	-9.90956	2.98285	1.40158e-10	5.85278e-08
TRINITY_DN43192_c2_g9_i1	HYSTERO_PHARYNX	HYSTERO_WHOLE_LARVAE	-9.86753	2.94121	1.03318e-05	0.00092451
TRINITY_DN42878_c2_g2_i4	HYSTERO_PHARYNX	HYSTERO_WHOLE_LARVAE	-9.83601	2.91141	1.65464e-10	6.65358e-08
TRINITY_DN41200_c2_g2_i32	HYSTERO_PHARYNX	HYSTERO_WHOLE_LARVAE	-9.81583	2.89199	1.54699e-08	3.65129e-06
TRINITY_DN41877_c5_g17_i2	HYSTERO_PHARYNX	HYSTERO_WHOLE_LARVAE	-9.80573	5.33933	1.70203e-18	4.26443e-15
TRINITY_DN43017_c3_g2_i9	HYSTERO_PHARYNX	HYSTERO_WHOLE_LARVAE	-9.80191	2.87695	1.41122e-05	0.00119702
TRINITY_DN43054_c1_g2_i2	HYSTERO_PHARYNX	HYSTERO_WHOLE_LARVAE	-9.8014	2.87764	8.90758e-10	3.07019e-07
TRINITY_DN36659_c0_g1_i2	HYSTERO_PHARYNX	HYSTERO_WHOLE_LARVAE	-9.79485	2.87108	3.70626e-09	1.05283e-06
TRINITY_DN30184_c0_g1_i4	HYSTERO_PHARYNX	HYSTERO_WHOLE_LARVAE	-9.78809	2.86679	1.15746e-05	0.00101281
TRINITY_DN44590_c0_g20_i2	HYSTERO_PHARYNX	HYSTERO_WHOLE_LARVAE	-9.78623	2.86344	3.60747e-11	1.67858e-08
TRINITY_DN42525_c10_g4_i4	HYSTERO_PHARYNX	HYSTERO_WHOLE_LARVAE	-9.78226	5.75744	5.46451e-20	2.22484e-16
TRINITY_DN38643_c0_g1_i1	HYSTERO_PHARYNX	HYSTERO_WHOLE_LARVAE	-9.75522	6.91813	1.4677e-22	1.9122e-18
TRINITY_DN42817_c4_g5_i2	HYSTERO_PHARYNX	HYSTERO_WHOLE_LARVAE	-9.73287	2.81111	2.31666e-09	6.95456e-07
TRINITY_DN41307_c4_g2_i2	HYSTERO_PHARYNX	HYSTERO_WHOLE_LARVAE	-9.73026	2.80898	1.58321e-10	6.44595e-08
TRINITY_DN44169_c3_g1_i1	HYSTERO_PHARYNX	HYSTERO_WHOLE_LARVAE	-9.72579	2.80453	4.12937e-10	1.51977e-07
TRINITY_DN42770_c2_g5_i1	HYSTERO_PHARYNX	HYSTERO_WHOLE_LARVAE	-9.70783	2.787	3.23668e-09	9.28842e-07
TRINITY_DN44991_c4_g2_i2	HYSTERO_PHARYNX	HYSTERO_WHOLE_LARVAE	-9.67401	4.45856	8.51415e-16	1.04649e-12
TRINITY_DN34832_c0_g1_i1	HYSTERO_PHARYNX	HYSTERO_WHOLE_LARVAE	-9.66554	2.74617	7.07154e-10	2.53111e-07
TRINITY_DN38706_c2_g4_i3	HYSTERO_PHARYNX	HYSTERO_WHOLE_LARVAE	-9.66002	2.74074	1.30435e-09	4.20641e-07
TRINITY_DN43192_c2_g9_i4	HYSTERO_PHARYNX	HYSTERO_WHOLE_LARVAE	-9.64082	2.72132	1.68033e-05	0.00138035
TRINITY_DN41663_c0_g3_i2	HYSTERO_PHARYNX	HYSTERO_WHOLE_LARVAE	-9.60118	2.6843	1.61237e-10	6.52388e-08
TRINITY_DN44122_c0_g1_i1	HYSTERO_PHARYNX	HYSTERO_WHOLE_LARVAE	-9.5872	5.12195	1.31933e-18	3.43781e-15
TRINITY_DN42886_c5_g14_i3	HYSTERO_PHARYNX	HYSTERO_WHOLE_LARVAE	-9.57914	2.66394	1.22092e-08	2.99003e-06
TRINITY_DN38888_c0_g1_i1	HYSTERO_PHARYNX	HYSTERO_WHOLE_LARVAE	-9.57385	2.65749	1.85288e-09	5.74773e-07
TRINITY_DN40159_c4_g6_i1	HYSTERO_PHARYNX	HYSTERO_WHOLE_LARVAE	-9.57322	2.65698	1.01974e-09	3.45983e-07
TRINITY_DN43410_c0_g2_i4	HYSTERO_PHARYNX	HYSTERO_WHOLE_LARVAE	-9.56094	2.64527	4.64521e-10	1.70002e-07
TRINITY_DN42157_c1_g3_i3	HYSTERO_PHARYNX	HYSTERO_WHOLE_LARVAE	-9.5591	2.64373	2.41144e-10	9.52051e-08
TRINITY_DN44063_c14_g5_i1	HYSTERO_PHARYNX	HYSTERO_WHOLE_LARVAE	-9.55113	5.96937	5.05737e-20	2.19635e-16
TRINITY_DN42346_c0_g1_i1	HYSTERO_PHARYNX	HYSTERO_WHOLE_LARVAE	-9.55026	2.63488	9.40138e-10	3.20646e-07
TRINITY_DN44991_c4_g2_i6	HYSTERO_PHARYNX	HYSTERO_WHOLE_LARVAE	-9.54585	2.63068	6.5095e-10	2.35582e-07
TRINITY_DN34832_c1_g1_i2	HYSTERO_PHARYNX	HYSTERO_WHOLE_LARVAE	-9.52989	2.61516	1.44452e-09	4.56798e-07
TRINITY_DN33986_c0_g1_i1	HYSTERO_PHARYNX	HYSTERO_WHOLE_LARVAE	-9.52462	2.61022	7.87582e-10	2.77327e-07
TRINITY_DN42096_c1_g3_i14	HYSTERO_PHARYNX	HYSTERO_WHOLE_LARVAE	-9.51599	2.60155	4.80886e-09	1.32179e-06
TRINITY_DN37829_c1_g4_i5	HYSTERO_PHARYNX	HYSTERO_WHOLE_LARVAE	-9.50101	2.58737	1.43999e-09	4.56798e-07
TRINITY_DN32773_c0_g1_i1	HYSTERO_PHARYNX	HYSTERO_WHOLE_LARVAE	-9.49801	2.58442	1.93233e-09	5.96578e-07
TRINITY_DN37829_c1_g4_i6	HYSTERO_PHARYNX	HYSTERO_WHOLE_LARVAE	-9.48507	2.57212	9.17278e-10	3.14496e-07
TRINITY_DN41372_c5_g5_i1	HYSTERO_PHARYNX	HYSTERO_WHOLE_LARVAE	-9.47701	2.5643	1.25627e-09	4.09187e-07
TRINITY_DN42047_c3_g1_i1	HYSTERO_PHARYNX	HYSTERO_WHOLE_LARVAE	-9.46799	2.55546	3.05388e-09	8.84172e-07
TRINITY_DN42748_c1_g2_i1	HYSTERO_PHARYNX	HYSTERO_WHOLE_LARVAE	-9.4503	2.53884	8.31473e-10	2.89651e-07
TRINITY_DN43947_c8_g8_i2	HYSTERO_PHARYNX	HYSTERO_WHOLE_LARVAE	-9.44641	2.53481	2.14381e-09	6.55654e-07
TRINITY_DN41735_c0_g5_i2	HYSTERO_PHARYNX	HYSTERO_WHOLE_LARVAE	-9.39406	4.18184	3.38442e-15	3.39186e-12
TRINITY_DN44449_c3_g5_i7	HYSTERO_PHARYNX	HYSTERO_WHOLE_LARVAE	-9.39091	2.48174	8.8038e-10	3.05056e-07
TRINITY_DN43947_c8_g4_i5	HYSTERO_PHARYNX	HYSTERO_WHOLE_LARVAE	-9.38721	2.47795	2.25957e-09	6.8146e-07
TRINITY_DN33125_c0_g3_i2	HYSTERO_PHARYNX	HYSTERO_WHOLE_LARVAE	-9.38344	2.47426	4.75077e-09	1.31135e-06
TRINITY_DN40050_c6_g9_i2	HYSTERO_PHARYNX	HYSTERO_WHOLE_LARVAE	-9.37713	2.46796	1.03869e-08	2.63729e-06
TRINITY_DN42891_c1_g4_i3	HYSTERO_PHARYNX	HYSTERO_WHOLE_LARVAE	-9.36127	2.45333	3.20505e-08	6.95954e-06
TRINITY_DN44627_c1_g4_i8	HYSTERO_PHARYNX	HYSTERO_WHOLE_LARVAE	-9.35258	4.88894	1.82977e-18	4.35424e-15
TRINITY_DN44627_c1_g4_i7	HYSTERO_PHARYNX	HYSTERO_WHOLE_LARVAE	-9.33567	2.42813	1.45293e-08	3.46125e-06
TRINITY_DN34832_c0_g2_i1	HYSTERO_PHARYNX	HYSTERO_WHOLE_LARVAE	-9.32751	2.42046	8.11767e-09	2.09016e-06
TRINITY_DN39075_c1_g1_i1	HYSTERO_PHARYNX	HYSTERO_WHOLE_LARVAE	-9.31495	2.40969	3.07182e-05	0.00230274
TRINITY_DN37287_c0_g1_i1	HYSTERO_PHARYNX	HYSTERO_WHOLE_LARVAE	-9.30928	2.40315	4.07269e-09	1.14508e-06
TRINITY_DN43192_c2_g9_i9	HYSTERO_PHARYNX	HYSTERO_WHOLE_LARVAE	-9.29664	4.83459	2.54642e-16	3.5294e-13
TRINITY_DN44122_c3_g1_i2	HYSTERO_PHARYNX	HYSTERO_WHOLE_LARVAE	-9.28694	7.39343	9.20677e-21	5.45233e-17
TRINITY_DN43947_c8_g9_i1	HYSTERO_PHARYNX	HYSTERO_WHOLE_LARVAE	-9.28459	2.37928	1.21614e-08	2.98954e-06
TRINITY_DN41135_c0_g8_i1	HYSTERO_PHARYNX	HYSTERO_WHOLE_LARVAE	-9.28448	2.37917	1.35601e-08	3.25958e-06
TRINITY_DN35762_c0_g1_i1	HYSTERO_PHARYNX	HYSTERO_WHOLE_LARVAE	-9.28226	2.37721	6.17048e-09	1.634e-06
TRINITY_DN41639_c0_g1_i4	HYSTERO_PHARYNX	HYSTERO_WHOLE_LARVAE	-9.27715	2.37259	2.41025e-09	7.13687e-07
TRINITY_DN42332_c3_g1_i7	HYSTERO_PHARYNX	HYSTERO_WHOLE_LARVAE	-9.27528	2.37061	1.00098e-08	2.55714e-06
TRINITY_DN37639_c6_g1_i1	HYSTERO_PHARYNX	HYSTERO_WHOLE_LARVAE	-9.26545	5.32804	6.64648e-17	1.12859e-13
TRINITY_DN40666_c4_g2_i3	HYSTERO_PHARYNX	HYSTERO_WHOLE_LARVAE	-9.25918	2.35499	1.2605e-08	3.06391e-06
TRINITY_DN43012_c0_g2_i3	HYSTERO_PHARYNX	HYSTERO_WHOLE_LARVAE	-9.24573	2.34435	7.7185e-06	0.000730133
TRINITY_DN34797_c1_g1_i1	HYSTERO_PHARYNX	HYSTERO_WHOLE_LARVAE	-9.23793	2.33487	6.02316e-09	1.60806e-06
TRINITY_DN40159_c4_g21_i1	HYSTERO_PHARYNX	HYSTERO_WHOLE_LARVAE	-9.23073	2.32785	1.1151e-08	2.78317e-06
TRINITY_DN40874_c0_g3_i9	HYSTERO_PHARYNX	HYSTERO_WHOLE_LARVAE	-9.2228	2.32057	6.53041e-09	1.71536e-06
TRINITY_DN35762_c0_g1_i8	HYSTERO_PHARYNX	HYSTERO_WHOLE_LARVAE	-9.211	3.99074	7.81486e-14	5.85153e-11
TRINITY_DN41010_c1_g9_i9	HYSTERO_PHARYNX	HYSTERO_WHOLE_LARVAE	-9.21083	2.30839	6.40334e-08	1.27955e-05
TRINITY_DN42158_c0_g4_i27	HYSTERO_PHARYNX	HYSTERO_WHOLE_LARVAE	-9.18734	2.28919	4.21016e-05	0.00294273
TRINITY_DN42525_c10_g11_i6	HYSTERO_PHARYNX	HYSTERO_WHOLE_LARVAE	-9.18192	2.28148	5.99539e-09	1.60723e-06
TRINITY_DN33399_c1_g2_i4	HYSTERO_PHARYNX	HYSTERO_WHOLE_LARVAE	-9.18103	4.71938	3.28072e-17	6.47625e-14
TRINITY_DN38519_c0_g1_i37	HYSTERO_PHARYNX	HYSTERO_WHOLE_LARVAE	-9.18046	2.28036	4.14671e-09	1.15935e-06
TRINITY_DN29846_c0_g2_i1	HYSTERO_PHARYNX	HYSTERO_WHOLE_LARVAE	-9.1787	2.27789	3.88408e-08	8.29576e-06
TRINITY_DN42993_c1_g10_i1	HYSTERO_PHARYNX	HYSTERO_WHOLE_LARVAE	-9.16789	2.26779	1.99899e-08	4.61774e-06
TRINITY_DN36820_c0_g1_i2	HYSTERO_PHARYNX	HYSTERO_WHOLE_LARVAE	-9.16452	2.26498	5.01213e-09	1.37187e-06
TRINITY_DN42047_c5_g1_i1	HYSTERO_PHARYNX	HYSTERO_WHOLE_LARVAE	-9.15606	2.25683	6.73336e-09	1.75453e-06
TRINITY_DN36603_c2_g3_i2	HYSTERO_PHARYNX	HYSTERO_WHOLE_LARVAE	-9.15521	2.25628	1.07204e-08	2.70681e-06
TRINITY_DN41193_c0_g1_i1	HYSTERO_PHARYNX	HYSTERO_WHOLE_LARVAE	-9.1549	2.25511	7.41369e-08	1.46059e-05
TRINITY_DN37084_c0_g1_i28	HYSTERO_PHARYNX	HYSTERO_WHOLE_LARVAE	-9.15472	2.2539	4.63486e-05	0.00317152
TRINITY_DN38608_c0_g3_i1	HYSTERO_PHARYNX	HYSTERO_WHOLE_LARVAE	-9.11894	2.22084	1.03623e-06	0.000139758
TRINITY_DN19887_c0_g1_i1	HYSTERO_PHARYNX	HYSTERO_WHOLE_LARVAE	-9.11858	2.22091	1.52265e-08	3.60691e-06
TRINITY_DN45034_c1_g1_i4	HYSTERO_PHARYNX	HYSTERO_WHOLE_LARVAE	-9.11776	3.89909	1.75021e-13	1.2529e-10
TRINITY_DN42993_c1_g16_i1	HYSTERO_PHARYNX	HYSTERO_WHOLE_LARVAE	-9.11754	3.87375	5.95857e-15	5.70823e-12
TRINITY_DN42332_c3_g1_i9	HYSTERO_PHARYNX	HYSTERO_WHOLE_LARVAE	-9.11364	2.21613	2.70002e-08	6.00299e-06
TRINITY_DN39047_c0_g6_i2	HYSTERO_PHARYNX	HYSTERO_WHOLE_LARVAE	-9.09778	2.20032	2.78886e-07	4.62277e-05
TRINITY_DN37829_c1_g4_i9	HYSTERO_PHARYNX	HYSTERO_WHOLE_LARVAE	-9.0941	2.19626	1.71459e-06	0.000211122
TRINITY_DN37030_c6_g2_i1	HYSTERO_PHARYNX	HYSTERO_WHOLE_LARVAE	-9.07774	2.18159	7.86719e-08	1.53902e-05
TRINITY_DN38802_c1_g1_i6	HYSTERO_PHARYNX	HYSTERO_WHOLE_LARVAE	-9.06878	5.10483	6.75669e-17	1.12859e-13
TRINITY_DN40138_c3_g14_i2	HYSTERO_PHARYNX	HYSTERO_WHOLE_LARVAE	-9.06198	2.16736	1.08656e-08	2.7329e-06
TRINITY_DN44097_c2_g2_i5	HYSTERO_PHARYNX	HYSTERO_WHOLE_LARVAE	-9.05359	2.15896	3.20004e-08	6.95954e-06
TRINITY_DN37829_c1_g4_i4	HYSTERO_PHARYNX	HYSTERO_WHOLE_LARVAE	-9.05346	5.0896	6.54968e-17	1.12859e-13
TRINITY_DN31293_c0_g1_i1	HYSTERO_PHARYNX	HYSTERO_WHOLE_LARVAE	-9.04662	2.15248	2.46317e-08	5.61044e-06
TRINITY_DN44412_c1_g9_i2	HYSTERO_PHARYNX	HYSTERO_WHOLE_LARVAE	-9.04486	2.15143	2.12713e-08	4.87915e-06
TRINITY_DN38961_c1_g3_i2	HYSTERO_PHARYNX	HYSTERO_WHOLE_LARVAE	-9.03808	2.14457	2.90188e-08	6.38639e-06
TRINITY_DN38344_c2_g1_i4	HYSTERO_PHARYNX	HYSTERO_WHOLE_LARVAE	-9.02881	6.77362	8.10746e-18	1.76048e-14
TRINITY_DN41748_c4_g7_i1	HYSTERO_PHARYNX	HYSTERO_WHOLE_LARVAE	-9.0202	4.56074	7.3426e-16	9.37881e-13
TRINITY_DN37541_c1_g4_i2	HYSTERO_PHARYNX	HYSTERO_WHOLE_LARVAE	-9.01496	2.12213	5.53773e-08	1.12733e-05
TRINITY_DN42567_c0_g2_i1	HYSTERO_PHARYNX	HYSTERO_WHOLE_LARVAE	-9.00839	2.11583	6.95338e-08	1.38099e-05
TRINITY_DN36378_c0_g2_i2	HYSTERO_PHARYNX	HYSTERO_WHOLE_LARVAE	-9.00364	2.11213	1.58554e-08	3.72877e-06
TRINITY_DN40488_c1_g1_i2	HYSTERO_PHARYNX	HYSTERO_WHOLE_LARVAE	-9.0029	2.11075	5.13465e-08	1.06524e-05
TRINITY_DN44939_c0_g1_i4	HYSTERO_PHARYNX	HYSTERO_WHOLE_LARVAE	-8.99404	2.09933	0.000291278	0.0132876
TRINITY_DN41672_c0_g3_i2	HYSTERO_PHARYNX	HYSTERO_WHOLE_LARVAE	-8.99125	2.09925	2.27679e-07	3.86243e-05
TRINITY_DN33968_c0_g1_i2	HYSTERO_PHARYNX	HYSTERO_WHOLE_LARVAE	-8.98079	2.09066	1.97199e-08	4.57157e-06
TRINITY_DN1635_c0_g1_i1	HYSTERO_PHARYNX	HYSTERO_WHOLE_LARVAE	-8.98038	2.08964	3.06085e-08	6.69104e-06
TRINITY_DN44332_c1_g11_i3	HYSTERO_PHARYNX	HYSTERO_WHOLE_LARVAE	-8.97352	2.08339	2.08688e-08	4.80373e-06
TRINITY_DN44302_c0_g4_i1	HYSTERO_PHARYNX	HYSTERO_WHOLE_LARVAE	-8.97236	2.08279	2.73218e-08	6.05383e-06
TRINITY_DN40869_c0_g1_i1	HYSTERO_PHARYNX	HYSTERO_WHOLE_LARVAE	-8.96224	2.07221	1.26781e-07	2.31992e-05
TRINITY_DN31306_c2_g2_i1	HYSTERO_PHARYNX	HYSTERO_WHOLE_LARVAE	-8.9599	2.07009	4.70735e-08	9.89197e-06
TRINITY_DN33641_c0_g1_i4	HYSTERO_PHARYNX	HYSTERO_WHOLE_LARVAE	-8.956	2.06495	2.8965e-06	0.000332781
TRINITY_DN37838_c1_g1_i1	HYSTERO_PHARYNX	HYSTERO_WHOLE_LARVAE	-8.95541	2.0655	1.32973e-07	2.39289e-05
TRINITY_DN40159_c4_g2_i1	HYSTERO_PHARYNX	HYSTERO_WHOLE_LARVAE	-8.92241	2.03435	1.1813e-07	2.19868e-05
TRINITY_DN38886_c0_g1_i22	HYSTERO_PHARYNX	HYSTERO_WHOLE_LARVAE	-8.92177	2.03446	2.49211e-08	5.63693e-06
TRINITY_DN44627_c1_g3_i1	HYSTERO_PHARYNX	HYSTERO_WHOLE_LARVAE	-8.90718	5.32181	9.40275e-17	1.49396e-13
TRINITY_DN41372_c5_g1_i1	HYSTERO_PHARYNX	HYSTERO_WHOLE_LARVAE	-8.90184	2.01492	1.17897e-07	2.19868e-05
TRINITY_DN41945_c4_g1_i2	HYSTERO_PHARYNX	HYSTERO_WHOLE_LARVAE	-8.89608	2.009	5.7868e-07	8.66596e-05
TRINITY_DN45049_c3_g4_i1	HYSTERO_PHARYNX	HYSTERO_WHOLE_LARVAE	-8.89503	2.00884	4.99956e-08	1.04053e-05
TRINITY_DN34717_c0_g1_i7	HYSTERO_PHARYNX	HYSTERO_WHOLE_LARVAE	-8.89408	2.00827	3.02176e-08	6.62783e-06
TRINITY_DN39638_c4_g2_i1	HYSTERO_PHARYNX	HYSTERO_WHOLE_LARVAE	-8.89165	2.00551	7.05707e-08	1.39732e-05
TRINITY_DN32854_c0_g1_i1	HYSTERO_PHARYNX	HYSTERO_WHOLE_LARVAE	-8.8779	1.99306	5.62034e-08	1.14058e-05
TRINITY_DN33396_c0_g1_i4	HYSTERO_PHARYNX	HYSTERO_WHOLE_LARVAE	-8.87552	1.99163	8.57441e-05	0.00520562
TRINITY_DN41360_c1_g2_i1	HYSTERO_PHARYNX	HYSTERO_WHOLE_LARVAE	-8.86925	1.9844	9.82852e-08	1.85172e-05
TRINITY_DN41309_c0_g1_i45	HYSTERO_PHARYNX	HYSTERO_WHOLE_LARVAE	-8.86791	1.9855	8.51068e-05	0.00519112
TRINITY_DN41748_c4_g4_i1	HYSTERO_PHARYNX	HYSTERO_WHOLE_LARVAE	-8.8679	1.98315	6.88332e-08	1.37125e-05
TRINITY_DN34388_c0_g4_i1	HYSTERO_PHARYNX	HYSTERO_WHOLE_LARVAE	-8.86601	1.98158	4.7328e-08	9.91347e-06
TRINITY_DN40869_c0_g3_i1	HYSTERO_PHARYNX	HYSTERO_WHOLE_LARVAE	-8.86173	1.97746	5.24002e-08	1.08365e-05
TRINITY_DN40495_c4_g1_i3	HYSTERO_PHARYNX	HYSTERO_WHOLE_LARVAE	-8.85534	1.97113	1.07451e-07	2.01721e-05
TRINITY_DN42567_c0_g8_i1	HYSTERO_PHARYNX	HYSTERO_WHOLE_LARVAE	-8.83803	1.95516	5.26869e-08	1.08613e-05
TRINITY_DN43358_c4_g14_i2	HYSTERO_PHARYNX	HYSTERO_WHOLE_LARVAE	-8.82583	1.9435	8.39955e-08	1.62605e-05
TRINITY_DN38345_c0_g1_i1	HYSTERO_PHARYNX	HYSTERO_WHOLE_LARVAE	-8.82343	1.94463	6.33775e-06	0.000618981
TRINITY_DN43947_c8_g4_i3	HYSTERO_PHARYNX	HYSTERO_WHOLE_LARVAE	-8.82205	1.9398	1.21094e-07	2.2336e-05
TRINITY_DN44627_c1_g4_i9	HYSTERO_PHARYNX	HYSTERO_WHOLE_LARVAE	-8.82103	1.93856	2.47674e-07	4.15831e-05
TRINITY_DN36229_c0_g1_i1	HYSTERO_PHARYNX	HYSTERO_WHOLE_LARVAE	-8.81441	7.3717	5.89289e-21	3.83881e-17
TRINITY_DN36842_c0_g1_i1	HYSTERO_PHARYNX	HYSTERO_WHOLE_LARVAE	-8.81301	4.34413	2.79601e-16	3.79459e-13
TRINITY_DN38344_c2_g1_i2	HYSTERO_PHARYNX	HYSTERO_WHOLE_LARVAE	-8.81249	5.96676	5.82503e-19	1.64983e-15
TRINITY_DN40821_c1_g10_i1	HYSTERO_PHARYNX	HYSTERO_WHOLE_LARVAE	-8.81241	1.93092	8.48572e-08	1.63546e-05
TRINITY_DN40050_c6_g9_i3	HYSTERO_PHARYNX	HYSTERO_WHOLE_LARVAE	-8.77524	1.89551	2.82361e-07	4.66849e-05
TRINITY_DN40834_c2_g3_i1	HYSTERO_PHARYNX	HYSTERO_WHOLE_LARVAE	-8.76852	6.26385	1.97125e-17	4.0129e-14
TRINITY_DN69527_c0_g1_i1	HYSTERO_PHARYNX	HYSTERO_WHOLE_LARVAE	-8.76325	1.88458	1.28679e-07	2.33496e-05
TRINITY_DN44122_c3_g1_i1	HYSTERO_PHARYNX	HYSTERO_WHOLE_LARVAE	-8.75946	1.88085	1.82828e-07	3.16754e-05
TRINITY_DN44729_c1_g1_i2	HYSTERO_PHARYNX	HYSTERO_WHOLE_LARVAE	-8.73967	8.0819	2.20096e-13	1.52529e-10
TRINITY_DN42604_c1_g6_i4	HYSTERO_PHARYNX	HYSTERO_WHOLE_LARVAE	-8.72708	1.85042	2.32742e-07	3.92786e-05
TRINITY_DN34835_c0_g1_i1	HYSTERO_PHARYNX	HYSTERO_WHOLE_LARVAE	-8.72033	1.84394	3.2417e-07	5.27935e-05
TRINITY_DN31273_c0_g1_i2	HYSTERO_PHARYNX	HYSTERO_WHOLE_LARVAE	-8.71603	1.8409	9.82415e-08	1.85172e-05
TRINITY_DN41413_c5_g2_i2	HYSTERO_PHARYNX	HYSTERO_WHOLE_LARVAE	-8.70535	1.8305	1.15507e-07	2.1622e-05
TRINITY_DN42047_c5_g1_i4	HYSTERO_PHARYNX	HYSTERO_WHOLE_LARVAE	-8.70017	8.01578	1.09954e-14	9.81198e-12
TRINITY_DN34859_c0_g2_i3	HYSTERO_PHARYNX	HYSTERO_WHOLE_LARVAE	-8.69349	1.81918	1.94888e-07	3.36753e-05
TRINITY_DN39844_c0_g1_i2	HYSTERO_PHARYNX	HYSTERO_WHOLE_LARVAE	-8.69005	1.81696	0.000147246	0.007947
TRINITY_DN42096_c1_g3_i3	HYSTERO_PHARYNX	HYSTERO_WHOLE_LARVAE	-8.68916	1.81425	1.09053e-06	0.000145574
TRINITY_DN40318_c0_g11_i1	HYSTERO_PHARYNX	HYSTERO_WHOLE_LARVAE	-8.6875	3.44865	2.99578e-12	1.72703e-09
TRINITY_DN32801_c0_g3_i3	HYSTERO_PHARYNX	HYSTERO_WHOLE_LARVAE	-8.68693	1.81281	4.40527e-07	6.90911e-05
TRINITY_DN42993_c1_g16_i2	HYSTERO_PHARYNX	HYSTERO_WHOLE_LARVAE	-8.67149	3.47448	1.44539e-11	7.24284e-09
TRINITY_DN38037_c6_g4_i1	HYSTERO_PHARYNX	HYSTERO_WHOLE_LARVAE	-8.66572	1.7927	4.72596e-07	7.31231e-05
TRINITY_DN39584_c2_g2_i1	HYSTERO_PHARYNX	HYSTERO_WHOLE_LARVAE	-8.65837	1.78631	2.17896e-07	3.73538e-05
TRINITY_DN36787_c0_g1_i2	HYSTERO_PHARYNX	HYSTERO_WHOLE_LARVAE	-8.65792	1.78846	0.000117222	0.00671018
TRINITY_DN36430_c4_g3_i2	HYSTERO_PHARYNX	HYSTERO_WHOLE_LARVAE	-8.65213	1.78177	4.02322e-07	6.37676e-05
TRINITY_DN39945_c0_g1_i2	HYSTERO_PHARYNX	HYSTERO_WHOLE_LARVAE	-8.65019	1.77827	4.66844e-07	7.24087e-05
TRINITY_DN28451_c0_g3_i1	HYSTERO_PHARYNX	HYSTERO_WHOLE_LARVAE	-8.64524	4.1897	4.61671e-16	6.13769e-13
TRINITY_DN40821_c1_g15_i1	HYSTERO_PHARYNX	HYSTERO_WHOLE_LARVAE	-8.63956	1.76791	1.04761e-06	0.000141
TRINITY_DN39055_c0_g5_i2	HYSTERO_PHARYNX	HYSTERO_WHOLE_LARVAE	-8.63911	1.76789	4.73695e-07	7.31231e-05
TRINITY_DN42567_c0_g3_i1	HYSTERO_PHARYNX	HYSTERO_WHOLE_LARVAE	-8.63038	1.75961	7.59212e-07	0.000107635
TRINITY_DN38764_c0_g5_i1	HYSTERO_PHARYNX	HYSTERO_WHOLE_LARVAE	-8.62952	1.75918	3.00862e-07	4.92214e-05
TRINITY_DN44122_c3_g1_i3	HYSTERO_PHARYNX	HYSTERO_WHOLE_LARVAE	-8.62568	5.54924	5.50603e-17	1.0248e-13
TRINITY_DN42559_c4_g3_i4	HYSTERO_PHARYNX	HYSTERO_WHOLE_LARVAE	-8.60454	1.73555	5.95461e-07	8.80629e-05
TRINITY_DN44097_c2_g11_i2	HYSTERO_PHARYNX	HYSTERO_WHOLE_LARVAE	-8.597	1.72863	7.22855e-07	0.000103039
TRINITY_DN35878_c0_g1_i2	HYSTERO_PHARYNX	HYSTERO_WHOLE_LARVAE	-8.59459	1.72763	8.16947e-07	0.000113684
TRINITY_DN39143_c0_g4_i7	HYSTERO_PHARYNX	HYSTERO_WHOLE_LARVAE	-8.5943	1.72904	3.90005e-06	0.000420631
TRINITY_DN31449_c1_g1_i1	HYSTERO_PHARYNX	HYSTERO_WHOLE_LARVAE	-8.5905	1.72281	5.55461e-07	8.33742e-05
TRINITY_DN34832_c1_g1_i1	HYSTERO_PHARYNX	HYSTERO_WHOLE_LARVAE	-8.58561	4.62493	9.27485e-16	1.11844e-12
TRINITY_DN40869_c0_g1_i2	HYSTERO_PHARYNX	HYSTERO_WHOLE_LARVAE	-8.58205	1.71447	9.4277e-07	0.000128752
TRINITY_DN42986_c0_g2_i2	HYSTERO_PHARYNX	HYSTERO_WHOLE_LARVAE	-8.58198	1.71475	5.17758e-07	7.85467e-05
TRINITY_DN42332_c3_g1_i1	HYSTERO_PHARYNX	HYSTERO_WHOLE_LARVAE	-8.58052	1.71262	2.41504e-06	0.00028449
TRINITY_DN17321_c1_g2_i1	HYSTERO_PHARYNX	HYSTERO_WHOLE_LARVAE	-8.5786	1.71096	1.38284e-06	0.000176722
TRINITY_DN26021_c0_g1_i1	HYSTERO_PHARYNX	HYSTERO_WHOLE_LARVAE	-8.57639	3.36807	2.65045e-12	1.56962e-09
TRINITY_DN44729_c1_g2_i1	HYSTERO_PHARYNX	HYSTERO_WHOLE_LARVAE	-8.57048	1.70435	2.92245e-07	4.79539e-05
TRINITY_DN35160_c0_g3_i1	HYSTERO_PHARYNX	HYSTERO_WHOLE_LARVAE	-8.55298	1.68787	4.00241e-07	6.35924e-05
TRINITY_DN43678_c7_g6_i1	HYSTERO_PHARYNX	HYSTERO_WHOLE_LARVAE	-8.54746	1.68215	1.23392e-06	0.000161085
TRINITY_DN43079_c3_g3_i3	HYSTERO_PHARYNX	HYSTERO_WHOLE_LARVAE	-8.54685	1.68232	3.397e-07	5.45051e-05
TRINITY_DN43075_c5_g1_i1	HYSTERO_PHARYNX	HYSTERO_WHOLE_LARVAE	-8.54569	1.68096	5.50732e-07	8.28553e-05
TRINITY_DN37390_c1_g1_i1	HYSTERO_PHARYNX	HYSTERO_WHOLE_LARVAE	-8.54504	1.68037	5.17655e-07	7.85467e-05
TRINITY_DN33184_c0_g3_i1	HYSTERO_PHARYNX	HYSTERO_WHOLE_LARVAE	-8.54241	6.52689	1.71901e-19	5.59907e-16
TRINITY_DN42346_c0_g1_i5	HYSTERO_PHARYNX	HYSTERO_WHOLE_LARVAE	-8.54223	8.06525	3.07289e-22	3.33629e-18
TRINITY_DN40318_c0_g8_i2	HYSTERO_PHARYNX	HYSTERO_WHOLE_LARVAE	-8.54211	1.67735	8.11105e-07	0.000113143
TRINITY_DN44459_c4_g3_i1	HYSTERO_PHARYNX	HYSTERO_WHOLE_LARVAE	-8.53926	1.67373	4.79823e-06	0.000493627
TRINITY_DN42332_c3_g2_i1	HYSTERO_PHARYNX	HYSTERO_WHOLE_LARVAE	-8.53584	1.67171	6.28661e-07	9.16172e-05
TRINITY_DN42567_c0_g19_i1	HYSTERO_PHARYNX	HYSTERO_WHOLE_LARVAE	-8.53433	1.67033	7.60054e-07	0.000107635
TRINITY_DN3197_c0_g1_i1	HYSTERO_PHARYNX	HYSTERO_WHOLE_LARVAE	-8.53419	1.66982	1.13385e-06	0.000150127
TRINITY_DN39638_c4_g2_i3	HYSTERO_PHARYNX	HYSTERO_WHOLE_LARVAE	-8.53412	1.66975	1.28395e-06	0.000165953
TRINITY_DN40050_c6_g9_i1	HYSTERO_PHARYNX	HYSTERO_WHOLE_LARVAE	-8.52528	4.9355	1.52376e-15	1.71316e-12
TRINITY_DN42525_c10_g4_i5	HYSTERO_PHARYNX	HYSTERO_WHOLE_LARVAE	-8.52373	4.8557	7.59853e-14	5.77893e-11
TRINITY_DN37889_c0_g1_i1	HYSTERO_PHARYNX	HYSTERO_WHOLE_LARVAE	-8.51544	4.56621	1.73518e-15	1.82319e-12
TRINITY_DN44634_c2_g8_i1	HYSTERO_PHARYNX	HYSTERO_WHOLE_LARVAE	-8.50229	1.64105	3.68746e-07	5.87315e-05
TRINITY_DN40318_c0_g1_i1	HYSTERO_PHARYNX	HYSTERO_WHOLE_LARVAE	-8.50161	1.63974	9.5752e-07	0.000130493
TRINITY_DN41197_c3_g17_i1	HYSTERO_PHARYNX	HYSTERO_WHOLE_LARVAE	-8.49254	1.63069	2.67788e-06	0.000312174
TRINITY_DN37954_c0_g2_i3	HYSTERO_PHARYNX	HYSTERO_WHOLE_LARVAE	-8.48924	1.62736	0.000224059	0.0109661
TRINITY_DN36225_c2_g2_i2	HYSTERO_PHARYNX	HYSTERO_WHOLE_LARVAE	-8.48837	1.62746	1.02544e-06	0.000138589
TRINITY_DN43192_c2_g1_i2	HYSTERO_PHARYNX	HYSTERO_WHOLE_LARVAE	-8.48542	1.62516	5.89099e-07	8.76857e-05
TRINITY_DN37829_c1_g4_i7	HYSTERO_PHARYNX	HYSTERO_WHOLE_LARVAE	-8.47393	1.61674	0.000181162	0.00936687
TRINITY_DN39557_c0_g1_i4	HYSTERO_PHARYNX	HYSTERO_WHOLE_LARVAE	-8.47	1.61377	0.000174812	0.00916893
TRINITY_DN32919_c0_g1_i1	HYSTERO_PHARYNX	HYSTERO_WHOLE_LARVAE	-8.46346	1.60504	4.65133e-07	7.23153e-05
TRINITY_DN37030_c6_g9_i1	HYSTERO_PHARYNX	HYSTERO_WHOLE_LARVAE	-8.46269	1.60362	1.16093e-06	0.00015296
TRINITY_DN41385_c0_g1_i5	HYSTERO_PHARYNX	HYSTERO_WHOLE_LARVAE	-8.46243	1.60377	6.82984e-07	9.79991e-05
TRINITY_DN37829_c1_g4_i2	HYSTERO_PHARYNX	HYSTERO_WHOLE_LARVAE	-8.46173	4.85421	1.79462e-16	2.65697e-13
TRINITY_DN37684_c1_g1_i5	HYSTERO_PHARYNX	HYSTERO_WHOLE_LARVAE	-8.45514	1.60032	9.25588e-06	0.000849233
TRINITY_DN41530_c5_g7_i1	HYSTERO_PHARYNX	HYSTERO_WHOLE_LARVAE	-8.45396	1.5958	8.37227e-07	0.000116041
TRINITY_DN44021_c6_g7_i2	HYSTERO_PHARYNX	HYSTERO_WHOLE_LARVAE	-8.45066	1.59346	4.20774e-07	6.65303e-05
TRINITY_DN35762_c0_g1_i2	HYSTERO_PHARYNX	HYSTERO_WHOLE_LARVAE	-8.44993	1.59252	6.19417e-07	9.088e-05
TRINITY_DN43060_c2_g7_i1	HYSTERO_PHARYNX	HYSTERO_WHOLE_LARVAE	-8.44735	3.24236	1.3385e-11	6.86564e-09
TRINITY_DN41504_c7_g1_i1	HYSTERO_PHARYNX	HYSTERO_WHOLE_LARVAE	-8.44374	1.58574	2.546e-06	0.000299375
TRINITY_DN43680_c3_g9_i1	HYSTERO_PHARYNX	HYSTERO_WHOLE_LARVAE	-8.44101	1.58414	5.96996e-07	8.80629e-05
TRINITY_DN35091_c0_g1_i2	HYSTERO_PHARYNX	HYSTERO_WHOLE_LARVAE	-8.43262	1.57622	7.98547e-07	0.000111853
TRINITY_DN38764_c1_g2_i4	HYSTERO_PHARYNX	HYSTERO_WHOLE_LARVAE	-8.43022	1.57323	2.31639e-06	0.000275359
TRINITY_DN39159_c6_g2_i1	HYSTERO_PHARYNX	HYSTERO_WHOLE_LARVAE	-8.4259	3.222	6.55958e-11	2.92679e-08
TRINITY_DN44803_c6_g18_i1	HYSTERO_PHARYNX	HYSTERO_WHOLE_LARVAE	-8.42292	1.56672	1.56189e-06	0.000194172
TRINITY_DN19887_c0_g2_i1	HYSTERO_PHARYNX	HYSTERO_WHOLE_LARVAE	-8.4228	1.56664	1.49059e-06	0.000187455
TRINITY_DN29673_c0_g1_i2	HYSTERO_PHARYNX	HYSTERO_WHOLE_LARVAE	-8.40295	1.54882	1.12682e-06	0.000149805
TRINITY_DN58520_c0_g6_i1	HYSTERO_PHARYNX	HYSTERO_WHOLE_LARVAE	-8.39847	1.54449	1.06264e-06	0.000142436
TRINITY_DN36242_c0_g1_i5	HYSTERO_PHARYNX	HYSTERO_WHOLE_LARVAE	-8.39607	1.54306	2.38179e-06	0.000281081
TRINITY_DN39283_c14_g1_i2	HYSTERO_PHARYNX	HYSTERO_WHOLE_LARVAE	-8.39465	1.54457	0.000256189	0.0121022
TRINITY_DN40456_c1_g4_i4	HYSTERO_PHARYNX	HYSTERO_WHOLE_LARVAE	-8.39235	1.5378	8.18146e-06	0.000771295
TRINITY_DN39450_c3_g2_i2	HYSTERO_PHARYNX	HYSTERO_WHOLE_LARVAE	-8.3837	4.80366	6.36073e-15	6.00517e-12
TRINITY_DN33524_c2_g2_i1	HYSTERO_PHARYNX	HYSTERO_WHOLE_LARVAE	-8.37936	1.52654	2.10945e-06	0.000255895
TRINITY_DN43947_c8_g14_i4	HYSTERO_PHARYNX	HYSTERO_WHOLE_LARVAE	-8.37768	1.52548	9.65064e-07	0.000131247
TRINITY_DN32607_c0_g1_i2	HYSTERO_PHARYNX	HYSTERO_WHOLE_LARVAE	-8.37507	3.14228	3.87943e-10	1.4359e-07
TRINITY_DN40371_c4_g5_i1	HYSTERO_PHARYNX	HYSTERO_WHOLE_LARVAE	-8.37025	1.51845	1.28285e-06	0.000165953
TRINITY_DN36225_c2_g2_i7	HYSTERO_PHARYNX	HYSTERO_WHOLE_LARVAE	-8.37009	1.52121	6.36096e-05	0.0041136
TRINITY_DN44914_c0_g1_i3	HYSTERO_PHARYNX	HYSTERO_WHOLE_LARVAE	-8.36181	1.51228	1.13028e-06	0.000149959
TRINITY_DN44233_c1_g11_i1	HYSTERO_PHARYNX	HYSTERO_WHOLE_LARVAE	-8.35976	1.50865	1.66145e-06	0.00020588
TRINITY_DN33641_c0_g1_i3	HYSTERO_PHARYNX	HYSTERO_WHOLE_LARVAE	-8.35791	1.50649	2.94436e-06	0.000337103
TRINITY_DN44627_c1_g4_i6	HYSTERO_PHARYNX	HYSTERO_WHOLE_LARVAE	-8.35664	3.12496	3.33225e-11	1.56167e-08
TRINITY_DN40318_c0_g12_i1	HYSTERO_PHARYNX	HYSTERO_WHOLE_LARVAE	-8.34805	1.49857	7.81353e-07	0.000109935
TRINITY_DN44097_c2_g17_i1	HYSTERO_PHARYNX	HYSTERO_WHOLE_LARVAE	-8.34683	1.49611	3.82555e-06	0.000415518
TRINITY_DN42627_c0_g8_i1	HYSTERO_PHARYNX	HYSTERO_WHOLE_LARVAE	-8.33848	1.48925	1.36506e-06	0.000175392
TRINITY_DN39477_c0_g3_i5	HYSTERO_PHARYNX	HYSTERO_WHOLE_LARVAE	-8.33196	1.48344	1.47686e-06	0.000186087
TRINITY_DN19166_c0_g1_i2	HYSTERO_PHARYNX	HYSTERO_WHOLE_LARVAE	-8.33131	1.48187	3.79901e-06	0.000414592
TRINITY_DN29599_c0_g1_i1	HYSTERO_PHARYNX	HYSTERO_WHOLE_LARVAE	-8.32887	1.47973	3.52255e-06	0.000390919
TRINITY_DN43192_c2_g9_i6	HYSTERO_PHARYNX	HYSTERO_WHOLE_LARVAE	-8.32503	1.47499	0.000286269	0.013142
TRINITY_DN38706_c1_g3_i1	HYSTERO_PHARYNX	HYSTERO_WHOLE_LARVAE	-8.32099	1.47278	2.29996e-06	0.000273906
TRINITY_DN33761_c0_g9_i6	HYSTERO_PHARYNX	HYSTERO_WHOLE_LARVAE	-8.31665	1.46939	1.16229e-06	0.00015296
TRINITY_DN43192_c2_g10_i1	HYSTERO_PHARYNX	HYSTERO_WHOLE_LARVAE	-8.31423	1.46724	1.13667e-06	0.000150195
TRINITY_DN42047_c2_g1_i4	HYSTERO_PHARYNX	HYSTERO_WHOLE_LARVAE	-8.3095	1.46206	3.04254e-06	0.000345899
TRINITY_DN27411_c1_g3_i2	HYSTERO_PHARYNX	HYSTERO_WHOLE_LARVAE	-8.30701	1.46079	1.2608e-06	0.000163936
TRINITY_DN44945_c4_g15_i3	HYSTERO_PHARYNX	HYSTERO_WHOLE_LARVAE	-8.30328	1.46116	0.000337681	0.0148733
TRINITY_DN39189_c0_g3_i6	HYSTERO_PHARYNX	HYSTERO_WHOLE_LARVAE	-8.29858	1.45359	2.62023e-06	0.000306445
TRINITY_DN37829_c1_g4_i1	HYSTERO_PHARYNX	HYSTERO_WHOLE_LARVAE	-8.29735	6.24117	5.44054e-17	1.0248e-13
TRINITY_DN33184_c0_g2_i1	HYSTERO_PHARYNX	HYSTERO_WHOLE_LARVAE	-8.29686	3.84811	2.45738e-13	1.68506e-10
TRINITY_DN43366_c2_g10_i1	HYSTERO_PHARYNX	HYSTERO_WHOLE_LARVAE	-8.29621	1.45077	1.18035e-06	0.000155023
TRINITY_DN34465_c1_g1_i4	HYSTERO_PHARYNX	HYSTERO_WHOLE_LARVAE	-8.29598	1.4496	3.82713e-06	0.000415518
TRINITY_DN33524_c2_g1_i1	HYSTERO_PHARYNX	HYSTERO_WHOLE_LARVAE	-8.29081	1.44439	7.43897e-06	0.000707441
TRINITY_DN38496_c1_g1_i1	HYSTERO_PHARYNX	HYSTERO_WHOLE_LARVAE	-8.28562	1.44133	1.44384e-06	0.000182634
TRINITY_DN36351_c0_g1_i11	HYSTERO_PHARYNX	HYSTERO_WHOLE_LARVAE	-8.28238	1.43392	0.000477528	0.0192855
TRINITY_DN42146_c1_g11_i1	HYSTERO_PHARYNX	HYSTERO_WHOLE_LARVAE	-8.28117	1.43732	1.34975e-06	0.000173769
TRINITY_DN41530_c5_g5_i1	HYSTERO_PHARYNX	HYSTERO_WHOLE_LARVAE	-8.27807	4.69892	1.53499e-15	1.71316e-12
TRINITY_DN42878_c2_g2_i5	HYSTERO_PHARYNX	HYSTERO_WHOLE_LARVAE	-8.27085	1.42738	1.50046e-06	0.000188333
TRINITY_DN40371_c4_g1_i1	HYSTERO_PHARYNX	HYSTERO_WHOLE_LARVAE	-8.2649	1.4211	3.97342e-06	0.000426425
TRINITY_DN41606_c1_g5_i1	HYSTERO_PHARYNX	HYSTERO_WHOLE_LARVAE	-8.26331	1.4197	3.65726e-06	0.000403805
TRINITY_DN42993_c1_g3_i1	HYSTERO_PHARYNX	HYSTERO_WHOLE_LARVAE	-8.26281	3.80219	1.59087e-13	1.17766e-10
TRINITY_DN38676_c3_g3_i2	HYSTERO_PHARYNX	HYSTERO_WHOLE_LARVAE	-8.25573	1.41347	2.09002e-06	0.000254011
TRINITY_DN35496_c1_g1_i2	HYSTERO_PHARYNX	HYSTERO_WHOLE_LARVAE	-8.25103	1.41013	1.40713e-06	0.000178336
TRINITY_DN40834_c2_g1_i1	HYSTERO_PHARYNX	HYSTERO_WHOLE_LARVAE	-8.24987	1.40787	2.57953e-06	0.000302772
TRINITY_DN41697_c0_g12_i4	HYSTERO_PHARYNX	HYSTERO_WHOLE_LARVAE	-8.24726	3.04787	7.54822e-11	3.32239e-08
TRINITY_DN42525_c10_g12_i1	HYSTERO_PHARYNX	HYSTERO_WHOLE_LARVAE	-8.24718	1.40491	4.15559e-06	0.000440264
TRINITY_DN43081_c1_g2_i2	HYSTERO_PHARYNX	HYSTERO_WHOLE_LARVAE	-8.24352	1.4017	4.54001e-06	0.000471992
TRINITY_DN43103_c2_g15_i4	HYSTERO_PHARYNX	HYSTERO_WHOLE_LARVAE	-8.24021	1.39882	3.20486e-06	0.000360577
TRINITY_DN33746_c1_g1_i1	HYSTERO_PHARYNX	HYSTERO_WHOLE_LARVAE	-8.23871	1.39749	2.78639e-06	0.000322404
TRINITY_DN42332_c3_g1_i10	HYSTERO_PHARYNX	HYSTERO_WHOLE_LARVAE	-8.23742	7.06537	4.06413e-21	3.30937e-17
TRINITY_DN42525_c10_g11_i3	HYSTERO_PHARYNX	HYSTERO_WHOLE_LARVAE	-8.23627	1.39532	2.89305e-06	0.000332781
TRINITY_DN35477_c0_g2_i1	HYSTERO_PHARYNX	HYSTERO_WHOLE_LARVAE	-8.2362	1.39527	2.68561e-06	0.000312408
TRINITY_DN42559_c2_g2_i1	HYSTERO_PHARYNX	HYSTERO_WHOLE_LARVAE	-8.22623	7.54636	1.42839e-20	7.75413e-17
TRINITY_DN43495_c0_g7_i1	HYSTERO_PHARYNX	HYSTERO_WHOLE_LARVAE	-8.22452	1.38446	3.91171e-06	0.000421191
TRINITY_DN30678_c0_g2_i1	HYSTERO_PHARYNX	HYSTERO_WHOLE_LARVAE	-8.20978	1.37193	2.88681e-06	0.000332781
TRINITY_DN43865_c3_g1_i1	HYSTERO_PHARYNX	HYSTERO_WHOLE_LARVAE	-8.20961	1.3708	3.83753e-06	0.000415953
TRINITY_DN41697_c0_g5_i1	HYSTERO_PHARYNX	HYSTERO_WHOLE_LARVAE	-8.20946	1.37118	2.27764e-06	0.000271744
TRINITY_DN34388_c0_g3_i1	HYSTERO_PHARYNX	HYSTERO_WHOLE_LARVAE	-8.20934	1.37109	2.20892e-06	0.000265002
TRINITY_DN42146_c1_g7_i1	HYSTERO_PHARYNX	HYSTERO_WHOLE_LARVAE	-8.20508	1.36773	1.84514e-06	0.000225513
TRINITY_DN42428_c0_g5_i2	HYSTERO_PHARYNX	HYSTERO_WHOLE_LARVAE	-8.20342	1.3653	6.373e-06	0.000621491
TRINITY_DN44729_c1_g3_i1	HYSTERO_PHARYNX	HYSTERO_WHOLE_LARVAE	-8.1987	1.36117	2.97755e-06	0.000339696
TRINITY_DN45020_c8_g1_i11	HYSTERO_PHARYNX	HYSTERO_WHOLE_LARVAE	-8.19846	1.36245	5.61937e-06	0.000562309
TRINITY_DN28890_c0_g1_i1	HYSTERO_PHARYNX	HYSTERO_WHOLE_LARVAE	-8.1919	1.35469	3.81811e-06	0.000415518
TRINITY_DN40126_c7_g1_i2	HYSTERO_PHARYNX	HYSTERO_WHOLE_LARVAE	-8.18381	1.34808	2.37012e-06	0.000280212
TRINITY_DN40318_c0_g2_i1	HYSTERO_PHARYNX	HYSTERO_WHOLE_LARVAE	-8.17533	1.33891	8.37489e-06	0.000781613
TRINITY_DN42910_c4_g5_i1	HYSTERO_PHARYNX	HYSTERO_WHOLE_LARVAE	-8.17143	5.13745	7.65158e-16	9.58552e-13
TRINITY_DN39762_c8_g17_i1	HYSTERO_PHARYNX	HYSTERO_WHOLE_LARVAE	-8.16509	1.33108	2.27202e-06	0.000271571
TRINITY_DN34465_c1_g1_i1	HYSTERO_PHARYNX	HYSTERO_WHOLE_LARVAE	-8.16486	1.32977	5.94217e-06	0.000589455
TRINITY_DN31128_c0_g2_i3	HYSTERO_PHARYNX	HYSTERO_WHOLE_LARVAE	-8.16437	1.32997	2.97685e-06	0.000339696
TRINITY_DN36040_c0_g3_i1	HYSTERO_PHARYNX	HYSTERO_WHOLE_LARVAE	-8.16031	1.32583	4.54291e-06	0.000471992
TRINITY_DN40410_c0_g1_i1	HYSTERO_PHARYNX	HYSTERO_WHOLE_LARVAE	-8.16027	4.5645	2.24744e-15	2.28757e-12
TRINITY_DN42146_c1_g21_i1	HYSTERO_PHARYNX	HYSTERO_WHOLE_LARVAE	-8.15844	1.32421	4.2535e-06	0.000448812
TRINITY_DN43103_c2_g7_i1	HYSTERO_PHARYNX	HYSTERO_WHOLE_LARVAE	-8.15791	1.32218	2.25504e-05	0.00176775
TRINITY_DN37829_c1_g2_i1	HYSTERO_PHARYNX	HYSTERO_WHOLE_LARVAE	-8.15412	2.97084	2.3224e-10	9.22489e-08
TRINITY_DN715_c0_g1_i1	HYSTERO_PHARYNX	HYSTERO_WHOLE_LARVAE	-8.15198	1.31786	7.81053e-06	0.000737393
TRINITY_DN42146_c1_g16_i1	HYSTERO_PHARYNX	HYSTERO_WHOLE_LARVAE	-8.14002	1.30802	3.39201e-06	0.000378366
TRINITY_DN37541_c1_g1_i2	HYSTERO_PHARYNX	HYSTERO_WHOLE_LARVAE	-8.13381	1.30209	3.7459e-06	0.000410807
TRINITY_DN32607_c0_g1_i1	HYSTERO_PHARYNX	HYSTERO_WHOLE_LARVAE	-8.13018	4.55303	5.49942e-15	5.34699e-12
TRINITY_DN16520_c0_g3_i1	HYSTERO_PHARYNX	HYSTERO_WHOLE_LARVAE	-8.12734	1.29504	1.56887e-05	0.00129862
TRINITY_DN42090_c0_g11_i2	HYSTERO_PHARYNX	HYSTERO_WHOLE_LARVAE	-8.12399	1.29286	8.96806e-06	0.000829839
TRINITY_DN37089_c0_g2_i1	HYSTERO_PHARYNX	HYSTERO_WHOLE_LARVAE	-8.12213	1.29185	3.12014e-06	0.000352263
TRINITY_DN37925_c2_g20_i1	HYSTERO_PHARYNX	HYSTERO_WHOLE_LARVAE	-8.12102	2.92639	6.5618e-09	1.71669e-06
TRINITY_DN8695_c0_g1_i1	HYSTERO_PHARYNX	HYSTERO_WHOLE_LARVAE	-8.12045	1.28982	5.28028e-06	0.000535784
TRINITY_DN40538_c1_g1_i5	HYSTERO_PHARYNX	HYSTERO_WHOLE_LARVAE	-8.11881	1.28839	4.27202e-06	0.000449046
TRINITY_DN19734_c0_g1_i1	HYSTERO_PHARYNX	HYSTERO_WHOLE_LARVAE	-8.10903	1.27925	5.83803e-06	0.000581509
TRINITY_DN36701_c0_g1_i2	HYSTERO_PHARYNX	HYSTERO_WHOLE_LARVAE	-8.10564	1.27788	4.37739e-06	0.000457714
TRINITY_DN38706_c2_g4_i5	HYSTERO_PHARYNX	HYSTERO_WHOLE_LARVAE	-8.1053	1.276	5.55064e-06	0.000558002
TRINITY_DN24689_c0_g1_i1	HYSTERO_PHARYNX	HYSTERO_WHOLE_LARVAE	-8.10217	1.27258	8.8656e-06	0.000822695
TRINITY_DN24235_c0_g2_i1	HYSTERO_PHARYNX	HYSTERO_WHOLE_LARVAE	-8.10172	1.27288	4.76778e-06	0.000491435
TRINITY_DN32773_c0_g2_i1	HYSTERO_PHARYNX	HYSTERO_WHOLE_LARVAE	-8.09833	1.26927	8.34845e-06	0.000781163
TRINITY_DN31928_c0_g1_i1	HYSTERO_PHARYNX	HYSTERO_WHOLE_LARVAE	-8.0936	1.26577	4.2738e-06	0.000449046
TRINITY_DN36744_c0_g3_i6	HYSTERO_PHARYNX	HYSTERO_WHOLE_LARVAE	-8.08589	1.2583	1.1544e-05	0.00101213
TRINITY_DN43282_c7_g12_i1	HYSTERO_PHARYNX	HYSTERO_WHOLE_LARVAE	-8.08433	1.26012	0.000445051	0.0182914
TRINITY_DN37099_c0_g5_i1	HYSTERO_PHARYNX	HYSTERO_WHOLE_LARVAE	-8.08265	1.25566	4.93663e-06	0.00050564
TRINITY_DN44425_c1_g3_i2	HYSTERO_PHARYNX	HYSTERO_WHOLE_LARVAE	-8.06597	1.24054	5.94495e-06	0.000589455
TRINITY_DN40159_c4_g3_i1	HYSTERO_PHARYNX	HYSTERO_WHOLE_LARVAE	-8.06269	1.23596	3.06359e-05	0.00229921
TRINITY_DN41347_c4_g15_i1	HYSTERO_PHARYNX	HYSTERO_WHOLE_LARVAE	-8.06265	1.23696	8.994e-06	0.000831058
TRINITY_DN32340_c0_g1_i1	HYSTERO_PHARYNX	HYSTERO_WHOLE_LARVAE	-8.06045	1.23573	4.83928e-06	0.000496449
TRINITY_DN40821_c1_g22_i3	HYSTERO_PHARYNX	HYSTERO_WHOLE_LARVAE	-8.06044	2.88232	3.36398e-09	9.6114e-07
TRINITY_DN42500_c0_g6_i3	HYSTERO_PHARYNX	HYSTERO_WHOLE_LARVAE	-8.05935	1.23328	1.86861e-05	0.00151026
TRINITY_DN40159_c4_g17_i1	HYSTERO_PHARYNX	HYSTERO_WHOLE_LARVAE	-8.05695	1.23205	7.65296e-06	0.000725672
TRINITY_DN43566_c0_g20_i2	HYSTERO_PHARYNX	HYSTERO_WHOLE_LARVAE	-8.05533	1.23056	9.50159e-06	0.00086418
TRINITY_DN40159_c4_g30_i1	HYSTERO_PHARYNX	HYSTERO_WHOLE_LARVAE	-8.04477	1.22075	1.43146e-05	0.00120946
TRINITY_DN42044_c0_g6_i1	HYSTERO_PHARYNX	HYSTERO_WHOLE_LARVAE	-8.04255	1.21799	2.35348e-05	0.00183388
TRINITY_DN29623_c0_g1_i2	HYSTERO_PHARYNX	HYSTERO_WHOLE_LARVAE	-8.04205	1.21845	9.26963e-06	0.000849299
TRINITY_DN37099_c0_g6_i1	HYSTERO_PHARYNX	HYSTERO_WHOLE_LARVAE	-8.042	1.2184	9.51165e-06	0.00086418
TRINITY_DN35003_c0_g1_i35	HYSTERO_PHARYNX	HYSTERO_WHOLE_LARVAE	-8.04108	1.21762	0.000552819	0.0217465
TRINITY_DN35477_c1_g1_i1	HYSTERO_PHARYNX	HYSTERO_WHOLE_LARVAE	-8.04102	1.21756	9.34815e-06	0.00085409
TRINITY_DN37072_c0_g1_i1	HYSTERO_PHARYNX	HYSTERO_WHOLE_LARVAE	-8.03321	2.84102	1.7651e-09	5.50162e-07
TRINITY_DN24349_c0_g4_i1	HYSTERO_PHARYNX	HYSTERO_WHOLE_LARVAE	-8.02799	1.20557	1.16224e-05	0.00101355
TRINITY_DN40466_c0_g2_i14	HYSTERO_PHARYNX	HYSTERO_WHOLE_LARVAE	-8.02286	1.20706	0.000566061	0.0221471
TRINITY_DN38763_c0_g1_i3	HYSTERO_PHARYNX	HYSTERO_WHOLE_LARVAE	-8.021	1.20218	2.01353e-05	0.00160351
TRINITY_DN42567_c0_g10_i1	HYSTERO_PHARYNX	HYSTERO_WHOLE_LARVAE	-8.01889	2.82738	4.18239e-09	1.16433e-06
TRINITY_DN21023_c0_g1_i1	HYSTERO_PHARYNX	HYSTERO_WHOLE_LARVAE	-8.01032	1.19035	7.72242e-06	0.000730133
TRINITY_DN33516_c0_g4_i5	HYSTERO_PHARYNX	HYSTERO_WHOLE_LARVAE	-8.00955	1.19695	0.000931942	0.031902
TRINITY_DN33870_c1_g2_i3	HYSTERO_PHARYNX	HYSTERO_WHOLE_LARVAE	-8.00872	1.18823	1.28611e-05	0.00110383
TRINITY_DN36916_c1_g1_i2	HYSTERO_PHARYNX	HYSTERO_WHOLE_LARVAE	-8.00573	1.18633	7.24031e-06	0.000690565
TRINITY_DN32349_c0_g1_i2	HYSTERO_PHARYNX	HYSTERO_WHOLE_LARVAE	-7.99891	1.18312	2.0177e-05	0.00160487
TRINITY_DN29623_c0_g1_i1	HYSTERO_PHARYNX	HYSTERO_WHOLE_LARVAE	-7.99886	1.17976	9.12943e-06	0.000839998
TRINITY_DN38986_c0_g15_i1	HYSTERO_PHARYNX	HYSTERO_WHOLE_LARVAE	-7.99636	1.1768	1.67638e-05	0.00137885
TRINITY_DN35038_c0_g2_i5	HYSTERO_PHARYNX	HYSTERO_WHOLE_LARVAE	-7.99469	1.17245	0.000702241	0.0261406
TRINITY_DN40381_c3_g11_i1	HYSTERO_PHARYNX	HYSTERO_WHOLE_LARVAE	-7.99368	1.1765	6.03428e-06	0.000593793
TRINITY_DN36009_c1_g3_i1	HYSTERO_PHARYNX	HYSTERO_WHOLE_LARVAE	-7.99337	1.17425	1.46593e-05	0.0012322
TRINITY_DN44793_c0_g8_i2	HYSTERO_PHARYNX	HYSTERO_WHOLE_LARVAE	-7.9929	1.17462	8.90052e-06	0.00082476
TRINITY_DN35334_c0_g4_i1	HYSTERO_PHARYNX	HYSTERO_WHOLE_LARVAE	-7.99094	1.17354	5.50042e-06	0.000554665
TRINITY_DN43380_c0_g3_i1	HYSTERO_PHARYNX	HYSTERO_WHOLE_LARVAE	-7.99015	1.17049	3.2055e-05	0.00238374
TRINITY_DN32602_c0_g2_i1	HYSTERO_PHARYNX	HYSTERO_WHOLE_LARVAE	-7.99005	1.17216	7.22938e-06	0.000690533
TRINITY_DN43807_c0_g14_i3	HYSTERO_PHARYNX	HYSTERO_WHOLE_LARVAE	-7.97613	1.16013	6.79009e-06	0.000656271
TRINITY_DN28672_c1_g1_i1	HYSTERO_PHARYNX	HYSTERO_WHOLE_LARVAE	-7.96842	1.15283	7.16365e-06	0.000686267
TRINITY_DN43279_c0_g2_i1	HYSTERO_PHARYNX	HYSTERO_WHOLE_LARVAE	-7.96701	6.30382	1.87155e-18	4.35424e-15
TRINITY_DN31946_c0_g6_i1	HYSTERO_PHARYNX	HYSTERO_WHOLE_LARVAE	-7.95555	1.13916	4.61304e-05	0.00316323
TRINITY_DN42056_c0_g5_i4	HYSTERO_PHARYNX	HYSTERO_WHOLE_LARVAE	-7.95286	1.13795	1.47845e-05	0.00123952
TRINITY_DN21429_c0_g1_i1	HYSTERO_PHARYNX	HYSTERO_WHOLE_LARVAE	-7.95048	1.13669	8.32464e-06	0.000780276
TRINITY_DN21495_c0_g1_i2	HYSTERO_PHARYNX	HYSTERO_WHOLE_LARVAE	-7.94987	1.13538	1.4243e-05	0.00120498
TRINITY_DN41697_c0_g17_i1	HYSTERO_PHARYNX	HYSTERO_WHOLE_LARVAE	-7.94765	1.13351	1.3685e-05	0.0011628
TRINITY_DN23993_c0_g4_i1	HYSTERO_PHARYNX	HYSTERO_WHOLE_LARVAE	-7.94673	1.13271	1.24828e-05	0.00107532
TRINITY_DN31998_c0_g1_i5	HYSTERO_PHARYNX	HYSTERO_WHOLE_LARVAE	-7.94595	1.13196	1.52792e-05	0.00127118
TRINITY_DN35568_c0_g1_i1	HYSTERO_PHARYNX	HYSTERO_WHOLE_LARVAE	-7.94174	1.13179	0.000632802	0.0241058
TRINITY_DN42428_c0_g3_i7	HYSTERO_PHARYNX	HYSTERO_WHOLE_LARVAE	-7.9406	1.12747	1.04046e-05	0.000926277
TRINITY_DN33707_c0_g1_i1	HYSTERO_PHARYNX	HYSTERO_WHOLE_LARVAE	-7.93568	1.12319	1.2072e-05	0.00104575
TRINITY_DN43890_c0_g1_i6	HYSTERO_PHARYNX	HYSTERO_WHOLE_LARVAE	-7.93284	1.11997	1.77398e-05	0.00144634
TRINITY_DN44958_c0_g4_i5	HYSTERO_PHARYNX	HYSTERO_WHOLE_LARVAE	-7.93127	1.11947	9.42423e-06	0.000859836
TRINITY_DN35615_c0_g5_i1	HYSTERO_PHARYNX	HYSTERO_WHOLE_LARVAE	-7.93109	1.11929	1.71459e-05	0.00140385
TRINITY_DN30052_c0_g1_i4	HYSTERO_PHARYNX	HYSTERO_WHOLE_LARVAE	-7.92843	1.11452	0.000734951	0.0270338
TRINITY_DN44793_c0_g1_i2	HYSTERO_PHARYNX	HYSTERO_WHOLE_LARVAE	-7.92612	1.11396	4.14057e-05	0.00290343
TRINITY_DN40939_c0_g1_i3	HYSTERO_PHARYNX	HYSTERO_WHOLE_LARVAE	-7.92557	1.11746	0.000619489	0.023815
TRINITY_DN31799_c0_g1_i1	HYSTERO_PHARYNX	HYSTERO_WHOLE_LARVAE	-7.92477	1.11219	2.99942e-05	0.0022641
TRINITY_DN39879_c4_g15_i1	HYSTERO_PHARYNX	HYSTERO_WHOLE_LARVAE	-7.92371	1.11129	2.93007e-05	0.00222463
TRINITY_DN38954_c1_g1_i1	HYSTERO_PHARYNX	HYSTERO_WHOLE_LARVAE	-7.92224	1.11167	8.23229e-06	0.000773847
TRINITY_DN31590_c0_g2_i2	HYSTERO_PHARYNX	HYSTERO_WHOLE_LARVAE	-7.91588	1.10731	0.000776487	0.0280081
TRINITY_DN42047_c2_g1_i3	HYSTERO_PHARYNX	HYSTERO_WHOLE_LARVAE	-7.91371	1.10437	1.04084e-05	0.000926277
TRINITY_DN33882_c0_g1_i1	HYSTERO_PHARYNX	HYSTERO_WHOLE_LARVAE	-7.91114	1.09887	0.000741095	0.0271743
TRINITY_DN33663_c0_g1_i1	HYSTERO_PHARYNX	HYSTERO_WHOLE_LARVAE	-7.91104	1.10058	1.88936e-05	0.00152137
TRINITY_DN42500_c0_g6_i4	HYSTERO_PHARYNX	HYSTERO_WHOLE_LARVAE	-7.91058	1.10096	2.4042e-05	0.00186893
TRINITY_DN36916_c1_g1_i1	HYSTERO_PHARYNX	HYSTERO_WHOLE_LARVAE	-7.90998	1.09967	1.88268e-05	0.00151787
TRINITY_DN39450_c3_g1_i1	HYSTERO_PHARYNX	HYSTERO_WHOLE_LARVAE	-7.90953	1.09825	4.5274e-05	0.00312093
TRINITY_DN42525_c10_g6_i1	HYSTERO_PHARYNX	HYSTERO_WHOLE_LARVAE	-7.90526	1.0947	3.20954e-05	0.00238403
TRINITY_DN41674_c4_g1_i9	HYSTERO_PHARYNX	HYSTERO_WHOLE_LARVAE	-7.90133	1.08946	0.000723142	0.0266899
TRINITY_DN42098_c7_g3_i1	HYSTERO_PHARYNX	HYSTERO_WHOLE_LARVAE	-7.90067	1.09244	9.85521e-06	0.000891664
TRINITY_DN36086_c1_g3_i1	HYSTERO_PHARYNX	HYSTERO_WHOLE_LARVAE	-7.89682	1.08903	2.79267e-05	0.00214027
TRINITY_DN42771_c1_g3_i1	HYSTERO_PHARYNX	HYSTERO_WHOLE_LARVAE	-7.89431	1.08837	1.50787e-05	0.00125933
TRINITY_DN43680_c3_g8_i1	HYSTERO_PHARYNX	HYSTERO_WHOLE_LARVAE	-7.89025	1.08282	1.07179e-05	0.000948637
TRINITY_DN38023_c0_g4_i1	HYSTERO_PHARYNX	HYSTERO_WHOLE_LARVAE	-7.88928	1.08122	1.70639e-05	0.00139999
TRINITY_DN44233_c1_g29_i1	HYSTERO_PHARYNX	HYSTERO_WHOLE_LARVAE	-7.88914	1.08103	2.85612e-05	0.0021812
TRINITY_DN26464_c0_g1_i1	HYSTERO_PHARYNX	HYSTERO_WHOLE_LARVAE	-7.88588	1.07911	1.03772e-05	0.000926277
TRINITY_DN37473_c0_g6_i2	HYSTERO_PHARYNX	HYSTERO_WHOLE_LARVAE	-7.87646	1.07031	1.31607e-05	0.00112806
TRINITY_DN32080_c0_g1_i2	HYSTERO_PHARYNX	HYSTERO_WHOLE_LARVAE	-7.87549	1.07084	1.02601e-05	0.000923173
TRINITY_DN41864_c1_g12_i1	HYSTERO_PHARYNX	HYSTERO_WHOLE_LARVAE	-7.87328	1.0683	9.30502e-06	0.000851344
TRINITY_DN30569_c0_g2_i1	HYSTERO_PHARYNX	HYSTERO_WHOLE_LARVAE	-7.87156	1.06526	1.98073e-05	0.00158126
TRINITY_DN43661_c2_g2_i1	HYSTERO_PHARYNX	HYSTERO_WHOLE_LARVAE	-7.86725	3.37942	1.03497e-11	5.48137e-09
TRINITY_DN21519_c0_g1_i1	HYSTERO_PHARYNX	HYSTERO_WHOLE_LARVAE	-7.86585	1.06125	1.11397e-05	0.000980643
TRINITY_DN40847_c1_g2_i2	HYSTERO_PHARYNX	HYSTERO_WHOLE_LARVAE	-7.86386	1.05876	1.67218e-05	0.00137712
TRINITY_DN41575_c1_g6_i1	HYSTERO_PHARYNX	HYSTERO_WHOLE_LARVAE	-7.85959	1.05513	1.44804e-05	0.00122031
TRINITY_DN37855_c1_g1_i6	HYSTERO_PHARYNX	HYSTERO_WHOLE_LARVAE	-7.85328	1.04972	1.46881e-05	0.00123303
TRINITY_DN43069_c0_g1_i2	HYSTERO_PHARYNX	HYSTERO_WHOLE_LARVAE	-7.84578	1.04035	0.00105108	0.034739
TRINITY_DN41877_c5_g14_i1	HYSTERO_PHARYNX	HYSTERO_WHOLE_LARVAE	-7.84436	2.62785	7.00511e-09	1.81806e-06
TRINITY_DN32480_c0_g5_i1	HYSTERO_PHARYNX	HYSTERO_WHOLE_LARVAE	-7.83725	1.03436	3.2253e-05	0.00238756
TRINITY_DN67986_c0_g3_i1	HYSTERO_PHARYNX	HYSTERO_WHOLE_LARVAE	-7.8329	1.03071	2.57336e-05	0.00198621
TRINITY_DN39003_c1_g2_i1	HYSTERO_PHARYNX	HYSTERO_WHOLE_LARVAE	-7.82801	1.02823	1.60822e-05	0.00132613
TRINITY_DN42270_c5_g6_i1	HYSTERO_PHARYNX	HYSTERO_WHOLE_LARVAE	-7.82734	1.03138	8.34098e-05	0.00511992
TRINITY_DN37883_c3_g9_i2	HYSTERO_PHARYNX	HYSTERO_WHOLE_LARVAE	-7.81611	1.01655	2.02809e-05	0.00161117
TRINITY_DN33641_c0_g1_i1	HYSTERO_PHARYNX	HYSTERO_WHOLE_LARVAE	-7.81414	1.01636	1.55928e-05	0.00129232
TRINITY_DN36749_c0_g1_i1	HYSTERO_PHARYNX	HYSTERO_WHOLE_LARVAE	-7.8136	1.01763	0.000818787	0.0290465
TRINITY_DN44582_c3_g1_i3	HYSTERO_PHARYNX	HYSTERO_WHOLE_LARVAE	-7.8095	1.00877	6.81819e-05	0.00431221
TRINITY_DN37829_c1_g4_i8	HYSTERO_PHARYNX	HYSTERO_WHOLE_LARVAE	-7.80396	3.39147	2.82059e-10	1.07451e-07
TRINITY_DN42047_c1_g2_i1	HYSTERO_PHARYNX	HYSTERO_WHOLE_LARVAE	-7.80304	2.58765	1.15645e-08	2.87537e-06
TRINITY_DN38523_c1_g1_i2	HYSTERO_PHARYNX	HYSTERO_WHOLE_LARVAE	-7.80237	1.00834	0.000802961	0.0286468
TRINITY_DN43947_c8_g15_i1	HYSTERO_PHARYNX	HYSTERO_WHOLE_LARVAE	-7.79176	3.32998	1.18133e-11	6.15642e-09
TRINITY_DN39584_c2_g3_i7	HYSTERO_PHARYNX	HYSTERO_WHOLE_LARVAE	-7.79001	8.7926	1.9025e-16	2.7541e-13
TRINITY_DN25232_c0_g9_i1	HYSTERO_PHARYNX	HYSTERO_WHOLE_LARVAE	-7.77992	0.98305	5.64535e-05	0.00372599
TRINITY_DN32715_c1_g1_i1	HYSTERO_PHARYNX	HYSTERO_WHOLE_LARVAE	-7.77956	0.985491	1.54599e-05	0.00128294
TRINITY_DN25947_c0_g1_i1	HYSTERO_PHARYNX	HYSTERO_WHOLE_LARVAE	-7.77953	0.984696	1.5985e-05	0.00131978
TRINITY_DN44279_c0_g6_i1	HYSTERO_PHARYNX	HYSTERO_WHOLE_LARVAE	-7.77772	0.98124	4.52212e-05	0.00312093
TRINITY_DN41877_c5_g4_i1	HYSTERO_PHARYNX	HYSTERO_WHOLE_LARVAE	-7.77209	0.976492	4.18554e-05	0.00293036
TRINITY_DN43354_c2_g1_i4	HYSTERO_PHARYNX	HYSTERO_WHOLE_LARVAE	-7.76889	0.974776	0.000129114	0.00720107
TRINITY_DN43395_c1_g3_i6	HYSTERO_PHARYNX	HYSTERO_WHOLE_LARVAE	-7.76594	0.971446	3.40064e-05	0.00247517
TRINITY_DN42627_c0_g11_i1	HYSTERO_PHARYNX	HYSTERO_WHOLE_LARVAE	-7.76148	0.968579	2.05298e-05	0.00162895
TRINITY_DN37064_c3_g2_i1	HYSTERO_PHARYNX	HYSTERO_WHOLE_LARVAE	-7.74797	0.955294	4.02438e-05	0.00283723
TRINITY_DN26464_c0_g3_i1	HYSTERO_PHARYNX	HYSTERO_WHOLE_LARVAE	-7.74652	0.954158	3.84899e-05	0.00274027
TRINITY_DN36721_c0_g2_i7	HYSTERO_PHARYNX	HYSTERO_WHOLE_LARVAE	-7.74314	0.951321	3.27906e-05	0.00241638
TRINITY_DN37187_c0_g1_i1	HYSTERO_PHARYNX	HYSTERO_WHOLE_LARVAE	-7.743	0.951226	3.40046e-05	0.00247517
TRINITY_DN43732_c0_g1_i4	HYSTERO_PHARYNX	HYSTERO_WHOLE_LARVAE	-7.74189	0.952041	1.802e-05	0.00146369
TRINITY_DN42659_c1_g7_i1	HYSTERO_PHARYNX	HYSTERO_WHOLE_LARVAE	-7.74045	0.950049	2.17705e-05	0.0017128
TRINITY_DN44644_c1_g2_i6	HYSTERO_PHARYNX	HYSTERO_WHOLE_LARVAE	-7.73947	0.949198	1.87996e-05	0.00151755
TRINITY_DN41530_c5_g6_i2	HYSTERO_PHARYNX	HYSTERO_WHOLE_LARVAE	-7.73845	0.9483	2.16619e-05	0.0017075
TRINITY_DN24349_c0_g2_i1	HYSTERO_PHARYNX	HYSTERO_WHOLE_LARVAE	-7.73471	0.944301	3.0278e-05	0.00228023
TRINITY_DN18603_c0_g3_i1	HYSTERO_PHARYNX	HYSTERO_WHOLE_LARVAE	-7.73147	0.941544	2.603e-05	0.00200671
TRINITY_DN34916_c0_g3_i1	HYSTERO_PHARYNX	HYSTERO_WHOLE_LARVAE	-7.73018	0.940496	2.32569e-05	0.00181658
TRINITY_DN42829_c2_g14_i1	HYSTERO_PHARYNX	HYSTERO_WHOLE_LARVAE	-7.72201	0.932638	3.97679e-05	0.00281894
TRINITY_DN28168_c0_g1_i2	HYSTERO_PHARYNX	HYSTERO_WHOLE_LARVAE	-7.71727	0.928707	3.22328e-05	0.00238756
TRINITY_DN29672_c0_g1_i2	HYSTERO_PHARYNX	HYSTERO_WHOLE_LARVAE	-7.71498	0.926786	2.94586e-05	0.00222883
TRINITY_DN38764_c1_g2_i2	HYSTERO_PHARYNX	HYSTERO_WHOLE_LARVAE	-7.71427	0.924966	6.41994e-05	0.00413255
TRINITY_DN39730_c1_g1_i1	HYSTERO_PHARYNX	HYSTERO_WHOLE_LARVAE	-7.71212	0.920917	0.00110171	0.0359023
TRINITY_DN43794_c0_g7_i1	HYSTERO_PHARYNX	HYSTERO_WHOLE_LARVAE	-7.70931	0.920916	5.462e-05	0.00363647
TRINITY_DN1078_c0_g1_i1	HYSTERO_PHARYNX	HYSTERO_WHOLE_LARVAE	-7.70815	0.91995	5.20757e-05	0.0034865
TRINITY_DN40451_c0_g5_i1	HYSTERO_PHARYNX	HYSTERO_WHOLE_LARVAE	-7.70681	0.918839	5.57149e-05	0.00370351
TRINITY_DN43942_c1_g4_i1	HYSTERO_PHARYNX	HYSTERO_WHOLE_LARVAE	-7.70541	0.918793	2.4915e-05	0.0019276
TRINITY_DN22917_c0_g1_i1	HYSTERO_PHARYNX	HYSTERO_WHOLE_LARVAE	-7.70531	0.919614	2.20927e-05	0.00173605
TRINITY_DN42525_c10_g1_i1	HYSTERO_PHARYNX	HYSTERO_WHOLE_LARVAE	-7.70518	2.5255	1.35555e-08	3.25958e-06
TRINITY_DN39147_c0_g1_i1	HYSTERO_PHARYNX	HYSTERO_WHOLE_LARVAE	-7.70338	0.915985	4.6186e-05	0.00316371
TRINITY_DN44669_c3_g19_i1	HYSTERO_PHARYNX	HYSTERO_WHOLE_LARVAE	-7.69835	0.911868	3.86067e-05	0.00274559
TRINITY_DN43768_c0_g2_i1	HYSTERO_PHARYNX	HYSTERO_WHOLE_LARVAE	-7.69681	0.91159	3.82314e-05	0.00273082
TRINITY_DN38162_c3_g3_i1	HYSTERO_PHARYNX	HYSTERO_WHOLE_LARVAE	-7.69516	2.5161	3.32367e-08	7.14567e-06
TRINITY_DN44600_c10_g2_i1	HYSTERO_PHARYNX	HYSTERO_WHOLE_LARVAE	-7.69498	0.910873	2.91308e-05	0.00221432
TRINITY_DN32206_c0_g1_i1	HYSTERO_PHARYNX	HYSTERO_WHOLE_LARVAE	-7.67488	0.900643	0.00184564	0.0519192
TRINITY_DN44408_c11_g2_i1	HYSTERO_PHARYNX	HYSTERO_WHOLE_LARVAE	-7.66854	0.884693	9.20031e-05	0.00553404
TRINITY_DN44793_c0_g13_i3	HYSTERO_PHARYNX	HYSTERO_WHOLE_LARVAE	-7.66822	0.885728	3.60503e-05	0.00259781
TRINITY_DN16489_c0_g1_i1	HYSTERO_PHARYNX	HYSTERO_WHOLE_LARVAE	-7.66689	0.884645	3.53693e-05	0.00256292
TRINITY_DN38932_c0_g1_i1	HYSTERO_PHARYNX	HYSTERO_WHOLE_LARVAE	-7.65589	3.74483	4.7149e-11	2.14785e-08
TRINITY_DN44968_c21_g3_i9	HYSTERO_PHARYNX	HYSTERO_WHOLE_LARVAE	-7.65097	0.868106	0.00125185	0.039301
TRINITY_DN36229_c0_g2_i1	HYSTERO_PHARYNX	HYSTERO_WHOLE_LARVAE	-7.65039	5.06293	1.30403e-11	6.74195e-09
TRINITY_DN41850_c4_g9_i1	HYSTERO_PHARYNX	HYSTERO_WHOLE_LARVAE	-7.64942	0.874215	0.00111557	0.0361749
TRINITY_DN36599_c0_g2_i1	HYSTERO_PHARYNX	HYSTERO_WHOLE_LARVAE	-7.64687	2.46981	2.81882e-08	6.22461e-06
TRINITY_DN34233_c0_g1_i1	HYSTERO_PHARYNX	HYSTERO_WHOLE_LARVAE	-7.64598	2.46901	3.23844e-08	7.0087e-06
TRINITY_DN44793_c0_g12_i1	HYSTERO_PHARYNX	HYSTERO_WHOLE_LARVAE	-7.64596	0.866183	4.52582e-05	0.00312093
TRINITY_DN35762_c0_g1_i4	HYSTERO_PHARYNX	HYSTERO_WHOLE_LARVAE	-7.64543	0.864349	9.4277e-05	0.00564475
TRINITY_DN34936_c0_g1_i1	HYSTERO_PHARYNX	HYSTERO_WHOLE_LARVAE	-7.6449	0.865282	4.01899e-05	0.00283723
TRINITY_DN43807_c0_g6_i1	HYSTERO_PHARYNX	HYSTERO_WHOLE_LARVAE	-7.63988	0.861135	3.57431e-05	0.00258425
TRINITY_DN23819_c0_g1_i1	HYSTERO_PHARYNX	HYSTERO_WHOLE_LARVAE	-7.63761	0.858041	6.65913e-05	0.00424043
TRINITY_DN39638_c4_g2_i2	HYSTERO_PHARYNX	HYSTERO_WHOLE_LARVAE	-7.63653	2.47539	3.96777e-08	8.44682e-06
TRINITY_DN37541_c1_g3_i1	HYSTERO_PHARYNX	HYSTERO_WHOLE_LARVAE	-7.63632	0.856987	6.37448e-05	0.0041136
TRINITY_DN44729_c1_g1_i1	HYSTERO_PHARYNX	HYSTERO_WHOLE_LARVAE	-7.63426	5.9238	1.69631e-13	1.2416e-10
TRINITY_DN44582_c3_g2_i1	HYSTERO_PHARYNX	HYSTERO_WHOLE_LARVAE	-7.62937	0.849788	0.000135281	0.00744935
TRINITY_DN35762_c0_g1_i6	HYSTERO_PHARYNX	HYSTERO_WHOLE_LARVAE	-7.62483	0.847577	4.78809e-05	0.00325925
TRINITY_DN37719_c0_g1_i2	HYSTERO_PHARYNX	HYSTERO_WHOLE_LARVAE	-7.62145	0.846921	0.00120655	0.0382938
TRINITY_DN29399_c0_g1_i1	HYSTERO_PHARYNX	HYSTERO_WHOLE_LARVAE	-7.61851	0.843397	2.97306e-05	0.0022468
TRINITY_DN43122_c0_g11_i1	HYSTERO_PHARYNX	HYSTERO_WHOLE_LARVAE	-7.61841	0.842274	4.81871e-05	0.00326883
TRINITY_DN44627_c1_g4_i4	HYSTERO_PHARYNX	HYSTERO_WHOLE_LARVAE	-7.61831	0.84208	0.000120711	0.00687366
TRINITY_DN42659_c1_g2_i1	HYSTERO_PHARYNX	HYSTERO_WHOLE_LARVAE	-7.61761	0.843555	3.25217e-05	0.00240334
TRINITY_DN40027_c3_g4_i1	HYSTERO_PHARYNX	HYSTERO_WHOLE_LARVAE	-7.61471	0.839231	3.6736e-05	0.00264138
TRINITY_DN24090_c0_g1_i3	HYSTERO_PHARYNX	HYSTERO_WHOLE_LARVAE	-7.61265	0.836207	7.92582e-05	0.00491726
TRINITY_DN32510_c0_g1_i1	HYSTERO_PHARYNX	HYSTERO_WHOLE_LARVAE	-7.60643	2.44597	2.53003e-08	5.68323e-06
TRINITY_DN41748_c4_g5_i3	HYSTERO_PHARYNX	HYSTERO_WHOLE_LARVAE	-7.60572	3.12028	6.05111e-10	2.20217e-07
TRINITY_DN41218_c0_g7_i1	HYSTERO_PHARYNX	HYSTERO_WHOLE_LARVAE	-7.6057	0.83177	4.37414e-05	0.00303456
TRINITY_DN42294_c0_g1_i2	HYSTERO_PHARYNX	HYSTERO_WHOLE_LARVAE	-7.602	0.827553	6.43003e-05	0.00413294
TRINITY_DN33259_c0_g1_i3	HYSTERO_PHARYNX	HYSTERO_WHOLE_LARVAE	-7.6001	0.824535	0.000118808	0.00678571
TRINITY_DN44094_c0_g4_i2	HYSTERO_PHARYNX	HYSTERO_WHOLE_LARVAE	-7.5995	0.826617	3.25399e-05	0.00240334
TRINITY_DN40627_c1_g1_i1	HYSTERO_PHARYNX	HYSTERO_WHOLE_LARVAE	-7.598	0.8254	5.22734e-05	0.00349615
TRINITY_DN41877_c5_g2_i1	HYSTERO_PHARYNX	HYSTERO_WHOLE_LARVAE	-7.59593	0.824613	3.31971e-05	0.0024326
TRINITY_DN42615_c2_g3_i1	HYSTERO_PHARYNX	HYSTERO_WHOLE_LARVAE	-7.59521	2.42052	5.66953e-08	1.14699e-05
TRINITY_DN43617_c0_g1_i3	HYSTERO_PHARYNX	HYSTERO_WHOLE_LARVAE	-7.58919	0.817046	4.21785e-05	0.00294495
TRINITY_DN39229_c1_g1_i1	HYSTERO_PHARYNX	HYSTERO_WHOLE_LARVAE	-7.58664	0.814937	4.01788e-05	0.00283723
TRINITY_DN18394_c0_g1_i1	HYSTERO_PHARYNX	HYSTERO_WHOLE_LARVAE	-7.58296	4.28121	4.02068e-13	2.67265e-10
TRINITY_DN42993_c1_g9_i2	HYSTERO_PHARYNX	HYSTERO_WHOLE_LARVAE	-7.58193	2.40766	2.47326e-08	5.61379e-06
TRINITY_DN38832_c3_g11_i1	HYSTERO_PHARYNX	HYSTERO_WHOLE_LARVAE	-7.57786	0.806455	6.37787e-05	0.0041136
TRINITY_DN43391_c1_g19_i1	HYSTERO_PHARYNX	HYSTERO_WHOLE_LARVAE	-7.57737	0.804353	0.00019823	0.0100026
TRINITY_DN38111_c0_g2_i3	HYSTERO_PHARYNX	HYSTERO_WHOLE_LARVAE	-7.57224	0.801862	9.6223e-05	0.00572967
TRINITY_DN32251_c0_g2_i1	HYSTERO_PHARYNX	HYSTERO_WHOLE_LARVAE	-7.57107	0.800968	5.32514e-05	0.00355426
TRINITY_DN41530_c5_g6_i4	HYSTERO_PHARYNX	HYSTERO_WHOLE_LARVAE	-7.56838	3.08552	3.06943e-10	1.15579e-07
TRINITY_DN44208_c1_g4_i1	HYSTERO_PHARYNX	HYSTERO_WHOLE_LARVAE	-7.56743	0.797893	5.80646e-05	0.00381401
TRINITY_DN30104_c0_g1_i1	HYSTERO_PHARYNX	HYSTERO_WHOLE_LARVAE	-7.56714	0.797747	4.90597e-05	0.00331869
TRINITY_DN35727_c0_g9_i2	HYSTERO_PHARYNX	HYSTERO_WHOLE_LARVAE	-7.56664	0.795181	0.00174	0.049662
TRINITY_DN33995_c0_g2_i4	HYSTERO_PHARYNX	HYSTERO_WHOLE_LARVAE	-7.56321	0.79452	4.56297e-05	0.0031355
TRINITY_DN37610_c0_g2_i1	HYSTERO_PHARYNX	HYSTERO_WHOLE_LARVAE	-7.56209	0.792287	8.78842e-05	0.00532562
TRINITY_DN44233_c1_g7_i1	HYSTERO_PHARYNX	HYSTERO_WHOLE_LARVAE	-7.55803	0.790241	4.18796e-05	0.00293036
TRINITY_DN42897_c0_g1_i1	HYSTERO_PHARYNX	HYSTERO_WHOLE_LARVAE	-7.5567	0.787898	8.35133e-05	0.00511992
TRINITY_DN52853_c0_g1_i1	HYSTERO_PHARYNX	HYSTERO_WHOLE_LARVAE	-7.55266	0.7846	8.53997e-05	0.00519925
TRINITY_DN43358_c4_g7_i1	HYSTERO_PHARYNX	HYSTERO_WHOLE_LARVAE	-7.54967	0.78047	0.000188923	0.00964499
TRINITY_DN19166_c0_g1_i1	HYSTERO_PHARYNX	HYSTERO_WHOLE_LARVAE	-7.54947	2.34205	1.74439e-07	3.04651e-05
TRINITY_DN37099_c0_g2_i1	HYSTERO_PHARYNX	HYSTERO_WHOLE_LARVAE	-7.54881	0.781492	6.03139e-05	0.00394481
TRINITY_DN32480_c0_g7_i1	HYSTERO_PHARYNX	HYSTERO_WHOLE_LARVAE	-7.54871	2.37608	4.47251e-08	9.45951e-06
TRINITY_DN28789_c0_g1_i13	HYSTERO_PHARYNX	HYSTERO_WHOLE_LARVAE	-7.54618	0.779335	5.70622e-05	0.00375855
TRINITY_DN43399_c0_g9_i1	HYSTERO_PHARYNX	HYSTERO_WHOLE_LARVAE	-7.54518	0.777055	0.000124185	0.00701627
TRINITY_DN30470_c0_g1_i1	HYSTERO_PHARYNX	HYSTERO_WHOLE_LARVAE	-7.54376	0.775899	0.000130192	0.00724864
TRINITY_DN43947_c8_g12_i1	HYSTERO_PHARYNX	HYSTERO_WHOLE_LARVAE	-7.54219	0.777199	4.27945e-05	0.00298157
TRINITY_DN37099_c0_g7_i1	HYSTERO_PHARYNX	HYSTERO_WHOLE_LARVAE	-7.54101	0.773683	0.000125916	0.0070951
TRINITY_DN43661_c2_g3_i1	HYSTERO_PHARYNX	HYSTERO_WHOLE_LARVAE	-7.53946	3.10963	2.52121e-10	9.77613e-08
TRINITY_DN44233_c1_g28_i1	HYSTERO_PHARYNX	HYSTERO_WHOLE_LARVAE	-7.53827	0.771464	0.000123933	0.00701423
TRINITY_DN26697_c0_g1_i2	HYSTERO_PHARYNX	HYSTERO_WHOLE_LARVAE	-7.53413	0.769476	4.74864e-05	0.00323917
TRINITY_DN23415_c0_g3_i1	HYSTERO_PHARYNX	HYSTERO_WHOLE_LARVAE	-7.52901	0.763973	8.22518e-05	0.00506439
TRINITY_DN44793_c0_g1_i6	HYSTERO_PHARYNX	HYSTERO_WHOLE_LARVAE	-7.52848	0.764838	0.000134555	0.00742087
TRINITY_DN31374_c0_g1_i2	HYSTERO_PHARYNX	HYSTERO_WHOLE_LARVAE	-7.52831	2.3714	3.28713e-08	7.09052e-06
TRINITY_DN33761_c0_g9_i5	HYSTERO_PHARYNX	HYSTERO_WHOLE_LARVAE	-7.52197	2.36977	8.43271e-07	0.000116631
TRINITY_DN31627_c0_g7_i1	HYSTERO_PHARYNX	HYSTERO_WHOLE_LARVAE	-7.51858	0.753952	0.000145887	0.00788018
TRINITY_DN3723_c0_g1_i1	HYSTERO_PHARYNX	HYSTERO_WHOLE_LARVAE	-7.51658	0.753918	6.26802e-05	0.00406286
TRINITY_DN14218_c0_g1_i1	HYSTERO_PHARYNX	HYSTERO_WHOLE_LARVAE	-7.51389	0.751725	5.81385e-05	0.00381401
TRINITY_DN23558_c0_g6_i1	HYSTERO_PHARYNX	HYSTERO_WHOLE_LARVAE	-7.51389	0.751725	5.81232e-05	0.00381401
TRINITY_DN37030_c1_g3_i1	HYSTERO_PHARYNX	HYSTERO_WHOLE_LARVAE	-7.51288	0.749458	0.000108957	0.00634295
TRINITY_DN39496_c0_g14_i1	HYSTERO_PHARYNX	HYSTERO_WHOLE_LARVAE	-7.5099	0.748456	5.60642e-05	0.00370405
TRINITY_DN43170_c2_g11_i1	HYSTERO_PHARYNX	HYSTERO_WHOLE_LARVAE	-7.5086	0.747381	5.59507e-05	0.00370405
TRINITY_DN43807_c0_g17_i1	HYSTERO_PHARYNX	HYSTERO_WHOLE_LARVAE	-7.50859	0.746031	0.000106223	0.00619491
TRINITY_DN35945_c2_g3_i1	HYSTERO_PHARYNX	HYSTERO_WHOLE_LARVAE	-7.50592	0.743874	9.23266e-05	0.00554325
TRINITY_DN41735_c0_g10_i1	HYSTERO_PHARYNX	HYSTERO_WHOLE_LARVAE	-7.50592	0.743874	9.22985e-05	0.00554325
TRINITY_DN41748_c4_g8_i5	HYSTERO_PHARYNX	HYSTERO_WHOLE_LARVAE	-7.50191	4.61954	6.65481e-15	6.19306e-12
TRINITY_DN38764_c1_g2_i1	HYSTERO_PHARYNX	HYSTERO_WHOLE_LARVAE	-7.50038	0.739406	8.02999e-05	0.00496769
TRINITY_DN40260_c1_g2_i2	HYSTERO_PHARYNX	HYSTERO_WHOLE_LARVAE	-7.49991	0.747004	0.00179672	0.0508001
TRINITY_DN37595_c1_g1_i1	HYSTERO_PHARYNX	HYSTERO_WHOLE_LARVAE	-7.49588	0.733348	0.00185322	0.0520588
TRINITY_DN36857_c0_g6_i1	HYSTERO_PHARYNX	HYSTERO_WHOLE_LARVAE	-7.48931	0.730437	6.47911e-05	0.00415422
TRINITY_DN35980_c0_g3_i1	HYSTERO_PHARYNX	HYSTERO_WHOLE_LARVAE	-7.48758	0.7336	0.00174019	0.049662
TRINITY_DN42525_c10_g9_i1	HYSTERO_PHARYNX	HYSTERO_WHOLE_LARVAE	-7.48655	2.33309	1.2777e-07	2.33146e-05
TRINITY_DN43103_c2_g10_i1	HYSTERO_PHARYNX	HYSTERO_WHOLE_LARVAE	-7.48505	0.723465	0.000386419	0.0164419
TRINITY_DN35253_c0_g1_i2	HYSTERO_PHARYNX	HYSTERO_WHOLE_LARVAE	-7.48381	0.731447	0.00027173	0.0126078
TRINITY_DN38676_c3_g8_i1	HYSTERO_PHARYNX	HYSTERO_WHOLE_LARVAE	-7.48123	0.723804	6.73229e-05	0.00427031
TRINITY_DN41432_c0_g11_i5	HYSTERO_PHARYNX	HYSTERO_WHOLE_LARVAE	-7.47966	0.721202	0.000113115	0.00653827
TRINITY_DN30706_c0_g4_i1	HYSTERO_PHARYNX	HYSTERO_WHOLE_LARVAE	-7.47957	0.722517	6.70433e-05	0.00426419
TRINITY_DN40991_c1_g1_i1	HYSTERO_PHARYNX	HYSTERO_WHOLE_LARVAE	-7.47718	3.03547	1.04814e-10	4.43368e-08
TRINITY_DN20288_c0_g2_i1	HYSTERO_PHARYNX	HYSTERO_WHOLE_LARVAE	-7.47417	0.718096	5.76478e-05	0.00379329
TRINITY_DN34567_c0_g1_i4	HYSTERO_PHARYNX	HYSTERO_WHOLE_LARVAE	-7.47151	0.714574	9.34338e-05	0.00560457
TRINITY_DN26426_c0_g1_i2	HYSTERO_PHARYNX	HYSTERO_WHOLE_LARVAE	-7.46746	0.712566	6.83702e-05	0.00431992
TRINITY_DN42032_c0_g1_i1	HYSTERO_PHARYNX	HYSTERO_WHOLE_LARVAE	-7.46728	0.712468	5.57735e-05	0.00370362
TRINITY_DN34465_c0_g2_i1	HYSTERO_PHARYNX	HYSTERO_WHOLE_LARVAE	-7.46606	0.708629	0.000172126	0.00904989
TRINITY_DN32728_c1_g1_i1	HYSTERO_PHARYNX	HYSTERO_WHOLE_LARVAE	-7.46453	0.707377	0.000200893	0.0101212
TRINITY_DN25702_c0_g1_i1	HYSTERO_PHARYNX	HYSTERO_WHOLE_LARVAE	-7.46399	0.713239	0.00188074	0.05256
TRINITY_DN40159_c4_g18_i1	HYSTERO_PHARYNX	HYSTERO_WHOLE_LARVAE	-7.46309	0.707774	8.56217e-05	0.00520304
TRINITY_DN39078_c2_g1_i2	HYSTERO_PHARYNX	HYSTERO_WHOLE_LARVAE	-7.46257	2.26193	5.91421e-08	1.19278e-05
TRINITY_DN43056_c4_g15_i1	HYSTERO_PHARYNX	HYSTERO_WHOLE_LARVAE	-7.45576	0.701909	7.70682e-05	0.00480426
TRINITY_DN41530_c5_g6_i6	HYSTERO_PHARYNX	HYSTERO_WHOLE_LARVAE	-7.45332	0.698418	0.00012745	0.00715112
TRINITY_DN41530_c5_g2_i2	HYSTERO_PHARYNX	HYSTERO_WHOLE_LARVAE	-7.45156	0.697062	0.000140169	0.00765664
TRINITY_DN30665_c0_g1_i1	HYSTERO_PHARYNX	HYSTERO_WHOLE_LARVAE	-7.45019	0.696	0.000109301	0.00635252
TRINITY_DN40615_c0_g1_i1	HYSTERO_PHARYNX	HYSTERO_WHOLE_LARVAE	-7.4487	0.69479	0.000121076	0.00688241
TRINITY_DN43933_c4_g2_i3	HYSTERO_PHARYNX	HYSTERO_WHOLE_LARVAE	-7.4441	0.692025	0.00185903	0.0521613
TRINITY_DN37232_c2_g8_i1	HYSTERO_PHARYNX	HYSTERO_WHOLE_LARVAE	-7.44181	0.689219	9.70532e-05	0.00577383
TRINITY_DN41301_c0_g6_i1	HYSTERO_PHARYNX	HYSTERO_WHOLE_LARVAE	-7.43922	3.0359	6.66085e-10	2.39728e-07
TRINITY_DN42627_c0_g3_i1	HYSTERO_PHARYNX	HYSTERO_WHOLE_LARVAE	-7.43324	0.682315	8.45136e-05	0.00517315
TRINITY_DN19786_c0_g1_i1	HYSTERO_PHARYNX	HYSTERO_WHOLE_LARVAE	-7.4316	0.681047	7.96795e-05	0.00493399
TRINITY_DN39047_c0_g6_i20	HYSTERO_PHARYNX	HYSTERO_WHOLE_LARVAE	-7.43044	0.678545	0.000144013	0.00779839
TRINITY_DN42993_c1_g7_i1	HYSTERO_PHARYNX	HYSTERO_WHOLE_LARVAE	-7.43044	0.678545	0.000143998	0.00779839
TRINITY_DN38519_c0_g1_i13	HYSTERO_PHARYNX	HYSTERO_WHOLE_LARVAE	-7.4231	0.675504	0.000113632	0.00655654
TRINITY_DN42781_c3_g6_i2	HYSTERO_PHARYNX	HYSTERO_WHOLE_LARVAE	-7.41588	0.673942	0.00199024	0.0544564
TRINITY_DN34388_c0_g2_i1	HYSTERO_PHARYNX	HYSTERO_WHOLE_LARVAE	-7.41128	0.663278	0.00011215	0.00649499
TRINITY_DN35160_c0_g8_i1	HYSTERO_PHARYNX	HYSTERO_WHOLE_LARVAE	-7.40577	0.658786	9.59538e-05	0.00572285
TRINITY_DN29909_c0_g1_i1	HYSTERO_PHARYNX	HYSTERO_WHOLE_LARVAE	-7.40569	0.657149	0.000190375	0.00969634
TRINITY_DN30052_c0_g1_i3	HYSTERO_PHARYNX	HYSTERO_WHOLE_LARVAE	-7.40477	0.662233	0.000191927	0.00976009
TRINITY_DN40739_c2_g8_i1	HYSTERO_PHARYNX	HYSTERO_WHOLE_LARVAE	-7.40122	0.653628	0.000161798	0.00856215
TRINITY_DN29846_c0_g1_i1	HYSTERO_PHARYNX	HYSTERO_WHOLE_LARVAE	-7.39845	0.651392	0.000145256	0.00785912
TRINITY_DN30861_c2_g7_i1	HYSTERO_PHARYNX	HYSTERO_WHOLE_LARVAE	-7.39265	2.22822	5.18476e-07	7.85467e-05
TRINITY_DN40318_c0_g5_i1	HYSTERO_PHARYNX	HYSTERO_WHOLE_LARVAE	-7.39231	0.646567	0.000132061	0.00731535
TRINITY_DN40124_c1_g2_i2	HYSTERO_PHARYNX	HYSTERO_WHOLE_LARVAE	-7.39226	0.646518	0.000147871	0.00796756
TRINITY_DN33137_c0_g1_i2	HYSTERO_PHARYNX	HYSTERO_WHOLE_LARVAE	-7.38962	0.650528	0.00034135	0.0150044
TRINITY_DN36820_c0_g1_i5	HYSTERO_PHARYNX	HYSTERO_WHOLE_LARVAE	-7.38778	0.642928	0.000154138	0.00822362
TRINITY_DN44729_c1_g8_i1	HYSTERO_PHARYNX	HYSTERO_WHOLE_LARVAE	-7.38636	0.641828	0.000116699	0.00669203
TRINITY_DN39762_c8_g2_i1	HYSTERO_PHARYNX	HYSTERO_WHOLE_LARVAE	-7.38511	0.642215	8.4574e-05	0.00517315
TRINITY_DN38267_c0_g1_i2	HYSTERO_PHARYNX	HYSTERO_WHOLE_LARVAE	-7.38374	0.639627	0.000126201	0.0070994
TRINITY_DN39086_c0_g1_i1	HYSTERO_PHARYNX	HYSTERO_WHOLE_LARVAE	-7.38093	0.642934	0.00200436	0.0547263
TRINITY_DN39828_c0_g2_i1	HYSTERO_PHARYNX	HYSTERO_WHOLE_LARVAE	-7.37951	0.643705	0.00266683	0.0671793
TRINITY_DN42993_c1_g16_i3	HYSTERO_PHARYNX	HYSTERO_WHOLE_LARVAE	-7.37935	0.634467	0.000207096	0.010391
TRINITY_DN37260_c0_g1_i3	HYSTERO_PHARYNX	HYSTERO_WHOLE_LARVAE	-7.37929	0.636073	0.000118958	0.00678571
TRINITY_DN42878_c2_g1_i4	HYSTERO_PHARYNX	HYSTERO_WHOLE_LARVAE	-7.37887	0.635828	0.000130188	0.00724864
TRINITY_DN42829_c2_g3_i1	HYSTERO_PHARYNX	HYSTERO_WHOLE_LARVAE	-7.37458	0.630701	0.000240736	0.0115987
TRINITY_DN42682_c1_g1_i1	HYSTERO_PHARYNX	HYSTERO_WHOLE_LARVAE	-7.37314	5.71293	3.47886e-14	2.79782e-11
TRINITY_DN35152_c0_g6_i1	HYSTERO_PHARYNX	HYSTERO_WHOLE_LARVAE	-7.37248	2.2087	1.58951e-07	2.79853e-05
TRINITY_DN43516_c1_g7_i1	HYSTERO_PHARYNX	HYSTERO_WHOLE_LARVAE	-7.37085	0.632126	0.000130532	0.00725135
TRINITY_DN20886_c0_g2_i1	HYSTERO_PHARYNX	HYSTERO_WHOLE_LARVAE	-7.37009	0.628799	9.5975e-05	0.00572285
TRINITY_DN38843_c4_g2_i3	HYSTERO_PHARYNX	HYSTERO_WHOLE_LARVAE	-7.36851	0.627543	0.000111522	0.00646919
TRINITY_DN33336_c0_g7_i1	HYSTERO_PHARYNX	HYSTERO_WHOLE_LARVAE	-7.36733	0.626532	9.95621e-05	0.00588685
TRINITY_DN41571_c2_g2_i5	HYSTERO_PHARYNX	HYSTERO_WHOLE_LARVAE	-7.36613	0.630234	0.000296761	0.0134811
TRINITY_DN41530_c5_g8_i1	HYSTERO_PHARYNX	HYSTERO_WHOLE_LARVAE	-7.36408	0.622475	0.000137853	0.00756198
TRINITY_DN32962_c0_g2_i1	HYSTERO_PHARYNX	HYSTERO_WHOLE_LARVAE	-7.35983	0.620533	8.91986e-05	0.00538523
TRINITY_DN44233_c1_g6_i1	HYSTERO_PHARYNX	HYSTERO_WHOLE_LARVAE	-7.35613	3.41884	7.36743e-11	3.26488e-08
TRINITY_DN30925_c0_g1_i1	HYSTERO_PHARYNX	HYSTERO_WHOLE_LARVAE	-7.35581	0.620289	0.000187461	0.00958535
TRINITY_DN40318_c0_g14_i1	HYSTERO_PHARYNX	HYSTERO_WHOLE_LARVAE	-7.35425	2.19154	2.87164e-07	4.72953e-05
TRINITY_DN38112_c0_g3_i1	HYSTERO_PHARYNX	HYSTERO_WHOLE_LARVAE	-7.35422	2.19151	2.87505e-07	4.72953e-05
TRINITY_DN37473_c0_g2_i1	HYSTERO_PHARYNX	HYSTERO_WHOLE_LARVAE	-7.35419	0.617386	0.000109316	0.00635252
TRINITY_DN39945_c0_g1_i1	HYSTERO_PHARYNX	HYSTERO_WHOLE_LARVAE	-7.35234	0.612995	0.000154647	0.00824398
TRINITY_DN35334_c0_g1_i1	HYSTERO_PHARYNX	HYSTERO_WHOLE_LARVAE	-7.34883	0.61036	0.000129062	0.00720107
TRINITY_DN41949_c0_g5_i1	HYSTERO_PHARYNX	HYSTERO_WHOLE_LARVAE	-7.34753	0.6076	0.000214039	0.0106112
TRINITY_DN35119_c0_g5_i2	HYSTERO_PHARYNX	HYSTERO_WHOLE_LARVAE	-7.34598	0.608065	0.00010758	0.00626843
TRINITY_DN39312_c2_g2_i1	HYSTERO_PHARYNX	HYSTERO_WHOLE_LARVAE	-7.33837	0.601996	0.000100378	0.00592784
TRINITY_DN29399_c0_g2_i1	HYSTERO_PHARYNX	HYSTERO_WHOLE_LARVAE	-7.33731	2.91469	1.27374e-08	3.08458e-06
TRINITY_DN43807_c0_g12_i3	HYSTERO_PHARYNX	HYSTERO_WHOLE_LARVAE	-7.33671	0.599108	0.00015923	0.0084606
TRINITY_DN40869_c0_g4_i1	HYSTERO_PHARYNX	HYSTERO_WHOLE_LARVAE	-7.33455	4.06954	2.11182e-13	1.47925e-10
TRINITY_DN43767_c8_g1_i1	HYSTERO_PHARYNX	HYSTERO_WHOLE_LARVAE	-7.32621	0.588834	0.000352298	0.015351
TRINITY_DN43192_c2_g9_i3	HYSTERO_PHARYNX	HYSTERO_WHOLE_LARVAE	-7.32612	6.33391	4.98999e-08	1.04053e-05
TRINITY_DN41083_c5_g1_i3	HYSTERO_PHARYNX	HYSTERO_WHOLE_LARVAE	-7.32534	0.587398	0.00267974	0.0674
TRINITY_DN42096_c1_g3_i4	HYSTERO_PHARYNX	HYSTERO_WHOLE_LARVAE	-7.32373	0.586158	0.00282946	0.0702169
TRINITY_DN44233_c1_g26_i1	HYSTERO_PHARYNX	HYSTERO_WHOLE_LARVAE	-7.32297	0.588205	0.000133139	0.00735627
TRINITY_DN15027_c0_g1_i1	HYSTERO_PHARYNX	HYSTERO_WHOLE_LARVAE	-7.32252	3.67417	1.42826e-11	7.21249e-09
TRINITY_DN33556_c0_g9_i1	HYSTERO_PHARYNX	HYSTERO_WHOLE_LARVAE	-7.32139	0.58852	0.000176487	0.00923446
TRINITY_DN43284_c2_g2_i9	HYSTERO_PHARYNX	HYSTERO_WHOLE_LARVAE	-7.31857	0.579757	0.00278726	0.0696207
TRINITY_DN42397_c0_g3_i1	HYSTERO_PHARYNX	HYSTERO_WHOLE_LARVAE	-7.31683	0.581583	0.000229275	0.0111627
TRINITY_DN37099_c0_g4_i1	HYSTERO_PHARYNX	HYSTERO_WHOLE_LARVAE	-7.31361	0.579094	0.000207203	0.010391
TRINITY_DN43358_c4_g16_i1	HYSTERO_PHARYNX	HYSTERO_WHOLE_LARVAE	-7.30764	0.575996	0.000124134	0.00701627
TRINITY_DN42525_c10_g11_i2	HYSTERO_PHARYNX	HYSTERO_WHOLE_LARVAE	-7.30634	2.85759	1.38063e-09	4.43047e-07
TRINITY_DN42435_c0_g16_i1	HYSTERO_PHARYNX	HYSTERO_WHOLE_LARVAE	-7.3056	0.572811	0.000213192	0.0105797
TRINITY_DN43680_c3_g4_i1	HYSTERO_PHARYNX	HYSTERO_WHOLE_LARVAE	-7.30449	0.571806	0.000211788	0.0105478
TRINITY_DN38586_c4_g5_i1	HYSTERO_PHARYNX	HYSTERO_WHOLE_LARVAE	-7.3015	0.567491	0.000409319	0.0171358
TRINITY_DN21407_c0_g2_i3	HYSTERO_PHARYNX	HYSTERO_WHOLE_LARVAE	-7.30142	0.569354	0.000233631	0.0113324
TRINITY_DN43894_c0_g5_i2	HYSTERO_PHARYNX	HYSTERO_WHOLE_LARVAE	-7.29948	0.569618	0.000183671	0.00948089
TRINITY_DN34916_c0_g2_i1	HYSTERO_PHARYNX	HYSTERO_WHOLE_LARVAE	-7.29818	0.56493	0.000409567	0.0171358
TRINITY_DN35945_c2_g3_i5	HYSTERO_PHARYNX	HYSTERO_WHOLE_LARVAE	-7.29665	0.563771	0.000342317	0.0150267
TRINITY_DN38975_c2_g8_i1	HYSTERO_PHARYNX	HYSTERO_WHOLE_LARVAE	-7.29493	0.562415	0.000392025	0.0166153
TRINITY_DN41328_c0_g2_i1	HYSTERO_PHARYNX	HYSTERO_WHOLE_LARVAE	-7.29462	0.564196	0.000160259	0.00849451
TRINITY_DN40834_c2_g8_i1	HYSTERO_PHARYNX	HYSTERO_WHOLE_LARVAE	-7.29432	2.15151	4.42273e-07	6.90911e-05
TRINITY_DN37829_c1_g1_i1	HYSTERO_PHARYNX	HYSTERO_WHOLE_LARVAE	-7.29317	0.563039	0.000141541	0.00769717
TRINITY_DN41112_c0_g2_i1	HYSTERO_PHARYNX	HYSTERO_WHOLE_LARVAE	-7.29198	0.56193	0.000207904	0.0104098
TRINITY_DN43395_c1_g3_i8	HYSTERO_PHARYNX	HYSTERO_WHOLE_LARVAE	-7.28542	0.551867	0.00290358	0.0717557
TRINITY_DN30332_c0_g1_i1	HYSTERO_PHARYNX	HYSTERO_WHOLE_LARVAE	-7.28536	0.555047	0.000243053	0.0116506
TRINITY_DN42346_c0_g1_i6	HYSTERO_PHARYNX	HYSTERO_WHOLE_LARVAE	-7.28284	6.64375	6.30681e-07	9.17063e-05
TRINITY_DN41834_c0_g2_i3	HYSTERO_PHARYNX	HYSTERO_WHOLE_LARVAE	-7.28101	0.559807	0.00260191	0.0660805
TRINITY_DN44129_c3_g11_i1	HYSTERO_PHARYNX	HYSTERO_WHOLE_LARVAE	-7.27713	0.548624	0.000273844	0.0126788
TRINITY_DN33796_c0_g1_i2	HYSTERO_PHARYNX	HYSTERO_WHOLE_LARVAE	-7.27645	0.554165	0.00249857	0.0641743
TRINITY_DN42905_c0_g5_i2	HYSTERO_PHARYNX	HYSTERO_WHOLE_LARVAE	-7.27564	0.547503	0.000202019	0.0101544
TRINITY_DN39494_c0_g1_i1	HYSTERO_PHARYNX	HYSTERO_WHOLE_LARVAE	-7.27263	0.546802	0.000141327	0.00769717
TRINITY_DN28358_c0_g1_i4	HYSTERO_PHARYNX	HYSTERO_WHOLE_LARVAE	-7.27191	0.545877	0.00276726	0.0692273
TRINITY_DN41373_c7_g7_i1	HYSTERO_PHARYNX	HYSTERO_WHOLE_LARVAE	-7.2693	0.542523	0.000179246	0.00931409
TRINITY_DN35773_c1_g1_i1	HYSTERO_PHARYNX	HYSTERO_WHOLE_LARVAE	-7.26819	2.79272	4.25212e-09	1.1787e-06
TRINITY_DN42596_c1_g3_i2	HYSTERO_PHARYNX	HYSTERO_WHOLE_LARVAE	-7.26538	0.536595	0.00309382	0.0747537
TRINITY_DN36908_c1_g5_i1	HYSTERO_PHARYNX	HYSTERO_WHOLE_LARVAE	-7.25856	0.535625	0.000134649	0.00742087
TRINITY_DN43187_c2_g2_i3	HYSTERO_PHARYNX	HYSTERO_WHOLE_LARVAE	-7.25853	0.537439	0.000283618	0.0130294
TRINITY_DN44375_c0_g8_i10	HYSTERO_PHARYNX	HYSTERO_WHOLE_LARVAE	-7.25672	0.534255	0.000170059	0.00894843
TRINITY_DN42525_c10_g4_i2	HYSTERO_PHARYNX	HYSTERO_WHOLE_LARVAE	-7.25509	3.9505	6.91599e-13	4.41695e-10
TRINITY_DN34487_c1_g1_i3	HYSTERO_PHARYNX	HYSTERO_WHOLE_LARVAE	-7.25491	0.526019	0.00312284	0.0751777
TRINITY_DN44239_c1_g10_i1	HYSTERO_PHARYNX	HYSTERO_WHOLE_LARVAE	-7.25223	0.530625	0.000147704	0.00796514
TRINITY_DN40027_c3_g6_i1	HYSTERO_PHARYNX	HYSTERO_WHOLE_LARVAE	-7.24999	0.527359	0.000150409	0.00807758
TRINITY_DN37521_c0_g1_i1	HYSTERO_PHARYNX	HYSTERO_WHOLE_LARVAE	-7.24984	0.527262	0.000190086	0.00968919
TRINITY_DN38764_c1_g1_i1	HYSTERO_PHARYNX	HYSTERO_WHOLE_LARVAE	-7.24836	0.526078	0.000151583	0.00812055
TRINITY_DN44028_c0_g10_i1	HYSTERO_PHARYNX	HYSTERO_WHOLE_LARVAE	-7.24494	0.521646	0.000224559	0.0109823
TRINITY_DN38764_c1_g2_i7	HYSTERO_PHARYNX	HYSTERO_WHOLE_LARVAE	-7.24327	0.520358	0.000217183	0.010706
TRINITY_DN44097_c2_g2_i7	HYSTERO_PHARYNX	HYSTERO_WHOLE_LARVAE	-7.24317	0.520261	0.000266873	0.0124433
TRINITY_DN39802_c1_g1_i1	HYSTERO_PHARYNX	HYSTERO_WHOLE_LARVAE	-7.2417	0.519118	0.000210643	0.0105068
TRINITY_DN36511_c0_g1_i2	HYSTERO_PHARYNX	HYSTERO_WHOLE_LARVAE	-7.23073	0.504926	0.0036678	0.0846974
TRINITY_DN39509_c1_g1_i1	HYSTERO_PHARYNX	HYSTERO_WHOLE_LARVAE	-7.23015	0.510124	0.00017819	0.00928626
TRINITY_DN29846_c0_g3_i1	HYSTERO_PHARYNX	HYSTERO_WHOLE_LARVAE	-7.2284	2.08845	3.0148e-07	4.92214e-05
TRINITY_DN43834_c3_g9_i3	HYSTERO_PHARYNX	HYSTERO_WHOLE_LARVAE	-7.22512	0.506188	0.000240144	0.0115879
TRINITY_DN40231_c5_g18_i1	HYSTERO_PHARYNX	HYSTERO_WHOLE_LARVAE	-7.22377	0.505084	0.000179672	0.00931526
TRINITY_DN28730_c0_g1_i2	HYSTERO_PHARYNX	HYSTERO_WHOLE_LARVAE	-7.21873	0.498128	0.0036207	0.0838773
TRINITY_DN37855_c1_g1_i5	HYSTERO_PHARYNX	HYSTERO_WHOLE_LARVAE	-7.21851	0.495775	0.00337331	0.0797883
TRINITY_DN41741_c1_g3_i1	HYSTERO_PHARYNX	HYSTERO_WHOLE_LARVAE	-7.21529	0.496628	0.000265613	0.012416
TRINITY_DN33336_c0_g10_i1	HYSTERO_PHARYNX	HYSTERO_WHOLE_LARVAE	-7.2118	0.493964	0.000255777	0.0120915
TRINITY_DN41877_c5_g5_i1	HYSTERO_PHARYNX	HYSTERO_WHOLE_LARVAE	-7.20909	3.27737	3.12369e-10	1.16946e-07
TRINITY_DN34465_c0_g4_i1	HYSTERO_PHARYNX	HYSTERO_WHOLE_LARVAE	-7.2089	0.49154	0.00030808	0.0138792
TRINITY_DN42533_c0_g3_i3	HYSTERO_PHARYNX	HYSTERO_WHOLE_LARVAE	-7.20684	0.491967	0.000451254	0.0185113
TRINITY_DN41991_c1_g4_i3	HYSTERO_PHARYNX	HYSTERO_WHOLE_LARVAE	-7.20357	0.487558	0.000211021	0.0105176
TRINITY_DN42146_c1_g23_i2	HYSTERO_PHARYNX	HYSTERO_WHOLE_LARVAE	-7.20239	0.488334	0.000165946	0.0087603
TRINITY_DN41011_c3_g1_i4	HYSTERO_PHARYNX	HYSTERO_WHOLE_LARVAE	-7.20088	0.485125	0.000503773	0.0201456
TRINITY_DN40318_c0_g7_i1	HYSTERO_PHARYNX	HYSTERO_WHOLE_LARVAE	-7.20003	0.484835	0.000245617	0.0117092
TRINITY_DN42625_c1_g2_i1	HYSTERO_PHARYNX	HYSTERO_WHOLE_LARVAE	-7.19865	0.48557	0.00034284	0.0150293
TRINITY_DN33581_c1_g4_i1	HYSTERO_PHARYNX	HYSTERO_WHOLE_LARVAE	-7.19846	0.483617	0.000209563	0.0104609
TRINITY_DN44867_c5_g4_i2	HYSTERO_PHARYNX	HYSTERO_WHOLE_LARVAE	-7.19697	0.482399	0.000215501	0.0106605
TRINITY_DN40159_c4_g16_i1	HYSTERO_PHARYNX	HYSTERO_WHOLE_LARVAE	-7.18822	0.473623	0.000426169	0.0176235
TRINITY_DN43291_c3_g15_i1	HYSTERO_PHARYNX	HYSTERO_WHOLE_LARVAE	-7.18321	0.4695	0.00123956	0.0390279
TRINITY_DN38922_c2_g1_i1	HYSTERO_PHARYNX	HYSTERO_WHOLE_LARVAE	-7.18315	0.46979	0.000292705	0.0133341
TRINITY_DN6133_c0_g1_i1	HYSTERO_PHARYNX	HYSTERO_WHOLE_LARVAE	-7.18151	0.468511	0.000282997	0.0130193
TRINITY_DN40323_c1_g1_i3	HYSTERO_PHARYNX	HYSTERO_WHOLE_LARVAE	-7.18021	0.469343	0.000186454	0.0095566
TRINITY_DN39219_c0_g4_i1	HYSTERO_PHARYNX	HYSTERO_WHOLE_LARVAE	-7.1764	0.464571	0.000257248	0.0121434
TRINITY_DN32720_c0_g1_i1	HYSTERO_PHARYNX	HYSTERO_WHOLE_LARVAE	-7.17466	0.46324	0.000246776	0.0117256
TRINITY_DN43947_c8_g6_i1	HYSTERO_PHARYNX	HYSTERO_WHOLE_LARVAE	-7.17466	0.46324	0.000246761	0.0117256
TRINITY_DN29785_c0_g2_i1	HYSTERO_PHARYNX	HYSTERO_WHOLE_LARVAE	-7.16955	0.45929	0.000242681	0.0116506
TRINITY_DN33450_c0_g2_i3	HYSTERO_PHARYNX	HYSTERO_WHOLE_LARVAE	-7.16927	0.458196	0.00372886	0.0857731
TRINITY_DN44184_c5_g24_i1	HYSTERO_PHARYNX	HYSTERO_WHOLE_LARVAE	-7.16723	0.461051	0.000287777	0.0131741
TRINITY_DN35152_c0_g4_i1	HYSTERO_PHARYNX	HYSTERO_WHOLE_LARVAE	-7.16382	2.01205	1.37262e-06	0.000176016
TRINITY_DN43807_c0_g3_i3	HYSTERO_PHARYNX	HYSTERO_WHOLE_LARVAE	-7.15734	0.44779	0.000403009	0.0169704
TRINITY_DN30556_c0_g4_i1	HYSTERO_PHARYNX	HYSTERO_WHOLE_LARVAE	-7.15584	0.448685	0.000212081	0.0105543
TRINITY_DN38964_c22_g3_i1	HYSTERO_PHARYNX	HYSTERO_WHOLE_LARVAE	-7.15564	0.446493	0.000369112	0.0159344
TRINITY_DN43278_c1_g2_i1	HYSTERO_PHARYNX	HYSTERO_WHOLE_LARVAE	-7.15201	0.440182	0.00383297	0.0873962
TRINITY_DN43807_c0_g13_i1	HYSTERO_PHARYNX	HYSTERO_WHOLE_LARVAE	-7.14853	0.441054	0.000397959	0.0167852
TRINITY_DN41877_c5_g16_i1	HYSTERO_PHARYNX	HYSTERO_WHOLE_LARVAE	-7.14754	0.437617	0.000908154	0.0312025
TRINITY_DN43391_c1_g6_i1	HYSTERO_PHARYNX	HYSTERO_WHOLE_LARVAE	-7.14694	0.439848	0.000304502	0.013756
TRINITY_DN35975_c7_g3_i1	HYSTERO_PHARYNX	HYSTERO_WHOLE_LARVAE	-7.14663	0.44173	0.00469527	0.100713
TRINITY_DN43732_c0_g1_i5	HYSTERO_PHARYNX	HYSTERO_WHOLE_LARVAE	-7.1459	0.440863	0.000310742	0.0139508
TRINITY_DN38023_c0_g3_i1	HYSTERO_PHARYNX	HYSTERO_WHOLE_LARVAE	-7.14571	0.436261	0.000865333	0.0301285
TRINITY_DN44021_c6_g9_i1	HYSTERO_PHARYNX	HYSTERO_WHOLE_LARVAE	-7.14332	0.437098	0.000322558	0.0143039
TRINITY_DN30706_c0_g3_i1	HYSTERO_PHARYNX	HYSTERO_WHOLE_LARVAE	-7.14289	0.440434	0.000324964	0.014391
TRINITY_DN17857_c0_g1_i1	HYSTERO_PHARYNX	HYSTERO_WHOLE_LARVAE	-7.14208	0.438025	0.00023734	0.0114696
TRINITY_DN31313_c0_g1_i1	HYSTERO_PHARYNX	HYSTERO_WHOLE_LARVAE	-7.14113	0.439139	0.000405486	0.0170417
TRINITY_DN37260_c0_g1_i1	HYSTERO_PHARYNX	HYSTERO_WHOLE_LARVAE	-7.13575	0.438572	0.00366269	0.0846394
TRINITY_DN10864_c0_g1_i1	HYSTERO_PHARYNX	HYSTERO_WHOLE_LARVAE	-7.13471	0.43047	0.00026529	0.0124151
TRINITY_DN41119_c0_g3_i2	HYSTERO_PHARYNX	HYSTERO_WHOLE_LARVAE	-7.13153	1.99766	5.43808e-07	8.20029e-05
TRINITY_DN41083_c5_g1_i1	HYSTERO_PHARYNX	HYSTERO_WHOLE_LARVAE	-7.12848	0.427452	0.000245323	0.0117077
TRINITY_DN42559_c2_g1_i1	HYSTERO_PHARYNX	HYSTERO_WHOLE_LARVAE	-7.12771	0.425085	0.000244187	0.0116825
TRINITY_DN33523_c0_g2_i5	HYSTERO_PHARYNX	HYSTERO_WHOLE_LARVAE	-7.12432	0.427246	0.00390924	0.0887624
TRINITY_DN37617_c0_g2_i1	HYSTERO_PHARYNX	HYSTERO_WHOLE_LARVAE	-7.12423	0.420162	0.00047597	0.0192465
TRINITY_DN33995_c0_g2_i1	HYSTERO_PHARYNX	HYSTERO_WHOLE_LARVAE	-7.11926	0.418465	0.000309497	0.0139121
TRINITY_DN27910_c0_g1_i1	HYSTERO_PHARYNX	HYSTERO_WHOLE_LARVAE	-7.11856	0.415961	0.000424677	0.0175892
TRINITY_DN30513_c1_g3_i2	HYSTERO_PHARYNX	HYSTERO_WHOLE_LARVAE	-7.11788	0.425359	0.00414089	0.0922538
TRINITY_DN40511_c0_g3_i2	HYSTERO_PHARYNX	HYSTERO_WHOLE_LARVAE	-7.11703	0.414735	0.000393207	0.0166447
TRINITY_DN42363_c3_g6_i1	HYSTERO_PHARYNX	HYSTERO_WHOLE_LARVAE	-7.1158	0.415781	0.000363981	0.0157442
TRINITY_DN40050_c6_g4_i1	HYSTERO_PHARYNX	HYSTERO_WHOLE_LARVAE	-7.11506	0.413316	0.000373381	0.0160567
TRINITY_DN21182_c0_g1_i1	HYSTERO_PHARYNX	HYSTERO_WHOLE_LARVAE	-7.11506	0.413316	0.000373198	0.0160567
TRINITY_DN42096_c1_g1_i1	HYSTERO_PHARYNX	HYSTERO_WHOLE_LARVAE	-7.11233	3.20642	2.84231e-09	8.30298e-07
TRINITY_DN44793_c0_g7_i2	HYSTERO_PHARYNX	HYSTERO_WHOLE_LARVAE	-7.11199	0.412952	0.000244614	0.0116825
TRINITY_DN40140_c0_g2_i3	HYSTERO_PHARYNX	HYSTERO_WHOLE_LARVAE	-7.10599	0.406399	0.000425457	0.0176083
TRINITY_DN37997_c3_g2_i6	HYSTERO_PHARYNX	HYSTERO_WHOLE_LARVAE	-7.10312	0.406148	0.00026845	0.0124912
TRINITY_DN39807_c2_g4_i1	HYSTERO_PHARYNX	HYSTERO_WHOLE_LARVAE	-7.09902	0.398646	0.000683019	0.0255712
TRINITY_DN41606_c1_g10_i1	HYSTERO_PHARYNX	HYSTERO_WHOLE_LARVAE	-7.09869	3.83275	1.97785e-11	9.68747e-09
TRINITY_DN29065_c0_g1_i2	HYSTERO_PHARYNX	HYSTERO_WHOLE_LARVAE	-7.09375	1.96253	7.72686e-07	0.00010895
TRINITY_DN44238_c1_g8_i3	HYSTERO_PHARYNX	HYSTERO_WHOLE_LARVAE	-7.0926	0.398039	0.00027	0.0125454
TRINITY_DN39582_c2_g2_i5	HYSTERO_PHARYNX	HYSTERO_WHOLE_LARVAE	-7.09186	0.3956	0.000266118	0.0124182
TRINITY_DN38764_c0_g1_i1	HYSTERO_PHARYNX	HYSTERO_WHOLE_LARVAE	-7.08915	2.67634	9.83523e-08	1.85172e-05
TRINITY_DN40318_c0_g9_i2	HYSTERO_PHARYNX	HYSTERO_WHOLE_LARVAE	-7.08833	0.392879	0.000259995	0.0122288
TRINITY_DN28819_c0_g1_i13	HYSTERO_PHARYNX	HYSTERO_WHOLE_LARVAE	-7.08769	0.395091	0.00412773	0.0921678
TRINITY_DN24392_c0_g2_i1	HYSTERO_PHARYNX	HYSTERO_WHOLE_LARVAE	-7.08115	0.387379	0.000273715	0.0126788
TRINITY_DN20729_c0_g1_i2	HYSTERO_PHARYNX	HYSTERO_WHOLE_LARVAE	-7.0807	0.384939	0.000415295	0.0172977
TRINITY_DN19872_c0_g1_i1	HYSTERO_PHARYNX	HYSTERO_WHOLE_LARVAE	-7.07726	0.382244	0.000443431	0.0182479
TRINITY_DN44233_c1_g16_i1	HYSTERO_PHARYNX	HYSTERO_WHOLE_LARVAE	-7.07523	0.3808	0.000375485	0.0161347
TRINITY_DN39762_c8_g18_i1	HYSTERO_PHARYNX	HYSTERO_WHOLE_LARVAE	-7.07514	0.380752	0.000386299	0.0164419
TRINITY_DN41504_c6_g3_i1	HYSTERO_PHARYNX	HYSTERO_WHOLE_LARVAE	-7.07383	0.381816	0.000330076	0.0145678
TRINITY_DN36831_c1_g3_i1	HYSTERO_PHARYNX	HYSTERO_WHOLE_LARVAE	-7.07368	0.379497	0.000453566	0.0185651
TRINITY_DN20118_c0_g1_i3	HYSTERO_PHARYNX	HYSTERO_WHOLE_LARVAE	-7.07303	0.384214	0.00409219	0.0916704
TRINITY_DN37588_c0_g8_i1	HYSTERO_PHARYNX	HYSTERO_WHOLE_LARVAE	-7.07209	0.375615	0.000975751	0.0329685
TRINITY_DN25134_c0_g1_i1	HYSTERO_PHARYNX	HYSTERO_WHOLE_LARVAE	-7.07145	0.377956	0.000388304	0.0164857
TRINITY_DN44793_c0_g2_i1	HYSTERO_PHARYNX	HYSTERO_WHOLE_LARVAE	-7.06782	0.375204	0.000355042	0.0154431
TRINITY_DN38907_c0_g2_i1	HYSTERO_PHARYNX	HYSTERO_WHOLE_LARVAE	-7.06746	0.378942	0.000419345	0.0174441
TRINITY_DN41672_c0_g3_i3	HYSTERO_PHARYNX	HYSTERO_WHOLE_LARVAE	-7.06426	0.369941	0.000758705	0.0275498
TRINITY_DN42525_c10_g8_i1	HYSTERO_PHARYNX	HYSTERO_WHOLE_LARVAE	-7.06365	1.8835	8.50513e-07	0.000117383
TRINITY_DN36607_c0_g1_i5	HYSTERO_PHARYNX	HYSTERO_WHOLE_LARVAE	-7.0628	0.376347	0.00439136	0.0963186
TRINITY_DN44097_c2_g18_i1	HYSTERO_PHARYNX	HYSTERO_WHOLE_LARVAE	-7.05668	0.364348	0.00064307	0.0244123
TRINITY_DN43192_c1_g1_i1	HYSTERO_PHARYNX	HYSTERO_WHOLE_LARVAE	-7.05606	0.368176	0.000391704	0.0166125
TRINITY_DN38222_c5_g9_i1	HYSTERO_PHARYNX	HYSTERO_WHOLE_LARVAE	-7.05292	0.361475	0.000761368	0.0276157
TRINITY_DN40371_c4_g6_i1	HYSTERO_PHARYNX	HYSTERO_WHOLE_LARVAE	-7.04974	0.361385	0.000316263	0.0141305
TRINITY_DN44573_c5_g5_i1	HYSTERO_PHARYNX	HYSTERO_WHOLE_LARVAE	-7.04793	0.357511	0.000787082	0.028234
TRINITY_DN37874_c0_g3_i2	HYSTERO_PHARYNX	HYSTERO_WHOLE_LARVAE	-7.04787	0.359975	0.000309665	0.0139121
TRINITY_DN44393_c1_g1_i1	HYSTERO_PHARYNX	HYSTERO_WHOLE_LARVAE	-7.04542	0.355953	0.000482182	0.0194133
TRINITY_DN44956_c3_g1_i1	HYSTERO_PHARYNX	HYSTERO_WHOLE_LARVAE	-7.04542	0.355953	0.00048199	0.0194133
TRINITY_DN39728_c0_g1_i1	HYSTERO_PHARYNX	HYSTERO_WHOLE_LARVAE	-7.04522	0.360968	0.00446885	0.0975911
TRINITY_DN38406_c0_g22_i1	HYSTERO_PHARYNX	HYSTERO_WHOLE_LARVAE	-7.04487	0.357386	0.00454251	0.0985718
TRINITY_DN10739_c0_g1_i3	HYSTERO_PHARYNX	HYSTERO_WHOLE_LARVAE	-7.04202	0.353256	0.00052837	0.0209492
TRINITY_DN44378_c0_g1_i1	HYSTERO_PHARYNX	HYSTERO_WHOLE_LARVAE	-7.03815	0.350415	0.000444073	0.0182628
TRINITY_DN20312_c0_g3_i1	HYSTERO_PHARYNX	HYSTERO_WHOLE_LARVAE	-7.03801	0.350368	0.000412531	0.0172266
TRINITY_DN57581_c0_g1_i1	HYSTERO_PHARYNX	HYSTERO_WHOLE_LARVAE	-7.03733	0.346193	0.0049108	0.103959
TRINITY_DN44744_c0_g1_i1	HYSTERO_PHARYNX	HYSTERO_WHOLE_LARVAE	-7.03603	0.348899	0.00043176	0.0178226
TRINITY_DN29785_c0_g3_i1	HYSTERO_PHARYNX	HYSTERO_WHOLE_LARVAE	-7.03568	1.90749	5.4161e-07	8.18609e-05
TRINITY_DN44097_c2_g2_i4	HYSTERO_PHARYNX	HYSTERO_WHOLE_LARVAE	-7.03458	0.344858	0.00135459	0.0417624
TRINITY_DN44793_c0_g6_i1	HYSTERO_PHARYNX	HYSTERO_WHOLE_LARVAE	-7.03421	0.347523	0.000397635	0.0167852
TRINITY_DN44069_c1_g1_i4	HYSTERO_PHARYNX	HYSTERO_WHOLE_LARVAE	-7.03393	0.352655	0.00438298	0.0961997
TRINITY_DN27741_c0_g3_i1	HYSTERO_PHARYNX	HYSTERO_WHOLE_LARVAE	-7.03141	0.347424	0.000345952	0.0151018
TRINITY_DN41354_c0_g3_i2	HYSTERO_PHARYNX	HYSTERO_WHOLE_LARVAE	-7.03132	0.347378	0.000325654	0.0144117
TRINITY_DN34341_c0_g1_i1	HYSTERO_PHARYNX	HYSTERO_WHOLE_LARVAE	-7.03051	0.344721	0.000375739	0.016135
TRINITY_DN42946_c4_g13_i1	HYSTERO_PHARYNX	HYSTERO_WHOLE_LARVAE	-7.02633	0.345911	0.000684722	0.0256056
TRINITY_DN41112_c0_g1_i3	HYSTERO_PHARYNX	HYSTERO_WHOLE_LARVAE	-7.02607	4.26243	3.25128e-10	1.21028e-07
TRINITY_DN41275_c1_g4_i1	HYSTERO_PHARYNX	HYSTERO_WHOLE_LARVAE	-7.02475	0.337793	0.000861615	0.0300151
TRINITY_DN41312_c8_g5_i1	HYSTERO_PHARYNX	HYSTERO_WHOLE_LARVAE	-7.02475	0.337793	0.000861	0.0300097
TRINITY_DN35152_c0_g2_i1	HYSTERO_PHARYNX	HYSTERO_WHOLE_LARVAE	-7.02089	0.334969	0.000733367	0.0270061
TRINITY_DN36414_c1_g2_i1	HYSTERO_PHARYNX	HYSTERO_WHOLE_LARVAE	-7.02084	1.89484	1.38847e-06	0.000176722
TRINITY_DN44028_c0_g7_i1	HYSTERO_PHARYNX	HYSTERO_WHOLE_LARVAE	-7.02042	1.87761	1.05375e-06	0.000141535
TRINITY_DN37359_c0_g4_i1	HYSTERO_PHARYNX	HYSTERO_WHOLE_LARVAE	-7.01976	1.87721	4.07967e-06	0.000434252
TRINITY_DN43091_c0_g1_i1	HYSTERO_PHARYNX	HYSTERO_WHOLE_LARVAE	-7.01917	0.333626	0.000711801	0.0263659
TRINITY_DN35160_c0_g6_i1	HYSTERO_PHARYNX	HYSTERO_WHOLE_LARVAE	-7.01895	0.333486	0.000841877	0.0295487
TRINITY_DN40276_c0_g1_i2	HYSTERO_PHARYNX	HYSTERO_WHOLE_LARVAE	-7.01315	0.329216	0.000706404	0.0262207
TRINITY_DN39210_c0_g6_i3	HYSTERO_PHARYNX	HYSTERO_WHOLE_LARVAE	-7.01202	0.330651	0.000413771	0.0172563
TRINITY_DN16087_c1_g2_i1	HYSTERO_PHARYNX	HYSTERO_WHOLE_LARVAE	-6.99494	0.31779	0.000407953	0.0171012
TRINITY_DN4908_c0_g2_i1	HYSTERO_PHARYNX	HYSTERO_WHOLE_LARVAE	-6.99415	0.312187	0.00122595	0.0387493
TRINITY_DN61450_c0_g1_i1	HYSTERO_PHARYNX	HYSTERO_WHOLE_LARVAE	-6.99409	0.314998	0.000466543	0.0189713
TRINITY_DN43686_c4_g3_i1	HYSTERO_PHARYNX	HYSTERO_WHOLE_LARVAE	-6.99015	0.309318	0.00100872	0.0337154
TRINITY_DN38388_c6_g7_i2	HYSTERO_PHARYNX	HYSTERO_WHOLE_LARVAE	-6.98899	0.307674	0.00605282	0.12036
TRINITY_DN38306_c0_g3_i1	HYSTERO_PHARYNX	HYSTERO_WHOLE_LARVAE	-6.98551	0.310697	0.000508843	0.020311
TRINITY_DN40698_c0_g10_i1	HYSTERO_PHARYNX	HYSTERO_WHOLE_LARVAE	-6.98273	0.30642	0.00045945	0.0187576
TRINITY_DN41877_c5_g14_i3	HYSTERO_PHARYNX	HYSTERO_WHOLE_LARVAE	-6.98267	2.57495	4.81406e-07	7.41377e-05
TRINITY_DN45049_c3_g10_i1	HYSTERO_PHARYNX	HYSTERO_WHOLE_LARVAE	-6.9822	0.303524	0.000819511	0.0290465
TRINITY_DN43980_c1_g10_i1	HYSTERO_PHARYNX	HYSTERO_WHOLE_LARVAE	-6.98066	0.304917	0.000426365	0.0176235
TRINITY_DN41300_c0_g9_i1	HYSTERO_PHARYNX	HYSTERO_WHOLE_LARVAE	-6.98028	0.302107	0.000752388	0.0274428
TRINITY_DN40159_c4_g8_i1	HYSTERO_PHARYNX	HYSTERO_WHOLE_LARVAE	-6.98028	0.302107	0.000752311	0.0274428
TRINITY_DN38885_c4_g6_i1	HYSTERO_PHARYNX	HYSTERO_WHOLE_LARVAE	-6.96794	0.288962	0.00596571	0.119137
TRINITY_DN44734_c4_g2_i1	HYSTERO_PHARYNX	HYSTERO_WHOLE_LARVAE	-6.96716	0.294787	0.000480109	0.0193658
TRINITY_DN41472_c1_g4_i7	HYSTERO_PHARYNX	HYSTERO_WHOLE_LARVAE	-6.9671	0.289055	0.00188488	0.0526303
TRINITY_DN39584_c2_g3_i2	HYSTERO_PHARYNX	HYSTERO_WHOLE_LARVAE	-6.9666	6.9468	7.53289e-14	5.77893e-11
TRINITY_DN28628_c0_g1_i1	HYSTERO_PHARYNX	HYSTERO_WHOLE_LARVAE	-6.96504	0.287577	0.00191975	0.0532842
TRINITY_DN43152_c1_g10_i1	HYSTERO_PHARYNX	HYSTERO_WHOLE_LARVAE	-6.96502	0.287623	0.00167591	0.0484269
TRINITY_DN44468_c2_g5_i1	HYSTERO_PHARYNX	HYSTERO_WHOLE_LARVAE	-6.96502	0.287623	0.00167558	0.0484269
TRINITY_DN28863_c0_g2_i1	HYSTERO_PHARYNX	HYSTERO_WHOLE_LARVAE	-6.9626	0.289035	0.00059103	0.0229585
TRINITY_DN43563_c5_g17_i4	HYSTERO_PHARYNX	HYSTERO_WHOLE_LARVAE	-6.9626	0.289035	0.000590854	0.0229585
TRINITY_DN32757_c0_g1_i7	HYSTERO_PHARYNX	HYSTERO_WHOLE_LARVAE	-6.96047	0.287471	0.000706377	0.0262207
TRINITY_DN37473_c0_g4_i8	HYSTERO_PHARYNX	HYSTERO_WHOLE_LARVAE	-6.95854	0.286043	0.000620815	0.0238173
TRINITY_DN30664_c0_g1_i2	HYSTERO_PHARYNX	HYSTERO_WHOLE_LARVAE	-6.95677	0.281703	0.00142264	0.043165
TRINITY_DN24222_c0_g3_i1	HYSTERO_PHARYNX	HYSTERO_WHOLE_LARVAE	-6.95673	0.284659	0.000555508	0.021826
TRINITY_DN34911_c0_g2_i2	HYSTERO_PHARYNX	HYSTERO_WHOLE_LARVAE	-6.95273	0.281707	0.000539411	0.0212834
TRINITY_DN598_c0_g1_i1	HYSTERO_PHARYNX	HYSTERO_WHOLE_LARVAE	-6.95099	0.28032	0.000593208	0.023021
TRINITY_DN38135_c0_g9_i1	HYSTERO_PHARYNX	HYSTERO_WHOLE_LARVAE	-6.95085	0.280275	0.00053408	0.0211173
TRINITY_DN44991_c4_g1_i1	HYSTERO_PHARYNX	HYSTERO_WHOLE_LARVAE	-6.95063	0.277298	0.00115473	0.0371191
TRINITY_DN34755_c1_g1_i1	HYSTERO_PHARYNX	HYSTERO_WHOLE_LARVAE	-6.94898	0.27145	0.00826085	0.149647
TRINITY_DN30755_c0_g1_i6	HYSTERO_PHARYNX	HYSTERO_WHOLE_LARVAE	-6.94863	0.275859	0.00104557	0.0345921
TRINITY_DN43567_c8_g4_i4	HYSTERO_PHARYNX	HYSTERO_WHOLE_LARVAE	-6.94861	0.274555	0.00733829	0.138069
TRINITY_DN43755_c1_g12_i1	HYSTERO_PHARYNX	HYSTERO_WHOLE_LARVAE	-6.94852	3.38857	1.30131e-09	4.20641e-07
TRINITY_DN38676_c3_g2_i2	HYSTERO_PHARYNX	HYSTERO_WHOLE_LARVAE	-6.94654	0.274326	0.00111407	0.0361603
TRINITY_DN31654_c0_g3_i1	HYSTERO_PHARYNX	HYSTERO_WHOLE_LARVAE	-6.93832	0.274289	0.00600256	0.119639
TRINITY_DN42993_c1_g16_i4	HYSTERO_PHARYNX	HYSTERO_WHOLE_LARVAE	-6.93716	0.270038	0.000540635	0.0213188
TRINITY_DN30534_c1_g2_i1	HYSTERO_PHARYNX	HYSTERO_WHOLE_LARVAE	-6.93684	0.269902	0.000672409	0.0252786
TRINITY_DN44994_c3_g4_i1	HYSTERO_PHARYNX	HYSTERO_WHOLE_LARVAE	-6.9364	0.266969	0.000821023	0.0290515
TRINITY_DN37160_c5_g6_i1	HYSTERO_PHARYNX	HYSTERO_WHOLE_LARVAE	-6.93493	0.268461	0.000632597	0.0241058
TRINITY_DN37288_c0_g1_i8	HYSTERO_PHARYNX	HYSTERO_WHOLE_LARVAE	-6.93308	0.264164	0.00136986	0.0420927
TRINITY_DN33077_c0_g1_i3	HYSTERO_PHARYNX	HYSTERO_WHOLE_LARVAE	-6.9323	0.266793	0.00773982	0.143115
TRINITY_DN41283_c1_g2_i1	HYSTERO_PHARYNX	HYSTERO_WHOLE_LARVAE	-6.93118	0.268779	0.00646949	0.126521
TRINITY_DN38368_c0_g2_i1	HYSTERO_PHARYNX	HYSTERO_WHOLE_LARVAE	-6.93063	0.262624	0.000860672	0.0300097
TRINITY_DN38802_c1_g1_i11	HYSTERO_PHARYNX	HYSTERO_WHOLE_LARVAE	-6.92987	5.51251	1.20565e-07	2.2336e-05
TRINITY_DN19942_c0_g1_i1	HYSTERO_PHARYNX	HYSTERO_WHOLE_LARVAE	-6.92879	0.261173	0.000997193	0.0334846
TRINITY_DN41119_c0_g1_i2	HYSTERO_PHARYNX	HYSTERO_WHOLE_LARVAE	-6.92647	0.259631	0.000736843	0.0270881
TRINITY_DN31190_c0_g1_i1	HYSTERO_PHARYNX	HYSTERO_WHOLE_LARVAE	-6.9226	0.253583	0.00174045	0.049662
TRINITY_DN44956_c3_g5_i2	HYSTERO_PHARYNX	HYSTERO_WHOLE_LARVAE	-6.92063	0.255224	0.000827394	0.0292135
TRINITY_DN40847_c1_g2_i1	HYSTERO_PHARYNX	HYSTERO_WHOLE_LARVAE	-6.9203	0.255134	0.000655909	0.0247698
TRINITY_DN29209_c0_g1_i1	HYSTERO_PHARYNX	HYSTERO_WHOLE_LARVAE	-6.92021	0.255088	0.000703563	0.0261702
TRINITY_DN44941_c1_g1_i1	HYSTERO_PHARYNX	HYSTERO_WHOLE_LARVAE	-6.91818	0.253587	0.000715936	0.0264539
TRINITY_DN34522_c0_g1_i1	HYSTERO_PHARYNX	HYSTERO_WHOLE_LARVAE	-6.91801	0.259689	0.00613256	0.121623
TRINITY_DN35860_c0_g10_i1	HYSTERO_PHARYNX	HYSTERO_WHOLE_LARVAE	-6.91233	0.249214	0.000614041	0.0236689
TRINITY_DN6586_c0_g1_i1	HYSTERO_PHARYNX	HYSTERO_WHOLE_LARVAE	-6.91215	0.246127	0.00125791	0.0394531
TRINITY_DN40637_c1_g10_i1	HYSTERO_PHARYNX	HYSTERO_WHOLE_LARVAE	-6.91205	0.246037	0.00148868	0.0444987
TRINITY_DN33034_c0_g2_i3	HYSTERO_PHARYNX	HYSTERO_WHOLE_LARVAE	-6.91124	0.250822	0.000620593	0.0238173
TRINITY_DN39481_c0_g1_i6	HYSTERO_PHARYNX	HYSTERO_WHOLE_LARVAE	-6.91109	0.250777	0.000677594	0.0254119
TRINITY_DN15191_c0_g2_i1	HYSTERO_PHARYNX	HYSTERO_WHOLE_LARVAE	-6.90744	1.73681	2.34877e-06	0.000278699
TRINITY_DN41735_c0_g1_i1	HYSTERO_PHARYNX	HYSTERO_WHOLE_LARVAE	-6.90642	0.244785	0.000681323	0.0255224
TRINITY_DN37277_c0_g5_i1	HYSTERO_PHARYNX	HYSTERO_WHOLE_LARVAE	-6.90591	0.241632	0.0010887	0.0356029
TRINITY_DN15363_c0_g1_i2	HYSTERO_PHARYNX	HYSTERO_WHOLE_LARVAE	-6.90412	0.243186	0.000602761	0.0233031
TRINITY_DN44233_c1_g17_i1	HYSTERO_PHARYNX	HYSTERO_WHOLE_LARVAE	-6.90367	0.240071	0.00104393	0.0345729
TRINITY_DN27749_c0_g6_i1	HYSTERO_PHARYNX	HYSTERO_WHOLE_LARVAE	-6.90243	0.241812	0.000783219	0.0281419
TRINITY_DN33219_c0_g1_i1	HYSTERO_PHARYNX	HYSTERO_WHOLE_LARVAE	-6.90157	0.23851	0.00126777	0.0397051
TRINITY_DN39207_c0_g1_i1	HYSTERO_PHARYNX	HYSTERO_WHOLE_LARVAE	-6.89994	0.237172	0.00123938	0.0390279
TRINITY_DN42397_c0_g1_i1	HYSTERO_PHARYNX	HYSTERO_WHOLE_LARVAE	-6.89948	0.237037	0.0010746	0.0353549
TRINITY_DN44793_c0_g11_i1	HYSTERO_PHARYNX	HYSTERO_WHOLE_LARVAE	-6.89948	0.237037	0.00107454	0.0353549
TRINITY_DN37829_c1_g3_i1	HYSTERO_PHARYNX	HYSTERO_WHOLE_LARVAE	-6.89843	1.73022	1.27823e-06	0.000165872
TRINITY_DN43942_c1_g2_i4	HYSTERO_PHARYNX	HYSTERO_WHOLE_LARVAE	-6.89755	0.235608	0.000961023	0.0326402
TRINITY_DN42098_c0_g1_i1	HYSTERO_PHARYNX	HYSTERO_WHOLE_LARVAE	-6.89561	0.234133	0.0010014	0.0335689
TRINITY_DN42047_c5_g1_i5	HYSTERO_PHARYNX	HYSTERO_WHOLE_LARVAE	-6.8927	5.06522	6.96435e-12	3.82528e-09
TRINITY_DN35779_c0_g1_i2	HYSTERO_PHARYNX	HYSTERO_WHOLE_LARVAE	-6.89122	0.231046	0.00084862	0.0297213
TRINITY_DN43169_c0_g7_i1	HYSTERO_PHARYNX	HYSTERO_WHOLE_LARVAE	-6.88866	1.77272	4.00247e-06	0.000428837
TRINITY_DN38184_c0_g6_i1	HYSTERO_PHARYNX	HYSTERO_WHOLE_LARVAE	-6.88848	0.224754	0.00721444	0.136402
TRINITY_DN24349_c0_g1_i1	HYSTERO_PHARYNX	HYSTERO_WHOLE_LARVAE	-6.887	0.227865	0.00162831	0.0474599
TRINITY_DN11856_c0_g1_i1	HYSTERO_PHARYNX	HYSTERO_WHOLE_LARVAE	-6.88501	0.226519	0.000765739	0.0277125
TRINITY_DN39921_c2_g3_i2	HYSTERO_PHARYNX	HYSTERO_WHOLE_LARVAE	-6.88302	0.225037	0.000746238	0.0272795
TRINITY_DN40124_c1_g9_i13	HYSTERO_PHARYNX	HYSTERO_WHOLE_LARVAE	-6.88302	0.225037	0.000745914	0.0272795
TRINITY_DN32481_c0_g4_i1	HYSTERO_PHARYNX	HYSTERO_WHOLE_LARVAE	-6.87699	0.220541	0.000792473	0.0283805
TRINITY_DN33680_c0_g1_i1	HYSTERO_PHARYNX	HYSTERO_WHOLE_LARVAE	-6.87247	0.217346	0.000881486	0.030521
TRINITY_DN38406_c0_g9_i1	HYSTERO_PHARYNX	HYSTERO_WHOLE_LARVAE	-6.87247	0.217346	0.000881164	0.030521
TRINITY_DN44600_c10_g21_i1	HYSTERO_PHARYNX	HYSTERO_WHOLE_LARVAE	-6.87052	0.215903	0.000672695	0.0252786
TRINITY_DN42346_c0_g1_i4	HYSTERO_PHARYNX	HYSTERO_WHOLE_LARVAE	-6.87022	0.212643	0.00135594	0.0417835
TRINITY_DN37784_c0_g5_i13	HYSTERO_PHARYNX	HYSTERO_WHOLE_LARVAE	-6.86883	0.214502	0.000966596	0.0327782
TRINITY_DN36597_c0_g7_i1	HYSTERO_PHARYNX	HYSTERO_WHOLE_LARVAE	-6.86595	0.209604	0.00125325	0.0393257
TRINITY_DN7830_c0_g1_i1	HYSTERO_PHARYNX	HYSTERO_WHOLE_LARVAE	-6.86594	0.209515	0.00166	0.0480823
TRINITY_DN34751_c0_g1_i1	HYSTERO_PHARYNX	HYSTERO_WHOLE_LARVAE	-6.86378	0.20806	0.00120535	0.0382938
TRINITY_DN39291_c1_g1_i1	HYSTERO_PHARYNX	HYSTERO_WHOLE_LARVAE	-6.86254	4.6269	7.62919e-14	5.77893e-11
TRINITY_DN36921_c4_g4_i1	HYSTERO_PHARYNX	HYSTERO_WHOLE_LARVAE	-6.86231	0.209851	0.000675996	0.0253666
TRINITY_DN37883_c3_g9_i1	HYSTERO_PHARYNX	HYSTERO_WHOLE_LARVAE	-6.86193	0.206604	0.0012698	0.0397495
TRINITY_DN35010_c0_g1_i1	HYSTERO_PHARYNX	HYSTERO_WHOLE_LARVAE	-6.85748	0.203291	0.00255551	0.0652326
TRINITY_DN37181_c0_g15_i1	HYSTERO_PHARYNX	HYSTERO_WHOLE_LARVAE	-6.85533	0.201964	0.00100244	0.0335722
TRINITY_DN23415_c0_g2_i1	HYSTERO_PHARYNX	HYSTERO_WHOLE_LARVAE	-6.85364	0.200504	0.00135687	0.0417921
TRINITY_DN44122_c3_g2_i1	HYSTERO_PHARYNX	HYSTERO_WHOLE_LARVAE	-6.85017	3.29336	3.14723e-09	9.07168e-07
TRINITY_DN7850_c0_g1_i1	HYSTERO_PHARYNX	HYSTERO_WHOLE_LARVAE	-6.84984	0.200696	0.000677993	0.0254122
TRINITY_DN38736_c0_g5_i1	HYSTERO_PHARYNX	HYSTERO_WHOLE_LARVAE	-6.8487	0.202599	0.00112596	0.0364274
TRINITY_DN14679_c0_g1_i1	HYSTERO_PHARYNX	HYSTERO_WHOLE_LARVAE	-6.84463	0.194253	0.000834998	0.0293547
TRINITY_DN40159_c4_g11_i1	HYSTERO_PHARYNX	HYSTERO_WHOLE_LARVAE	-6.84247	0.192699	0.000819544	0.0290465
TRINITY_DN29599_c0_g2_i1	HYSTERO_PHARYNX	HYSTERO_WHOLE_LARVAE	-6.84237	0.192612	0.0010974	0.0357976
TRINITY_DN44522_c1_g5_i1	HYSTERO_PHARYNX	HYSTERO_WHOLE_LARVAE	-6.84237	0.192612	0.00109702	0.0357976
TRINITY_DN38545_c1_g2_i1	HYSTERO_PHARYNX	HYSTERO_WHOLE_LARVAE	-6.84043	0.191188	0.000798204	0.0285387
TRINITY_DN19862_c0_g1_i5	HYSTERO_PHARYNX	HYSTERO_WHOLE_LARVAE	-6.84026	0.1911	0.000933558	0.0319238
TRINITY_DN26410_c0_g6_i1	HYSTERO_PHARYNX	HYSTERO_WHOLE_LARVAE	-6.83833	0.186182	0.0022847	0.0599163
TRINITY_DN43948_c0_g26_i1	HYSTERO_PHARYNX	HYSTERO_WHOLE_LARVAE	-6.83818	0.189588	0.000829719	0.0292481
TRINITY_DN38812_c0_g1_i3	HYSTERO_PHARYNX	HYSTERO_WHOLE_LARVAE	-6.83474	0.182962	0.00776465	0.14334
TRINITY_DN40479_c0_g6_i1	HYSTERO_PHARYNX	HYSTERO_WHOLE_LARVAE	-6.83306	0.188573	0.00213737	0.0576303
TRINITY_DN7540_c0_g1_i1	HYSTERO_PHARYNX	HYSTERO_WHOLE_LARVAE	-6.83191	0.184999	0.000792313	0.0283805
TRINITY_DN39499_c5_g1_i3	HYSTERO_PHARYNX	HYSTERO_WHOLE_LARVAE	-6.83175	0.184912	0.00100289	0.0335722
TRINITY_DN40766_c0_g18_i3	HYSTERO_PHARYNX	HYSTERO_WHOLE_LARVAE	-6.82785	0.181964	0.00087056	0.0302619
TRINITY_DN44465_c2_g2_i3	HYSTERO_PHARYNX	HYSTERO_WHOLE_LARVAE	-6.82771	0.18192	0.000775148	0.0279753
TRINITY_DN40159_c4_g23_i3	HYSTERO_PHARYNX	HYSTERO_WHOLE_LARVAE	-6.82584	0.180444	0.00103054	0.0342689
TRINITY_DN41672_c0_g2_i2	HYSTERO_PHARYNX	HYSTERO_WHOLE_LARVAE	-6.82277	0.175244	0.00179028	0.0507146
TRINITY_DN31108_c0_g2_i1	HYSTERO_PHARYNX	HYSTERO_WHOLE_LARVAE	-6.82133	0.177272	0.00075555	0.0274936
TRINITY_DN44233_c1_g14_i1	HYSTERO_PHARYNX	HYSTERO_WHOLE_LARVAE	-6.81842	0.172227	0.00121204	0.0384118
TRINITY_DN42627_c0_g11_i3	HYSTERO_PHARYNX	HYSTERO_WHOLE_LARVAE	-6.81711	0.174181	0.000765044	0.0277125
TRINITY_DN3246_c0_g1_i1	HYSTERO_PHARYNX	HYSTERO_WHOLE_LARVAE	-6.81636	0.170695	0.00123162	0.038853
TRINITY_DN34487_c1_g1_i2	HYSTERO_PHARYNX	HYSTERO_WHOLE_LARVAE	-6.81276	0.171043	0.000757179	0.0275097
TRINITY_DN41735_c0_g3_i1	HYSTERO_PHARYNX	HYSTERO_WHOLE_LARVAE	-6.81176	0.167497	0.00109688	0.0357976
TRINITY_DN43865_c3_g2_i2	HYSTERO_PHARYNX	HYSTERO_WHOLE_LARVAE	-6.81172	0.167454	0.00124559	0.0391422
TRINITY_DN25356_c0_g2_i1	HYSTERO_PHARYNX	HYSTERO_WHOLE_LARVAE	-6.81172	0.167454	0.00124556	0.0391422
TRINITY_DN33881_c1_g1_i1	HYSTERO_PHARYNX	HYSTERO_WHOLE_LARVAE	-6.80981	0.166005	0.00111635	0.0361749
TRINITY_DN37996_c2_g4_i1	HYSTERO_PHARYNX	HYSTERO_WHOLE_LARVAE	-6.80981	0.166005	0.00111617	0.0361749
TRINITY_DN43013_c3_g11_i3	HYSTERO_PHARYNX	HYSTERO_WHOLE_LARVAE	-6.80735	0.164252	0.00169346	0.0487481
TRINITY_DN44071_c4_g10_i1	HYSTERO_PHARYNX	HYSTERO_WHOLE_LARVAE	-6.80701	2.40655	1.54739e-07	2.73176e-05
TRINITY_DN44028_c0_g4_i1	HYSTERO_PHARYNX	HYSTERO_WHOLE_LARVAE	-6.80553	0.162886	0.00112974	0.0365234
TRINITY_DN24276_c0_g2_i1	HYSTERO_PHARYNX	HYSTERO_WHOLE_LARVAE	-6.80426	0.16484	0.000783911	0.0281453
TRINITY_DN40628_c4_g1_i2	HYSTERO_PHARYNX	HYSTERO_WHOLE_LARVAE	-6.80327	0.161304	0.00102875	0.0342267
TRINITY_DN30473_c0_g2_i1	HYSTERO_PHARYNX	HYSTERO_WHOLE_LARVAE	-6.80087	0.159678	0.000979441	0.0330589
TRINITY_DN37064_c3_g1_i1	HYSTERO_PHARYNX	HYSTERO_WHOLE_LARVAE	-6.79866	0.158093	0.000967663	0.0327889
TRINITY_DN42044_c0_g4_i2	HYSTERO_PHARYNX	HYSTERO_WHOLE_LARVAE	-6.7971	2.39727	2.22577e-07	3.8056e-05
TRINITY_DN40442_c9_g1_i20	HYSTERO_PHARYNX	HYSTERO_WHOLE_LARVAE	-6.79652	0.152957	0.00228326	0.0599163
TRINITY_DN40606_c7_g1_i6	HYSTERO_PHARYNX	HYSTERO_WHOLE_LARVAE	-6.79637	0.156422	0.00142021	0.0431268
TRINITY_DN39003_c1_g8_i1	HYSTERO_PHARYNX	HYSTERO_WHOLE_LARVAE	-6.79568	0.158619	0.00094209	0.032148
TRINITY_DN40830_c2_g1_i1	HYSTERO_PHARYNX	HYSTERO_WHOLE_LARVAE	-6.79556	1.63461	2.36328e-06	0.000279911
TRINITY_DN44395_c0_g2_i3	HYSTERO_PHARYNX	HYSTERO_WHOLE_LARVAE	-6.79469	0.15505	0.00119629	0.0381076
TRINITY_DN42999_c0_g3_i1	HYSTERO_PHARYNX	HYSTERO_WHOLE_LARVAE	-6.79422	0.151362	0.00217678	0.0584018
TRINITY_DN31393_c0_g4_i2	HYSTERO_PHARYNX	HYSTERO_WHOLE_LARVAE	-6.792	0.149808	0.00199714	0.054595
TRINITY_DN37473_c0_g4_i6	HYSTERO_PHARYNX	HYSTERO_WHOLE_LARVAE	-6.78735	0.146569	0.00198661	0.0544213
TRINITY_DN17293_c0_g1_i1	HYSTERO_PHARYNX	HYSTERO_WHOLE_LARVAE	-6.78508	0.144969	0.00195815	0.0539594
TRINITY_DN40164_c0_g1_i3	HYSTERO_PHARYNX	HYSTERO_WHOLE_LARVAE	-6.78362	0.147142	0.000954759	0.0324783
TRINITY_DN39127_c0_g2_i1	HYSTERO_PHARYNX	HYSTERO_WHOLE_LARVAE	-6.78317	0.154332	0.00792112	0.145395
TRINITY_DN44793_c0_g5_i1	HYSTERO_PHARYNX	HYSTERO_WHOLE_LARVAE	-6.78281	0.143369	0.0019423	0.0536814
TRINITY_DN41903_c4_g3_i1	HYSTERO_PHARYNX	HYSTERO_WHOLE_LARVAE	-6.78281	0.143369	0.00194223	0.0536814
TRINITY_DN40243_c0_g1_i1	HYSTERO_PHARYNX	HYSTERO_WHOLE_LARVAE	-6.78138	0.145548	0.000901153	0.0310274
TRINITY_DN27655_c0_g1_i1	HYSTERO_PHARYNX	HYSTERO_WHOLE_LARVAE	-6.77915	0.143953	0.000867059	0.0301725
TRINITY_DN44752_c0_g7_i1	HYSTERO_PHARYNX	HYSTERO_WHOLE_LARVAE	-6.76962	0.133951	0.00147049	0.0441731
TRINITY_DN44242_c6_g4_i1	HYSTERO_PHARYNX	HYSTERO_WHOLE_LARVAE	-6.76822	0.136048	0.000892208	0.0307845
TRINITY_DN43917_c2_g1_i2	HYSTERO_PHARYNX	HYSTERO_WHOLE_LARVAE	-6.76727	0.132342	0.00131826	0.040854
TRINITY_DN42605_c0_g8_i1	HYSTERO_PHARYNX	HYSTERO_WHOLE_LARVAE	-6.7632	0.12532	0.00436679	0.0959412
TRINITY_DN44482_c5_g1_i1	HYSTERO_PHARYNX	HYSTERO_WHOLE_LARVAE	-6.7625	0.129079	0.0011785	0.0376696
TRINITY_DN38673_c2_g3_i1	HYSTERO_PHARYNX	HYSTERO_WHOLE_LARVAE	-6.7625	0.129079	0.00117811	0.0376696
TRINITY_DN41557_c0_g34_i1	HYSTERO_PHARYNX	HYSTERO_WHOLE_LARVAE	-6.76023	0.127466	0.00116658	0.0373804
TRINITY_DN12147_c0_g1_i1	HYSTERO_PHARYNX	HYSTERO_WHOLE_LARVAE	-6.75805	0.125895	0.0011084	0.0360483
TRINITY_DN41747_c2_g1_i1	HYSTERO_PHARYNX	HYSTERO_WHOLE_LARVAE	-6.75649	0.124406	0.00214066	0.0576713
TRINITY_DN35602_c0_g5_i2	HYSTERO_PHARYNX	HYSTERO_WHOLE_LARVAE	-6.75494	0.126507	0.00102014	0.0339577
TRINITY_DN28358_c0_g1_i3	HYSTERO_PHARYNX	HYSTERO_WHOLE_LARVAE	-6.75448	0.118785	0.00901241	0.158503
TRINITY_DN58071_c0_g1_i1	HYSTERO_PHARYNX	HYSTERO_WHOLE_LARVAE	-6.75344	0.122622	0.00122995	0.0388193
TRINITY_DN43807_c0_g5_i2	HYSTERO_PHARYNX	HYSTERO_WHOLE_LARVAE	-6.75117	0.121005	0.0012928	0.0402951
TRINITY_DN40438_c1_g8_i1	HYSTERO_PHARYNX	HYSTERO_WHOLE_LARVAE	-6.74891	0.119387	0.00137809	0.0422263
TRINITY_DN42146_c1_g14_i1	HYSTERO_PHARYNX	HYSTERO_WHOLE_LARVAE	-6.7465	0.113988	0.00274921	0.0688549
TRINITY_DN42146_c1_g22_i1	HYSTERO_PHARYNX	HYSTERO_WHOLE_LARVAE	-6.74642	0.114029	0.00224674	0.0595039
TRINITY_DN44312_c6_g5_i2	HYSTERO_PHARYNX	HYSTERO_WHOLE_LARVAE	-6.74602	0.120151	0.00118529	0.0378126
TRINITY_DN24898_c0_g1_i1	HYSTERO_PHARYNX	HYSTERO_WHOLE_LARVAE	-6.74595	1.64092	6.76139e-06	0.000654468
TRINITY_DN16740_c0_g1_i1	HYSTERO_PHARYNX	HYSTERO_WHOLE_LARVAE	-6.74475	0.116315	0.00108484	0.0355659
TRINITY_DN37746_c0_g2_i4	HYSTERO_PHARYNX	HYSTERO_WHOLE_LARVAE	-6.74475	0.116315	0.00108442	0.0355659
TRINITY_DN44147_c5_g9_i2	HYSTERO_PHARYNX	HYSTERO_WHOLE_LARVAE	-6.74461	0.116273	0.000994645	0.0334163
TRINITY_DN19541_c0_g1_i1	HYSTERO_PHARYNX	HYSTERO_WHOLE_LARVAE	-6.7441	2.28647	2.5535e-07	4.25429e-05
TRINITY_DN43754_c0_g1_i3	HYSTERO_PHARYNX	HYSTERO_WHOLE_LARVAE	-6.74236	5.8127	0.000630603	0.0240793
TRINITY_DN27681_c0_g4_i1	HYSTERO_PHARYNX	HYSTERO_WHOLE_LARVAE	-6.74233	0.114651	0.000987798	0.0332377
TRINITY_DN40686_c3_g1_i1	HYSTERO_PHARYNX	HYSTERO_WHOLE_LARVAE	-6.74223	0.11461	0.0010965	0.0357976
TRINITY_DN39926_c0_g4_i1	HYSTERO_PHARYNX	HYSTERO_WHOLE_LARVAE	-6.7419	0.110852	0.00197067	0.0541669
TRINITY_DN39879_c4_g7_i1	HYSTERO_PHARYNX	HYSTERO_WHOLE_LARVAE	-6.74173	0.110811	0.00190843	0.0530378
TRINITY_DN39107_c0_g1_i1	HYSTERO_PHARYNX	HYSTERO_WHOLE_LARVAE	-6.74031	0.113112	0.00113578	0.0366822
TRINITY_DN43739_c0_g1_i2	HYSTERO_PHARYNX	HYSTERO_WHOLE_LARVAE	-6.74005	0.113029	0.00100453	0.0335954
TRINITY_DN44021_c5_g2_i1	HYSTERO_PHARYNX	HYSTERO_WHOLE_LARVAE	-6.73986	0.112945	0.00150762	0.0449374
TRINITY_DN41530_c5_g1_i1	HYSTERO_PHARYNX	HYSTERO_WHOLE_LARVAE	-6.73466	1.62956	3.7443e-06	0.000410807
TRINITY_DN34394_c0_g1_i1	HYSTERO_PHARYNX	HYSTERO_WHOLE_LARVAE	-6.73354	0.108278	0.00111096	0.0360953
TRINITY_DN43042_c0_g1_i4	HYSTERO_PHARYNX	HYSTERO_WHOLE_LARVAE	-6.73251	0.104193	0.00295648	0.0727045
TRINITY_DN43740_c5_g10_i3	HYSTERO_PHARYNX	HYSTERO_WHOLE_LARVAE	-6.72769	0.101043	0.00160011	0.0469108
TRINITY_DN16412_c0_g1_i1	HYSTERO_PHARYNX	HYSTERO_WHOLE_LARVAE	-6.72638	0.103309	0.00134888	0.041625
TRINITY_DN36910_c0_g3_i2	HYSTERO_PHARYNX	HYSTERO_WHOLE_LARVAE	-6.72358	0.105597	0.00860657	0.1539
TRINITY_DN35052_c0_g1_i1	HYSTERO_PHARYNX	HYSTERO_WHOLE_LARVAE	-6.72308	0.0978052	0.00142847	0.0432612
TRINITY_DN41025_c4_g6_i2	HYSTERO_PHARYNX	HYSTERO_WHOLE_LARVAE	-6.72224	0.100211	0.0013043	0.0405565
TRINITY_DN44097_c2_g1_i1	HYSTERO_PHARYNX	HYSTERO_WHOLE_LARVAE	-6.72104	0.0962462	0.00151749	0.0451594
TRINITY_DN44739_c1_g15_i1	HYSTERO_PHARYNX	HYSTERO_WHOLE_LARVAE	-6.71994	0.098578	0.00120304	0.0382851
TRINITY_DN27871_c0_g1_i1	HYSTERO_PHARYNX	HYSTERO_WHOLE_LARVAE	-6.71916	0.0905902	0.00480318	0.102487
TRINITY_DN40159_c4_g2_i2	HYSTERO_PHARYNX	HYSTERO_WHOLE_LARVAE	-6.71849	0.0945625	0.00131665	0.0408235
TRINITY_DN24349_c0_g3_i1	HYSTERO_PHARYNX	HYSTERO_WHOLE_LARVAE	-6.71849	0.0945625	0.00131625	0.0408235
TRINITY_DN43399_c0_g3_i1	HYSTERO_PHARYNX	HYSTERO_WHOLE_LARVAE	-6.71841	0.0945213	0.00141747	0.0430884
TRINITY_DN26976_c0_g1_i1	HYSTERO_PHARYNX	HYSTERO_WHOLE_LARVAE	-6.71841	0.0945213	0.0014171	0.0430884
TRINITY_DN41748_c4_g10_i1	HYSTERO_PHARYNX	HYSTERO_WHOLE_LARVAE	-6.71622	5.87375	1.475e-14	1.28114e-11
TRINITY_DN48743_c0_g1_i1	HYSTERO_PHARYNX	HYSTERO_WHOLE_LARVAE	-6.71376	0.0912328	0.00148128	0.0443825
TRINITY_DN42332_c3_g1_i4	HYSTERO_PHARYNX	HYSTERO_WHOLE_LARVAE	-6.7048	0.0848049	0.00121976	0.0386097
TRINITY_DN44767_c0_g3_i1	HYSTERO_PHARYNX	HYSTERO_WHOLE_LARVAE	-6.70243	0.083154	0.00115005	0.0370331
TRINITY_DN28822_c0_g1_i1	HYSTERO_PHARYNX	HYSTERO_WHOLE_LARVAE	-6.70024	0.0815426	0.00125934	0.0394789
TRINITY_DN63395_c0_g1_i1	HYSTERO_PHARYNX	HYSTERO_WHOLE_LARVAE	-6.69996	0.0814613	0.00114175	0.0368204
TRINITY_DN38703_c0_g1_i1	HYSTERO_PHARYNX	HYSTERO_WHOLE_LARVAE	-6.6955	0.0782349	0.00111043	0.0360953
TRINITY_DN21067_c0_g1_i1	HYSTERO_PHARYNX	HYSTERO_WHOLE_LARVAE	-6.69458	0.0740848	0.00227266	0.0597933
TRINITY_DN33942_c0_g2_i1	HYSTERO_PHARYNX	HYSTERO_WHOLE_LARVAE	-6.69218	0.0724195	0.00225731	0.0595972
TRINITY_DN33077_c0_g1_i4	HYSTERO_PHARYNX	HYSTERO_WHOLE_LARVAE	-6.69187	0.070955	0.0105412	0.176325
TRINITY_DN10246_c0_g1_i1	HYSTERO_PHARYNX	HYSTERO_WHOLE_LARVAE	-6.68975	0.0707934	0.00203132	0.0551589
TRINITY_DN42993_c1_g6_i1	HYSTERO_PHARYNX	HYSTERO_WHOLE_LARVAE	-6.68975	0.0707934	0.00203087	0.0551589
TRINITY_DN37541_c1_g1_i1	HYSTERO_PHARYNX	HYSTERO_WHOLE_LARVAE	-6.68975	0.0707934	0.00203048	0.0551589
TRINITY_DN41402_c3_g1_i5	HYSTERO_PHARYNX	HYSTERO_WHOLE_LARVAE	-6.6891	0.0734259	0.00947508	0.164289
TRINITY_DN37030_c6_g3_i2	HYSTERO_PHARYNX	HYSTERO_WHOLE_LARVAE	-6.68739	0.069166	0.00183936	0.0518239
TRINITY_DN28130_c0_g1_i1	HYSTERO_PHARYNX	HYSTERO_WHOLE_LARVAE	-6.68724	1.56931	6.25502e-06	0.000611818
TRINITY_DN44311_c0_g30_i1	HYSTERO_PHARYNX	HYSTERO_WHOLE_LARVAE	-6.68255	0.0658268	0.00173395	0.0495851
TRINITY_DN37030_c2_g2_i1	HYSTERO_PHARYNX	HYSTERO_WHOLE_LARVAE	-6.68014	0.0641554	0.00170432	0.0489958
TRINITY_DN42891_c1_g4_i11	HYSTERO_PHARYNX	HYSTERO_WHOLE_LARVAE	-6.6794	0.0667814	0.00182245	0.0514608
TRINITY_DN39484_c0_g1_i1	HYSTERO_PHARYNX	HYSTERO_WHOLE_LARVAE	-6.67891	0.0666211	0.0016189	0.0472704
TRINITY_DN43017_c3_g2_i3	HYSTERO_PHARYNX	HYSTERO_WHOLE_LARVAE	-6.6761	2.26729	7.42144e-08	1.46059e-05
TRINITY_DN41427_c0_g4_i1	HYSTERO_PHARYNX	HYSTERO_WHOLE_LARVAE	-6.67539	0.0608491	0.00152859	0.0454068
TRINITY_DN47498_c0_g1_i1	HYSTERO_PHARYNX	HYSTERO_WHOLE_LARVAE	-6.67327	0.059254	0.00159586	0.0468073
TRINITY_DN40501_c0_g1_i2	HYSTERO_PHARYNX	HYSTERO_WHOLE_LARVAE	-6.67327	0.059254	0.00159569	0.0468073
TRINITY_DN43103_c2_g11_i4	HYSTERO_PHARYNX	HYSTERO_WHOLE_LARVAE	-6.67209	2.21704	5.06344e-07	7.72477e-05
TRINITY_DN3291_c0_g1_i1	HYSTERO_PHARYNX	HYSTERO_WHOLE_LARVAE	-6.67117	1.55453	1.08972e-05	0.000961892
TRINITY_DN20288_c0_g1_i1	HYSTERO_PHARYNX	HYSTERO_WHOLE_LARVAE	-6.66866	0.0516386	0.00484323	0.103038
TRINITY_DN39450_c4_g5_i1	HYSTERO_PHARYNX	HYSTERO_WHOLE_LARVAE	-6.66833	5.25457	2.5409e-07	4.24414e-05
TRINITY_DN29298_c0_g1_i1	HYSTERO_PHARYNX	HYSTERO_WHOLE_LARVAE	-6.6682	0.0558204	0.00156836	0.0462299
TRINITY_DN44507_c0_g9_i1	HYSTERO_PHARYNX	HYSTERO_WHOLE_LARVAE	-6.66559	2.25722	9.76136e-08	1.85172e-05
TRINITY_DN21822_c0_g1_i1	HYSTERO_PHARYNX	HYSTERO_WHOLE_LARVAE	-6.66429	1.56618	1.03307e-05	0.00092451
TRINITY_DN41354_c0_g11_i1	HYSTERO_PHARYNX	HYSTERO_WHOLE_LARVAE	-6.66369	0.0525811	0.00137299	0.0421491
TRINITY_DN33077_c0_g2_i1	HYSTERO_PHARYNX	HYSTERO_WHOLE_LARVAE	-6.66323	1.54744	3.40655e-06	0.000379339
TRINITY_DN40138_c3_g15_i1	HYSTERO_PHARYNX	HYSTERO_WHOLE_LARVAE	-6.6631	3.84955	2.23109e-09	6.76076e-07
TRINITY_DN42146_c1_g19_i1	HYSTERO_PHARYNX	HYSTERO_WHOLE_LARVAE	-6.66126	0.0508999	0.00130047	0.0404763
TRINITY_DN43056_c3_g1_i1	HYSTERO_PHARYNX	HYSTERO_WHOLE_LARVAE	-6.66126	0.0508999	0.00130031	0.0404763
TRINITY_DN41132_c0_g7_i1	HYSTERO_PHARYNX	HYSTERO_WHOLE_LARVAE	-6.65811	0.0518418	0.00143148	0.0433104
TRINITY_DN28538_c0_g1_i1	HYSTERO_PHARYNX	HYSTERO_WHOLE_LARVAE	-6.65807	0.0518813	0.00189752	0.0528023
TRINITY_DN44664_c1_g1_i1	HYSTERO_PHARYNX	HYSTERO_WHOLE_LARVAE	-6.65642	0.0475339	0.00123647	0.0389871
TRINITY_DN42344_c4_g5_i1	HYSTERO_PHARYNX	HYSTERO_WHOLE_LARVAE	-6.65413	0.0458886	0.00124082	0.0390487
TRINITY_DN37541_c1_g2_i1	HYSTERO_PHARYNX	HYSTERO_WHOLE_LARVAE	-6.6515	0.0441238	0.00165882	0.0480697
TRINITY_DN37077_c12_g1_i3	HYSTERO_PHARYNX	HYSTERO_WHOLE_LARVAE	-6.64942	0.0425546	0.00137191	0.042136
TRINITY_DN23994_c0_g1_i1	HYSTERO_PHARYNX	HYSTERO_WHOLE_LARVAE	-6.64588	0.0365119	0.00229883	0.0601658
TRINITY_DN29880_c0_g1_i1	HYSTERO_PHARYNX	HYSTERO_WHOLE_LARVAE	-6.64587	0.0364727	0.00261036	0.0662692
TRINITY_DN34916_c0_g7_i1	HYSTERO_PHARYNX	HYSTERO_WHOLE_LARVAE	-6.64338	0.0348118	0.00222898	0.0591937
TRINITY_DN13552_c0_g2_i1	HYSTERO_PHARYNX	HYSTERO_WHOLE_LARVAE	-6.64024	0.0359495	0.0100128	0.170661
TRINITY_DN33125_c0_g3_i1	HYSTERO_PHARYNX	HYSTERO_WHOLE_LARVAE	-6.64018	2.76792	1.98374e-07	3.41871e-05
TRINITY_DN39405_c1_g2_i6	HYSTERO_PHARYNX	HYSTERO_WHOLE_LARVAE	-6.63957	0.0357544	0.00161347	0.047154
TRINITY_DN37541_c1_g4_i1	HYSTERO_PHARYNX	HYSTERO_WHOLE_LARVAE	-6.63941	0.0357154	0.0022245	0.059127
TRINITY_DN41310_c3_g2_i4	HYSTERO_PHARYNX	HYSTERO_WHOLE_LARVAE	-6.63864	0.0385672	0.00271767	0.0682486
TRINITY_DN31862_c0_g5_i1	HYSTERO_PHARYNX	HYSTERO_WHOLE_LARVAE	-6.63726	0.0341001	0.00142739	0.0432612
TRINITY_DN35154_c3_g3_i1	HYSTERO_PHARYNX	HYSTERO_WHOLE_LARVAE	-6.63348	0.028038	0.00187857	0.0525443
TRINITY_DN25677_c0_g1_i2	HYSTERO_PHARYNX	HYSTERO_WHOLE_LARVAE	-6.63284	0.021945	0.0119183	0.190866
TRINITY_DN41083_c5_g1_i5	HYSTERO_PHARYNX	HYSTERO_WHOLE_LARVAE	-6.63234	0.0264868	0.00513658	0.107351
TRINITY_DN28002_c0_g1_i1	HYSTERO_PHARYNX	HYSTERO_WHOLE_LARVAE	-6.63107	0.0263705	0.00173492	0.0495911
TRINITY_DN42567_c0_g20_i1	HYSTERO_PHARYNX	HYSTERO_WHOLE_LARVAE	-6.62873	0.0247016	0.00173238	0.0495689
TRINITY_DN44991_c4_g3_i1	HYSTERO_PHARYNX	HYSTERO_WHOLE_LARVAE	-6.62858	0.0246629	0.00169079	0.0486927
TRINITY_DN43750_c0_g1_i2	HYSTERO_PHARYNX	HYSTERO_WHOLE_LARVAE	-6.62694	0.0317453	0.00973737	0.167677
TRINITY_DN43837_c1_g4_i1	HYSTERO_PHARYNX	HYSTERO_WHOLE_LARVAE	-6.62622	0.0229927	0.00164315	0.0477642
TRINITY_DN23558_c0_g6_i3	HYSTERO_PHARYNX	HYSTERO_WHOLE_LARVAE	-6.62611	0.022954	0.00167611	0.0484269
TRINITY_DN17095_c0_g1_i1	HYSTERO_PHARYNX	HYSTERO_WHOLE_LARVAE	-6.625	0.0167859	0.0110447	0.182057
TRINITY_DN39646_c2_g1_i1	HYSTERO_PHARYNX	HYSTERO_WHOLE_LARVAE	-6.62022	2.25754	4.41428e-07	6.90911e-05
TRINITY_DN38667_c0_g1_i1	HYSTERO_PHARYNX	HYSTERO_WHOLE_LARVAE	-6.61875	0.0178586	0.00153417	0.0454687
TRINITY_DN39312_c2_g2_i2	HYSTERO_PHARYNX	HYSTERO_WHOLE_LARVAE	-6.61875	0.0178586	0.00153416	0.0454687
TRINITY_DN41834_c0_g8_i1	HYSTERO_PHARYNX	HYSTERO_WHOLE_LARVAE	-6.6187	0.0178202	0.0017677	0.0502633
TRINITY_DN15143_c0_g1_i1	HYSTERO_PHARYNX	HYSTERO_WHOLE_LARVAE	-6.61684	0.0162599	0.0021966	0.0586725
TRINITY_DN42829_c2_g10_i1	HYSTERO_PHARYNX	HYSTERO_WHOLE_LARVAE	-6.61637	0.0161832	0.00145748	0.0439151
TRINITY_DN44097_c2_g4_i1	HYSTERO_PHARYNX	HYSTERO_WHOLE_LARVAE	-6.61426	0.0145447	0.00188733	0.0526762
TRINITY_DN26382_c0_g1_i5	HYSTERO_PHARYNX	HYSTERO_WHOLE_LARVAE	-6.61193	3.06331	1.2302e-08	3.00147e-06
TRINITY_DN43246_c0_g10_i4	HYSTERO_PHARYNX	HYSTERO_WHOLE_LARVAE	-6.61083	0.0156238	0.00184088	0.0518239
TRINITY_DN31673_c0_g1_i1	HYSTERO_PHARYNX	HYSTERO_WHOLE_LARVAE	-6.60919	0.0111105	0.00165273	0.047957
TRINITY_DN68081_c0_g1_i1	HYSTERO_PHARYNX	HYSTERO_WHOLE_LARVAE	-6.60908	0.0154712	0.0104574	0.17538
TRINITY_DN43358_c3_g2_i1	HYSTERO_PHARYNX	HYSTERO_WHOLE_LARVAE	-6.60893	0.0110342	0.00160208	0.0469368
TRINITY_DN24994_c0_g2_i1	HYSTERO_PHARYNX	HYSTERO_WHOLE_LARVAE	-6.60405	0.00763346	0.00151159	0.0450043
TRINITY_DN40479_c0_g3_i1	HYSTERO_PHARYNX	HYSTERO_WHOLE_LARVAE	-6.60168	0.00595007	0.00144929	0.0437291
TRINITY_DN31176_c0_g1_i1	HYSTERO_PHARYNX	HYSTERO_WHOLE_LARVAE	-6.60161	0.00124102	0.0119211	0.190866
TRINITY_DN44954_c7_g1_i1	HYSTERO_PHARYNX	HYSTERO_WHOLE_LARVAE	-6.60146	0.00587425	0.00193589	0.0535726
TRINITY_DN43249_c0_g3_i1	HYSTERO_PHARYNX	HYSTERO_WHOLE_LARVAE	-6.59803	-0.00037905	0.00283532	0.0703089
TRINITY_DN42986_c0_g1_i1	HYSTERO_PHARYNX	HYSTERO_WHOLE_LARVAE	-6.59803	-0.00037905	0.0028353	0.0703089
TRINITY_DN38804_c0_g8_i4	HYSTERO_PHARYNX	HYSTERO_WHOLE_LARVAE	-6.59681	0.0025414	0.0014574	0.0439151
TRINITY_DN43650_c1_g20_i1	HYSTERO_PHARYNX	HYSTERO_WHOLE_LARVAE	-6.59292	-0.00385021	0.00282108	0.0701606
TRINITY_DN44097_c2_g14_i2	HYSTERO_PHARYNX	HYSTERO_WHOLE_LARVAE	-6.59144	1.49849	6.65083e-06	0.000644725
TRINITY_DN36945_c1_g1_i3	HYSTERO_PHARYNX	HYSTERO_WHOLE_LARVAE	-6.59113	1.49788	4.74679e-06	0.000490826
TRINITY_DN33077_c0_g1_i5	HYSTERO_PHARYNX	HYSTERO_WHOLE_LARVAE	-6.58931	1.43643	6.60223e-05	0.00421656
TRINITY_DN35975_c5_g1_i2	HYSTERO_PHARYNX	HYSTERO_WHOLE_LARVAE	-6.58928	-0.00263768	0.00156466	0.0461416
TRINITY_DN44459_c5_g11_i1	HYSTERO_PHARYNX	HYSTERO_WHOLE_LARVAE	-6.588	-0.00721389	0.00221144	0.0589201
TRINITY_DN37889_c0_g1_i2	HYSTERO_PHARYNX	HYSTERO_WHOLE_LARVAE	-6.58593	3.98623	7.3939e-10	2.61772e-07
TRINITY_DN37288_c0_g1_i5	HYSTERO_PHARYNX	HYSTERO_WHOLE_LARVAE	-6.58587	-0.00447886	0.0117846	0.189664
TRINITY_DN43332_c2_g14_i1	HYSTERO_PHARYNX	HYSTERO_WHOLE_LARVAE	-6.58279	-0.0106956	0.00195782	0.0539594
TRINITY_DN8158_c0_g1_i1	HYSTERO_PHARYNX	HYSTERO_WHOLE_LARVAE	-6.58279	-0.0106956	0.0019572	0.0539594
TRINITY_DN37672_c0_g1_i6	HYSTERO_PHARYNX	HYSTERO_WHOLE_LARVAE	-6.5827	-0.0107329	0.0020493	0.0555986
TRINITY_DN43292_c1_g1_i1	HYSTERO_PHARYNX	HYSTERO_WHOLE_LARVAE	-6.5827	-0.0107703	0.00242667	0.0627803
TRINITY_DN43873_c7_g3_i3	HYSTERO_PHARYNX	HYSTERO_WHOLE_LARVAE	-6.58207	-0.0077159	0.00171815	0.0493498
TRINITY_DN44228_c0_g20_i2	HYSTERO_PHARYNX	HYSTERO_WHOLE_LARVAE	-6.5816	-0.00782782	0.00217764	0.0584018
TRINITY_DN44991_c4_g2_i1	HYSTERO_PHARYNX	HYSTERO_WHOLE_LARVAE	-6.58039	-0.012401	0.00200926	0.0548086
TRINITY_DN35170_c2_g1_i4	HYSTERO_PHARYNX	HYSTERO_WHOLE_LARVAE	-6.57959	-0.0094114	0.0021748	0.0583978
TRINITY_DN23829_c0_g1_i1	HYSTERO_PHARYNX	HYSTERO_WHOLE_LARVAE	-6.57955	-0.00944864	0.00162383	0.0473505
TRINITY_DN34789_c0_g11_i2	HYSTERO_PHARYNX	HYSTERO_WHOLE_LARVAE	-6.57765	-0.0141823	0.00184989	0.0519876
TRINITY_DN43017_c0_g1_i1	HYSTERO_PHARYNX	HYSTERO_WHOLE_LARVAE	-6.5752	-0.0158904	0.00177839	0.0504572
TRINITY_DN44233_c1_g9_i1	HYSTERO_PHARYNX	HYSTERO_WHOLE_LARVAE	-6.57509	-0.0159275	0.00183914	0.0518239
TRINITY_DN39965_c4_g3_i1	HYSTERO_PHARYNX	HYSTERO_WHOLE_LARVAE	-6.57457	-0.0128807	0.00177015	0.0502891
TRINITY_DN43162_c4_g1_i1	HYSTERO_PHARYNX	HYSTERO_WHOLE_LARVAE	-6.57375	-0.0224093	0.0117075	0.188953
TRINITY_DN40087_c0_g5_i1	HYSTERO_PHARYNX	HYSTERO_WHOLE_LARVAE	-6.573	1.4649	1.16223e-05	0.00101355
TRINITY_DN36430_c4_g7_i12	HYSTERO_PHARYNX	HYSTERO_WHOLE_LARVAE	-6.5728	-0.0175999	0.00200923	0.0548086
TRINITY_DN43056_c4_g14_i1	HYSTERO_PHARYNX	HYSTERO_WHOLE_LARVAE	-6.57254	-0.017674	0.00201772	0.054973
TRINITY_DN39504_c4_g2_i4	HYSTERO_PHARYNX	HYSTERO_WHOLE_LARVAE	-6.57048	-0.0147652	0.0114533	0.186759
TRINITY_DN43499_c2_g2_i9	HYSTERO_PHARYNX	HYSTERO_WHOLE_LARVAE	-6.57006	-0.0193848	0.00184088	0.0518239
TRINITY_DN39741_c2_g9_i1	HYSTERO_PHARYNX	HYSTERO_WHOLE_LARVAE	-6.57001	-0.0116654	0.00412995	0.0921678
TRINITY_DN10375_c0_g2_i1	HYSTERO_PHARYNX	HYSTERO_WHOLE_LARVAE	-6.56837	-0.0259295	0.0120156	0.191894
TRINITY_DN43054_c1_g2_i4	HYSTERO_PHARYNX	HYSTERO_WHOLE_LARVAE	-6.56782	-0.0210601	0.00206554	0.0559249
TRINITY_DN29903_c0_g1_i1	HYSTERO_PHARYNX	HYSTERO_WHOLE_LARVAE	-6.56753	-0.0258927	0.00581307	0.117275
TRINITY_DN44991_c4_g2_i5	HYSTERO_PHARYNX	HYSTERO_WHOLE_LARVAE	-6.56684	2.62296	1.04046e-08	2.63729e-06
TRINITY_DN44964_c0_g1_i4	HYSTERO_PHARYNX	HYSTERO_WHOLE_LARVAE	-6.56505	-0.0228474	0.00174817	0.0498168
TRINITY_DN27076_c1_g1_i2	HYSTERO_PHARYNX	HYSTERO_WHOLE_LARVAE	-6.56262	-0.0245624	0.00177351	0.0503625
TRINITY_DN43042_c0_g1_i6	HYSTERO_PHARYNX	HYSTERO_WHOLE_LARVAE	-6.56248	-0.0245991	0.00173687	0.0496249
TRINITY_DN44456_c4_g4_i1	HYSTERO_PHARYNX	HYSTERO_WHOLE_LARVAE	-6.56112	-0.0262055	0.0115837	0.187802
TRINITY_DN5315_c0_g1_i1	HYSTERO_PHARYNX	HYSTERO_WHOLE_LARVAE	-6.55658	-0.0328758	0.00346893	0.081345
TRINITY_DN36188_c0_g1_i2	HYSTERO_PHARYNX	HYSTERO_WHOLE_LARVAE	-6.55245	-0.0315457	0.00165044	0.0479121
TRINITY_DN44802_c5_g6_i2	HYSTERO_PHARYNX	HYSTERO_WHOLE_LARVAE	-6.55233	-0.031582	0.00172878	0.0495689
TRINITY_DN22113_c0_g1_i1	HYSTERO_PHARYNX	HYSTERO_WHOLE_LARVAE	-6.55233	-0.031582	0.00172878	0.0495689
TRINITY_DN43691_c0_g10_i1	HYSTERO_PHARYNX	HYSTERO_WHOLE_LARVAE	-6.55222	-0.0316184	0.0020988	0.0566841
TRINITY_DN39856_c1_g12_i1	HYSTERO_PHARYNX	HYSTERO_WHOLE_LARVAE	-6.55122	-0.036412	0.00318734	0.0765325
TRINITY_DN14797_c0_g1_i1	HYSTERO_PHARYNX	HYSTERO_WHOLE_LARVAE	-6.55017	-0.0332312	0.00238272	0.0619631
TRINITY_DN34944_c0_g1_i2	HYSTERO_PHARYNX	HYSTERO_WHOLE_LARVAE	-6.54976	-0.0285536	0.0109277	0.180854
TRINITY_DN39969_c3_g3_i3	HYSTERO_PHARYNX	HYSTERO_WHOLE_LARVAE	-6.54592	-0.0399171	0.0027349	0.0685494
TRINITY_DN28645_c0_g2_i1	HYSTERO_PHARYNX	HYSTERO_WHOLE_LARVAE	-6.5451	-0.0367154	0.00282212	0.0701606
TRINITY_DN40850_c0_g1_i1	HYSTERO_PHARYNX	HYSTERO_WHOLE_LARVAE	-6.5434	-0.0416537	0.00265238	0.0669446
TRINITY_DN24888_c0_g1_i1	HYSTERO_PHARYNX	HYSTERO_WHOLE_LARVAE	-6.5407	-0.0434277	0.00248174	0.0638248
TRINITY_DN36802_c7_g1_i1	HYSTERO_PHARYNX	HYSTERO_WHOLE_LARVAE	-6.54064	-0.0434997	0.00307306	0.0744206
TRINITY_DN42632_c0_g1_i1	HYSTERO_PHARYNX	HYSTERO_WHOLE_LARVAE	-6.53553	-0.0469438	0.0023623	0.0615549
TRINITY_DN31558_c0_g1_i1	HYSTERO_PHARYNX	HYSTERO_WHOLE_LARVAE	-6.53401	-0.0389499	0.0110324	0.181992
TRINITY_DN36461_c0_g2_i1	HYSTERO_PHARYNX	HYSTERO_WHOLE_LARVAE	-6.53283	-0.0487218	0.00220631	0.0588075
TRINITY_DN12442_c0_g1_i1	HYSTERO_PHARYNX	HYSTERO_WHOLE_LARVAE	-6.53271	-0.0487576	0.00223784	0.0593083
TRINITY_DN42689_c0_g1_i1	HYSTERO_PHARYNX	HYSTERO_WHOLE_LARVAE	-6.53246	1.42806	9.48608e-06	0.00086418
TRINITY_DN44758_c0_g11_i1	HYSTERO_PHARYNX	HYSTERO_WHOLE_LARVAE	-6.53007	-0.0505368	0.00241139	0.0624593
TRINITY_DN41659_c0_g4_i12	HYSTERO_PHARYNX	HYSTERO_WHOLE_LARVAE	-6.52551	-0.0491837	0.0123202	0.195142
TRINITY_DN44390_c1_g6_i3	HYSTERO_PHARYNX	HYSTERO_WHOLE_LARVAE	-6.52551	-0.0491837	0.0123209	0.195142
TRINITY_DN43942_c1_g5_i1	HYSTERO_PHARYNX	HYSTERO_WHOLE_LARVAE	-6.52442	-0.0507771	0.00230694	0.0603296
TRINITY_DN38676_c3_g2_i1	HYSTERO_PHARYNX	HYSTERO_WHOLE_LARVAE	-6.52292	-0.0557405	0.00340151	0.0802334
TRINITY_DN41197_c3_g16_i1	HYSTERO_PHARYNX	HYSTERO_WHOLE_LARVAE	-6.52238	1.43737	2.46065e-05	0.00190826
TRINITY_DN43619_c1_g2_i2	HYSTERO_PHARYNX	HYSTERO_WHOLE_LARVAE	-6.52222	-0.0558467	0.00218309	0.0584997
TRINITY_DN41958_c0_g5_i1	HYSTERO_PHARYNX	HYSTERO_WHOLE_LARVAE	-6.51703	-0.0593816	0.00201709	0.054973
TRINITY_DN39709_c0_g1_i1	HYSTERO_PHARYNX	HYSTERO_WHOLE_LARVAE	-6.51696	-0.0594169	0.00232004	0.0605263
TRINITY_DN41284_c6_g5_i1	HYSTERO_PHARYNX	HYSTERO_WHOLE_LARVAE	-6.512	-0.062887	0.00203693	0.0552883
TRINITY_DN27688_c0_g1_i1	HYSTERO_PHARYNX	HYSTERO_WHOLE_LARVAE	-6.50949	-0.0698671	0.0127722	0.200148
TRINITY_DN44097_c2_g7_i1	HYSTERO_PHARYNX	HYSTERO_WHOLE_LARVAE	-6.5092	-0.0647119	0.00192992	0.0534754
TRINITY_DN42146_c1_g1_i1	HYSTERO_PHARYNX	HYSTERO_WHOLE_LARVAE	-6.50655	-0.0665029	0.0019876	0.0544256
TRINITY_DN32395_c0_g1_i2	HYSTERO_PHARYNX	HYSTERO_WHOLE_LARVAE	-6.50592	-0.0716359	0.00592368	0.118622
TRINITY_DN40821_c1_g3_i1	HYSTERO_PHARYNX	HYSTERO_WHOLE_LARVAE	-6.50185	1.41831	2.08213e-05	0.00164807
TRINITY_DN41503_c0_g18_i1	HYSTERO_PHARYNX	HYSTERO_WHOLE_LARVAE	-6.50016	-0.0752126	0.00419559	0.0932174
TRINITY_DN69179_c0_g2_i1	HYSTERO_PHARYNX	HYSTERO_WHOLE_LARVAE	-6.49883	-0.0718147	0.00184709	0.0519314
TRINITY_DN30338_c3_g1_i2	HYSTERO_PHARYNX	HYSTERO_WHOLE_LARVAE	-6.49857	-0.0718839	0.00251029	0.0643303
TRINITY_DN38897_c4_g8_i1	HYSTERO_PHARYNX	HYSTERO_WHOLE_LARVAE	-6.49741	-0.0769513	0.00326325	0.0779531
TRINITY_DN30534_c1_g3_i1	HYSTERO_PHARYNX	HYSTERO_WHOLE_LARVAE	-6.49741	-0.0769513	0.00326317	0.0779531
TRINITY_DN42525_c10_g11_i5	HYSTERO_PHARYNX	HYSTERO_WHOLE_LARVAE	-6.49672	2.59293	1.31972e-07	2.38807e-05
TRINITY_DN36721_c0_g7_i1	HYSTERO_PHARYNX	HYSTERO_WHOLE_LARVAE	-6.49616	-0.0736111	0.00186361	0.0522156
TRINITY_DN41354_c0_g2_i1	HYSTERO_PHARYNX	HYSTERO_WHOLE_LARVAE	-6.49457	-0.0787949	0.00333362	0.0791696
TRINITY_DN24544_c0_g1_i1	HYSTERO_PHARYNX	HYSTERO_WHOLE_LARVAE	-6.49184	-0.0806054	0.00330325	0.0786203
TRINITY_DN44994_c3_g2_i2	HYSTERO_PHARYNX	HYSTERO_WHOLE_LARVAE	-6.48827	-0.0789739	0.00190349	0.0529233
TRINITY_DN43617_c0_g5_i1	HYSTERO_PHARYNX	HYSTERO_WHOLE_LARVAE	-6.48369	-0.0859766	0.00276418	0.0691767
TRINITY_DN41748_c4_g8_i6	HYSTERO_PHARYNX	HYSTERO_WHOLE_LARVAE	-6.4806	8.54788	0.000328021	0.0144968
TRINITY_DN41047_c3_g7_i1	HYSTERO_PHARYNX	HYSTERO_WHOLE_LARVAE	-6.47916	-0.0895082	0.00485008	0.10315
TRINITY_DN38804_c0_g1_i1	HYSTERO_PHARYNX	HYSTERO_WHOLE_LARVAE	-6.47832	-0.089576	0.00258686	0.0658522
TRINITY_DN18227_c0_g1_i1	HYSTERO_PHARYNX	HYSTERO_WHOLE_LARVAE	-6.47549	-0.0914284	0.00266338	0.0671182
TRINITY_DN27247_c0_g1_i1	HYSTERO_PHARYNX	HYSTERO_WHOLE_LARVAE	-6.47549	-0.0914284	0.00266234	0.0671181
TRINITY_DN38804_c0_g12_i1	HYSTERO_PHARYNX	HYSTERO_WHOLE_LARVAE	-6.47503	-0.0879276	0.00224796	0.0595039
TRINITY_DN42319_c1_g9_i1	HYSTERO_PHARYNX	HYSTERO_WHOLE_LARVAE	-6.47021	-0.0950024	0.00236516	0.0615992
TRINITY_DN17517_c0_g1_i1	HYSTERO_PHARYNX	HYSTERO_WHOLE_LARVAE	-6.46803	-0.0967582	0.00364337	0.0842779
TRINITY_DN41986_c3_g7_i1	HYSTERO_PHARYNX	HYSTERO_WHOLE_LARVAE	-6.46696	-0.093323	0.00246127	0.0634815
TRINITY_DN43211_c0_g9_i1	HYSTERO_PHARYNX	HYSTERO_WHOLE_LARVAE	-6.46696	-0.093323	0.00246157	0.0634815
TRINITY_DN38222_c5_g11_i1	HYSTERO_PHARYNX	HYSTERO_WHOLE_LARVAE	-6.46488	-0.0986158	0.00235077	0.061279
TRINITY_DN26780_c0_g1_i2	HYSTERO_PHARYNX	HYSTERO_WHOLE_LARVAE	-6.46212	-0.100441	0.00222797	0.0591911
TRINITY_DN38496_c1_g1_i6	HYSTERO_PHARYNX	HYSTERO_WHOLE_LARVAE	-6.462	-0.100475	0.00226402	0.0596739
TRINITY_DN61146_c0_g1_i1	HYSTERO_PHARYNX	HYSTERO_WHOLE_LARVAE	-6.46167	-0.105847	0.00676096	0.130382
TRINITY_DN39808_c3_g1_i1	HYSTERO_PHARYNX	HYSTERO_WHOLE_LARVAE	-6.46055	-0.102169	0.0131946	0.204807
TRINITY_DN47526_c0_g1_i1	HYSTERO_PHARYNX	HYSTERO_WHOLE_LARVAE	-6.45861	-0.107655	0.00526038	0.108959
TRINITY_DN41581_c2_g7_i2	HYSTERO_PHARYNX	HYSTERO_WHOLE_LARVAE	-6.45861	-0.107655	0.00525986	0.108959
TRINITY_DN42047_c5_g1_i2	HYSTERO_PHARYNX	HYSTERO_WHOLE_LARVAE	-6.45767	2.04772	2.71727e-07	4.51558e-05
TRINITY_DN16720_c0_g1_i1	HYSTERO_PHARYNX	HYSTERO_WHOLE_LARVAE	-6.45571	-0.109496	0.00499367	0.105259
TRINITY_DN43042_c0_g1_i5	HYSTERO_PHARYNX	HYSTERO_WHOLE_LARVAE	-6.45283	-0.111339	0.00479884	0.102462
TRINITY_DN43890_c0_g1_i3	HYSTERO_PHARYNX	HYSTERO_WHOLE_LARVAE	-6.44713	-0.11503	0.00458237	0.0991395
TRINITY_DN31373_c0_g1_i1	HYSTERO_PHARYNX	HYSTERO_WHOLE_LARVAE	-6.44605	-0.111324	0.00251508	0.0643861
TRINITY_DN23993_c0_g3_i1	HYSTERO_PHARYNX	HYSTERO_WHOLE_LARVAE	-6.44578	-0.111389	0.00219601	0.0586725
TRINITY_DN39003_c1_g5_i1	HYSTERO_PHARYNX	HYSTERO_WHOLE_LARVAE	-6.44578	-0.111389	0.00219445	0.0586725
TRINITY_DN27813_c0_g1_i1	HYSTERO_PHARYNX	HYSTERO_WHOLE_LARVAE	-6.44136	-0.118693	0.00397251	0.0895747
TRINITY_DN8820_c0_g1_i1	HYSTERO_PHARYNX	HYSTERO_WHOLE_LARVAE	-6.44135	-0.118693	0.00397078	0.0895666
TRINITY_DN23960_c0_g1_i2	HYSTERO_PHARYNX	HYSTERO_WHOLE_LARVAE	-6.44032	-0.109615	0.01318	0.204718
TRINITY_DN37395_c1_g2_i2	HYSTERO_PHARYNX	HYSTERO_WHOLE_LARVAE	-6.43852	-0.120543	0.00391161	0.0887854
TRINITY_DN40511_c0_g3_i3	HYSTERO_PHARYNX	HYSTERO_WHOLE_LARVAE	-6.43569	-0.122362	0.00343655	0.0807948
TRINITY_DN43017_c3_g3_i1	HYSTERO_PHARYNX	HYSTERO_WHOLE_LARVAE	-6.43285	-0.124215	0.00334503	0.0793249
TRINITY_DN41991_c2_g7_i1	HYSTERO_PHARYNX	HYSTERO_WHOLE_LARVAE	-6.4301	-0.126037	0.00312002	0.0751378
TRINITY_DN43639_c0_g2_i2	HYSTERO_PHARYNX	HYSTERO_WHOLE_LARVAE	-6.42725	-0.127892	0.0030012	0.0733479
TRINITY_DN32801_c0_g1_i1	HYSTERO_PHARYNX	HYSTERO_WHOLE_LARVAE	-6.42725	-0.127892	0.00300104	0.0733479
TRINITY_DN40318_c0_g4_i2	HYSTERO_PHARYNX	HYSTERO_WHOLE_LARVAE	-6.4272	-0.127924	0.00331876	0.0788517
TRINITY_DN39038_c0_g1_i1	HYSTERO_PHARYNX	HYSTERO_WHOLE_LARVAE	-6.42681	2.52675	3.29935e-07	5.35984e-05
TRINITY_DN41735_c0_g4_i2	HYSTERO_PHARYNX	HYSTERO_WHOLE_LARVAE	-6.42479	1.33065	1.91842e-05	0.00154286
TRINITY_DN44028_c0_g2_i1	HYSTERO_PHARYNX	HYSTERO_WHOLE_LARVAE	-6.42441	-0.129749	0.00293738	0.0723713
TRINITY_DN22259_c0_g1_i1	HYSTERO_PHARYNX	HYSTERO_WHOLE_LARVAE	-6.42439	-0.129781	0.00338125	0.0799218
TRINITY_DN17095_c0_g1_i2	HYSTERO_PHARYNX	HYSTERO_WHOLE_LARVAE	-6.42335	-0.120483	0.0137256	0.210436
TRINITY_DN41504_c8_g4_i19	HYSTERO_PHARYNX	HYSTERO_WHOLE_LARVAE	-6.42335	-0.120483	0.0137265	0.210436
TRINITY_DN33881_c0_g2_i1	HYSTERO_PHARYNX	HYSTERO_WHOLE_LARVAE	-6.42159	-0.131607	0.00291845	0.072041
TRINITY_DN44991_c4_g2_i3	HYSTERO_PHARYNX	HYSTERO_WHOLE_LARVAE	-6.42017	1.34526	3.80384e-05	0.00272301
TRINITY_DN44286_c3_g1_i1	HYSTERO_PHARYNX	HYSTERO_WHOLE_LARVAE	-6.41884	-0.133435	0.00270494	0.0680076
TRINITY_DN41735_c0_g5_i1	HYSTERO_PHARYNX	HYSTERO_WHOLE_LARVAE	-6.41877	-0.133467	0.00295591	0.0727045
TRINITY_DN37376_c1_g1_i1	HYSTERO_PHARYNX	HYSTERO_WHOLE_LARVAE	-6.41629	2.51472	7.95941e-08	1.55239e-05
TRINITY_DN69726_c0_g1_i1	HYSTERO_PHARYNX	HYSTERO_WHOLE_LARVAE	-6.41616	-0.135265	0.00271523	0.0682138
TRINITY_DN38680_c0_g4_i1	HYSTERO_PHARYNX	HYSTERO_WHOLE_LARVAE	-6.41601	-0.135297	0.00266001	0.0670852
TRINITY_DN25243_c0_g1_i1	HYSTERO_PHARYNX	HYSTERO_WHOLE_LARVAE	-6.41596	-0.135328	0.00304303	0.0739715
TRINITY_DN42993_c1_g1_i1	HYSTERO_PHARYNX	HYSTERO_WHOLE_LARVAE	-6.41543	2.03757	1.81792e-06	0.000222603
TRINITY_DN11397_c0_g1_i1	HYSTERO_PHARYNX	HYSTERO_WHOLE_LARVAE	-6.41319	-0.137159	0.00267194	0.0672689
TRINITY_DN42627_c0_g3_i2	HYSTERO_PHARYNX	HYSTERO_WHOLE_LARVAE	-6.41108	-0.144719	0.0147219	0.219988
TRINITY_DN26420_c0_g1_i1	HYSTERO_PHARYNX	HYSTERO_WHOLE_LARVAE	-6.41108	-0.144719	0.0147212	0.219988
TRINITY_DN41296_c2_g1_i7	HYSTERO_PHARYNX	HYSTERO_WHOLE_LARVAE	-6.40808	-0.146599	0.0145248	0.218167
TRINITY_DN38243_c6_g5_i2	HYSTERO_PHARYNX	HYSTERO_WHOLE_LARVAE	-6.40716	-0.146568	0.00738341	0.13865
TRINITY_DN42062_c0_g12_i4	HYSTERO_PHARYNX	HYSTERO_WHOLE_LARVAE	-6.40655	1.33159	1.85391e-05	0.00150024
TRINITY_DN24873_c1_g3_i1	HYSTERO_PHARYNX	HYSTERO_WHOLE_LARVAE	-6.40225	-0.14453	0.00261204	0.0662859
TRINITY_DN23442_c0_g2_i1	HYSTERO_PHARYNX	HYSTERO_WHOLE_LARVAE	-6.4012	-0.150332	0.00696687	0.133332
TRINITY_DN1918_c0_g2_i1	HYSTERO_PHARYNX	HYSTERO_WHOLE_LARVAE	-6.40099	-0.150301	0.00553134	0.113062
TRINITY_DN38691_c0_g2_i1	HYSTERO_PHARYNX	HYSTERO_WHOLE_LARVAE	-6.39925	-0.14643	0.00240287	0.0623627
TRINITY_DN43890_c0_g1_i4	HYSTERO_PHARYNX	HYSTERO_WHOLE_LARVAE	-6.39766	4.11607	1.04306e-09	3.52062e-07
TRINITY_DN43644_c2_g11_i1	HYSTERO_PHARYNX	HYSTERO_WHOLE_LARVAE	-6.39402	-0.150081	0.00394874	0.089317
TRINITY_DN36418_c0_g4_i1	HYSTERO_PHARYNX	HYSTERO_WHOLE_LARVAE	-6.39384	-0.150112	0.00277021	0.0692745
TRINITY_DN41735_c0_g11_i1	HYSTERO_PHARYNX	HYSTERO_WHOLE_LARVAE	-6.39369	-0.150142	0.00256492	0.0653704
TRINITY_DN43426_c1_g1_i1	HYSTERO_PHARYNX	HYSTERO_WHOLE_LARVAE	-6.39369	-0.150142	0.00256307	0.0653486
TRINITY_DN39765_c0_g1_i3	HYSTERO_PHARYNX	HYSTERO_WHOLE_LARVAE	-6.39206	-0.155957	0.0053374	0.110088
TRINITY_DN26941_c0_g1_i1	HYSTERO_PHARYNX	HYSTERO_WHOLE_LARVAE	-6.39172	-0.146171	0.0150436	0.223231
TRINITY_DN36014_c0_g1_i4	HYSTERO_PHARYNX	HYSTERO_WHOLE_LARVAE	-6.39132	-0.151924	0.00684496	0.131532
TRINITY_DN44491_c3_g5_i1	HYSTERO_PHARYNX	HYSTERO_WHOLE_LARVAE	-6.39098	-0.151986	0.00261859	0.0663489
TRINITY_DN22082_c0_g1_i1	HYSTERO_PHARYNX	HYSTERO_WHOLE_LARVAE	-6.39085	-0.152016	0.00261853	0.0663489
TRINITY_DN41735_c0_g4_i1	HYSTERO_PHARYNX	HYSTERO_WHOLE_LARVAE	-6.38891	5.08368	6.73401e-14	5.34968e-11
TRINITY_DN41180_c1_g2_i1	HYSTERO_PHARYNX	HYSTERO_WHOLE_LARVAE	-6.38813	-0.153861	0.00256253	0.0653486
TRINITY_DN54924_c0_g1_i1	HYSTERO_PHARYNX	HYSTERO_WHOLE_LARVAE	-6.38325	-0.161626	0.00528345	0.109284
TRINITY_DN37595_c1_g2_i1	HYSTERO_PHARYNX	HYSTERO_WHOLE_LARVAE	-6.38316	2.8212	3.73596e-08	8.00564e-06
TRINITY_DN42819_c8_g10_i4	HYSTERO_PHARYNX	HYSTERO_WHOLE_LARVAE	-6.38313	-0.161596	0.00425012	0.0940673
TRINITY_DN30664_c0_g1_i1	HYSTERO_PHARYNX	HYSTERO_WHOLE_LARVAE	-6.37967	-0.159464	0.00262608	0.0664869
TRINITY_DN35334_c0_g3_i1	HYSTERO_PHARYNX	HYSTERO_WHOLE_LARVAE	-6.3779	1.97121	1.39168e-06	0.000176722
TRINITY_DN43292_c8_g5_i1	HYSTERO_PHARYNX	HYSTERO_WHOLE_LARVAE	-6.37742	-0.165413	0.00554631	0.113332
TRINITY_DN19134_c0_g2_i1	HYSTERO_PHARYNX	HYSTERO_WHOLE_LARVAE	-6.37679	-0.161345	0.00270663	0.0680239
TRINITY_DN18476_c0_g1_i1	HYSTERO_PHARYNX	HYSTERO_WHOLE_LARVAE	-6.37444	-0.167218	0.00349769	0.0818015
TRINITY_DN49335_c0_g2_i1	HYSTERO_PHARYNX	HYSTERO_WHOLE_LARVAE	-6.37432	-0.167248	0.00358301	0.0833005
TRINITY_DN43820_c0_g15_i1	HYSTERO_PHARYNX	HYSTERO_WHOLE_LARVAE	-6.37404	-0.163197	0.00272288	0.0683531
TRINITY_DN32832_c1_g3_i1	HYSTERO_PHARYNX	HYSTERO_WHOLE_LARVAE	-6.37221	2.83123	1.17558e-08	2.91181e-06
TRINITY_DN42358_c1_g1_i3	HYSTERO_PHARYNX	HYSTERO_WHOLE_LARVAE	-6.37123	-0.165051	0.00304783	0.0740287
TRINITY_DN38860_c2_g1_i6	HYSTERO_PHARYNX	HYSTERO_WHOLE_LARVAE	-6.36779	-0.166876	0.0143674	0.216619
TRINITY_DN24091_c0_g1_i1	HYSTERO_PHARYNX	HYSTERO_WHOLE_LARVAE	-6.36525	-0.168852	0.00321725	0.0771371
TRINITY_DN38804_c0_g8_i1	HYSTERO_PHARYNX	HYSTERO_WHOLE_LARVAE	-6.36276	-0.174785	0.00299933	0.0733479
TRINITY_DN37925_c2_g19_i1	HYSTERO_PHARYNX	HYSTERO_WHOLE_LARVAE	-6.36248	3.96049	5.82106e-09	1.57345e-06
TRINITY_DN42525_c10_g4_i3	HYSTERO_PHARYNX	HYSTERO_WHOLE_LARVAE	-6.3612	4.11929	0.000235568	0.0113925
TRINITY_DN40318_c0_g11_i3	HYSTERO_PHARYNX	HYSTERO_WHOLE_LARVAE	-6.36024	4.4111	4.50418e-12	2.55144e-09
TRINITY_DN40615_c1_g2_i1	HYSTERO_PHARYNX	HYSTERO_WHOLE_LARVAE	-6.35772	1.27012	5.04237e-05	0.00339685
TRINITY_DN42627_c0_g3_i5	HYSTERO_PHARYNX	HYSTERO_WHOLE_LARVAE	-6.35769	-0.184638	0.0161229	0.233368
TRINITY_DN41748_c4_g10_i2	HYSTERO_PHARYNX	HYSTERO_WHOLE_LARVAE	-6.35711	5.51454	4.62615e-08	9.7528e-06
TRINITY_DN40821_c1_g19_i1	HYSTERO_PHARYNX	HYSTERO_WHOLE_LARVAE	-6.35703	-0.178562	0.0029206	0.072067
TRINITY_DN34425_c0_g5_i1	HYSTERO_PHARYNX	HYSTERO_WHOLE_LARVAE	-6.3568	-0.17446	0.0031294	0.0752522
TRINITY_DN12201_c0_g1_i1	HYSTERO_PHARYNX	HYSTERO_WHOLE_LARVAE	-6.3543	-0.180439	0.0032335	0.0774411
TRINITY_DN43947_c8_g7_i2	HYSTERO_PHARYNX	HYSTERO_WHOLE_LARVAE	-6.35005	2.46446	7.49502e-08	1.47063e-05
TRINITY_DN42389_c0_g1_i5	HYSTERO_PHARYNX	HYSTERO_WHOLE_LARVAE	-6.34983	-0.178158	0.0146869	0.219741
TRINITY_DN17104_c0_g1_i1	HYSTERO_PHARYNX	HYSTERO_WHOLE_LARVAE	-6.34858	-0.184226	0.00381176	0.0870746
TRINITY_DN43700_c1_g11_i2	HYSTERO_PHARYNX	HYSTERO_WHOLE_LARVAE	-6.34835	-0.190405	0.0153087	0.225624
TRINITY_DN43680_c1_g1_i2	HYSTERO_PHARYNX	HYSTERO_WHOLE_LARVAE	-6.34821	-0.184283	0.00302714	0.0737185
TRINITY_DN44087_c0_g13_i1	HYSTERO_PHARYNX	HYSTERO_WHOLE_LARVAE	-6.34558	-0.186136	0.00336847	0.0797073
TRINITY_DN43181_c1_g4_i4	HYSTERO_PHARYNX	HYSTERO_WHOLE_LARVAE	-6.3443	-0.192302	0.00811216	0.147818
TRINITY_DN43819_c1_g28_i1	HYSTERO_PHARYNX	HYSTERO_WHOLE_LARVAE	-6.34246	-0.188076	0.00290236	0.0717527
TRINITY_DN40138_c3_g1_i2	HYSTERO_PHARYNX	HYSTERO_WHOLE_LARVAE	-6.33965	-0.18996	0.00293053	0.0722573
TRINITY_DN34806_c0_g11_i1	HYSTERO_PHARYNX	HYSTERO_WHOLE_LARVAE	-6.33965	-0.18996	0.00292968	0.0722573
TRINITY_DN24235_c0_g1_i1	HYSTERO_PHARYNX	HYSTERO_WHOLE_LARVAE	-6.33788	-0.196129	0.00602637	0.120017
TRINITY_DN41924_c2_g1_i2	HYSTERO_PHARYNX	HYSTERO_WHOLE_LARVAE	-6.3367	-0.191874	0.00287443	0.0711432
TRINITY_DN15632_c0_g2_i1	HYSTERO_PHARYNX	HYSTERO_WHOLE_LARVAE	-6.33657	-0.191902	0.00312904	0.0752522
TRINITY_DN34879_c0_g1_i1	HYSTERO_PHARYNX	HYSTERO_WHOLE_LARVAE	-6.3348	-0.198059	0.00582503	0.117407
TRINITY_DN39856_c1_g5_i1	HYSTERO_PHARYNX	HYSTERO_WHOLE_LARVAE	-6.33388	-0.193761	0.0030462	0.0740167
TRINITY_DN44729_c1_g5_i1	HYSTERO_PHARYNX	HYSTERO_WHOLE_LARVAE	-6.32969	4.89342	1.39305e-09	4.4484e-07
TRINITY_DN42154_c0_g1_i1	HYSTERO_PHARYNX	HYSTERO_WHOLE_LARVAE	-6.32861	-0.201894	0.00481117	0.102591
TRINITY_DN31393_c0_g1_i2	HYSTERO_PHARYNX	HYSTERO_WHOLE_LARVAE	-6.32861	-0.201894	0.00480945	0.102587
TRINITY_DN43785_c0_g5_i1	HYSTERO_PHARYNX	HYSTERO_WHOLE_LARVAE	-6.32815	-0.197541	0.00524846	0.108816
TRINITY_DN40159_c4_g26_i1	HYSTERO_PHARYNX	HYSTERO_WHOLE_LARVAE	-6.3276	2.83474	1.79303e-07	3.12309e-05
TRINITY_DN39338_c4_g2_i1	HYSTERO_PHARYNX	HYSTERO_WHOLE_LARVAE	-6.32758	-0.197653	0.00447884	0.097711
TRINITY_DN28615_c0_g3_i1	HYSTERO_PHARYNX	HYSTERO_WHOLE_LARVAE	-6.32596	-0.203884	0.00819434	0.148858
TRINITY_DN43947_c8_g14_i2	HYSTERO_PHARYNX	HYSTERO_WHOLE_LARVAE	-6.32554	-0.203829	0.00466224	0.100268
TRINITY_DN23442_c0_g3_i1	HYSTERO_PHARYNX	HYSTERO_WHOLE_LARVAE	-6.32554	-0.203829	0.0046612	0.100268
TRINITY_DN30387_c0_g1_i2	HYSTERO_PHARYNX	HYSTERO_WHOLE_LARVAE	-6.32254	-0.205737	0.00427011	0.0943901
TRINITY_DN42021_c1_g1_i2	HYSTERO_PHARYNX	HYSTERO_WHOLE_LARVAE	-6.32248	-0.205764	0.00457067	0.098985
TRINITY_DN43643_c1_g7_i1	HYSTERO_PHARYNX	HYSTERO_WHOLE_LARVAE	-6.32222	-0.201382	0.00364023	0.0842399
TRINITY_DN44310_c5_g4_i1	HYSTERO_PHARYNX	HYSTERO_WHOLE_LARVAE	-6.32216	-0.20141	0.00298189	0.0732187
TRINITY_DN30113_c0_g2_i1	HYSTERO_PHARYNX	HYSTERO_WHOLE_LARVAE	-6.31946	-0.207674	0.00407968	0.0915476
TRINITY_DN43281_c0_g1_i3	HYSTERO_PHARYNX	HYSTERO_WHOLE_LARVAE	-6.31927	-0.203305	0.00331026	0.0787297
TRINITY_DN39125_c0_g4_i6	HYSTERO_PHARYNX	HYSTERO_WHOLE_LARVAE	-6.31787	-0.203416	0.0160217	0.232503
TRINITY_DN38703_c0_g1_i2	HYSTERO_PHARYNX	HYSTERO_WHOLE_LARVAE	-6.3164	-0.209612	0.00396148	0.0894188
TRINITY_DN42573_c2_g8_i1	HYSTERO_PHARYNX	HYSTERO_WHOLE_LARVAE	-6.3164	-0.209612	0.00395959	0.089407
TRINITY_DN20443_c0_g1_i1	HYSTERO_PHARYNX	HYSTERO_WHOLE_LARVAE	-6.31346	-0.211525	0.00377315	0.0865169
TRINITY_DN33399_c1_g2_i3	HYSTERO_PHARYNX	HYSTERO_WHOLE_LARVAE	-6.31159	2.37713	4.57449e-07	7.12909e-05
TRINITY_DN32884_c1_g2_i1	HYSTERO_PHARYNX	HYSTERO_WHOLE_LARVAE	-6.30997	-0.209109	0.00410812	0.0919009
TRINITY_DN43678_c5_g2_i1	HYSTERO_PHARYNX	HYSTERO_WHOLE_LARVAE	-6.30734	-0.21541	0.00352062	0.0820844
TRINITY_DN28390_c0_g1_i2	HYSTERO_PHARYNX	HYSTERO_WHOLE_LARVAE	-6.3043	-0.217354	0.00350095	0.0818015
TRINITY_DN39099_c0_g2_i1	HYSTERO_PHARYNX	HYSTERO_WHOLE_LARVAE	-6.3043	-0.217354	0.00350085	0.0818015
TRINITY_DN44129_c3_g1_i1	HYSTERO_PHARYNX	HYSTERO_WHOLE_LARVAE	-6.3043	-0.217354	0.00350048	0.0818015
TRINITY_DN65647_c0_g1_i1	HYSTERO_PHARYNX	HYSTERO_WHOLE_LARVAE	-6.30136	-0.219273	0.00360404	0.0836431
TRINITY_DN41062_c0_g1_i1	HYSTERO_PHARYNX	HYSTERO_WHOLE_LARVAE	-6.29984	-0.22114	0.0170398	0.24194
TRINITY_DN41282_c1_g19_i1	HYSTERO_PHARYNX	HYSTERO_WHOLE_LARVAE	-6.29885	-0.221167	0.00503912	0.105874
TRINITY_DN30049_c0_g1_i1	HYSTERO_PHARYNX	HYSTERO_WHOLE_LARVAE	-6.29874	1.94196	1.53211e-06	0.000191199
TRINITY_DN29790_c0_g1_i1	HYSTERO_PHARYNX	HYSTERO_WHOLE_LARVAE	-6.28722	-0.222584	0.0158184	0.230579
TRINITY_DN31722_c0_g3_i1	HYSTERO_PHARYNX	HYSTERO_WHOLE_LARVAE	-6.2864	-0.228972	0.00333652	0.0791806
TRINITY_DN42567_c0_g7_i1	HYSTERO_PHARYNX	HYSTERO_WHOLE_LARVAE	-6.28622	1.94705	4.42152e-06	0.000461588
TRINITY_DN42018_c3_g7_i1	HYSTERO_PHARYNX	HYSTERO_WHOLE_LARVAE	-6.28334	-0.230927	0.00326754	0.0780268
TRINITY_DN24689_c0_g4_i1	HYSTERO_PHARYNX	HYSTERO_WHOLE_LARVAE	-6.28185	-0.237479	0.00865954	0.154218
TRINITY_DN32798_c0_g2_i1	HYSTERO_PHARYNX	HYSTERO_WHOLE_LARVAE	-6.28185	-0.237479	0.00865821	0.154218
TRINITY_DN35407_c0_g2_i2	HYSTERO_PHARYNX	HYSTERO_WHOLE_LARVAE	-6.28185	-0.237479	0.00865671	0.154218
TRINITY_DN42099_c0_g2_i1	HYSTERO_PHARYNX	HYSTERO_WHOLE_LARVAE	-6.28101	-0.232805	0.0164443	0.236058
TRINITY_DN39851_c2_g3_i2	HYSTERO_PHARYNX	HYSTERO_WHOLE_LARVAE	-6.28043	-0.232857	0.0034148	0.0804232
TRINITY_DN16414_c0_g1_i1	HYSTERO_PHARYNX	HYSTERO_WHOLE_LARVAE	-6.28029	-0.232883	0.00329853	0.0786163
TRINITY_DN40824_c0_g8_i1	HYSTERO_PHARYNX	HYSTERO_WHOLE_LARVAE	-6.27547	-0.241427	0.00844939	0.151951
TRINITY_DN48121_c0_g2_i1	HYSTERO_PHARYNX	HYSTERO_WHOLE_LARVAE	-6.27152	-0.238658	0.0163166	0.234794
TRINITY_DN15390_c0_g1_i1	HYSTERO_PHARYNX	HYSTERO_WHOLE_LARVAE	-6.27137	-0.23871	0.00340305	0.0802334
TRINITY_DN16570_c0_g2_i1	HYSTERO_PHARYNX	HYSTERO_WHOLE_LARVAE	-6.27137	-0.23871	0.0034043	0.0802337
TRINITY_DN24530_c0_g1_i2	HYSTERO_PHARYNX	HYSTERO_WHOLE_LARVAE	-6.2685	-0.234157	0.0161397	0.233383
TRINITY_DN38676_c3_g9_i1	HYSTERO_PHARYNX	HYSTERO_WHOLE_LARVAE	-6.26555	-0.247309	0.00517495	0.107841
TRINITY_DN42823_c8_g1_i1	HYSTERO_PHARYNX	HYSTERO_WHOLE_LARVAE	-6.26555	-0.247309	0.00517277	0.107841
TRINITY_DN42905_c0_g3_i1	HYSTERO_PHARYNX	HYSTERO_WHOLE_LARVAE	-6.26555	-0.247309	0.00517248	0.107841
TRINITY_DN44956_c3_g5_i4	HYSTERO_PHARYNX	HYSTERO_WHOLE_LARVAE	-6.26471	3.94545	1.55017e-10	6.39132e-08
TRINITY_DN43192_c1_g1_i2	HYSTERO_PHARYNX	HYSTERO_WHOLE_LARVAE	-6.26352	1.18604	0.000241819	0.0116343
TRINITY_DN31787_c0_g1_i1	HYSTERO_PHARYNX	HYSTERO_WHOLE_LARVAE	-6.26257	1.20406	6.94368e-05	0.00438306
TRINITY_DN34050_c0_g1_i2	HYSTERO_PHARYNX	HYSTERO_WHOLE_LARVAE	-6.26237	-0.24929	0.00503476	0.105874
TRINITY_DN10161_c0_g1_i1	HYSTERO_PHARYNX	HYSTERO_WHOLE_LARVAE	-6.26237	-0.24929	0.00503435	0.105874
TRINITY_DN30353_c0_g3_i1	HYSTERO_PHARYNX	HYSTERO_WHOLE_LARVAE	-6.26211	-0.244601	0.00354598	0.0826166
TRINITY_DN40288_c5_g8_i1	HYSTERO_PHARYNX	HYSTERO_WHOLE_LARVAE	-6.25925	-0.251247	0.00460204	0.0994323
TRINITY_DN19000_c0_g1_i1	HYSTERO_PHARYNX	HYSTERO_WHOLE_LARVAE	-6.25917	-0.246542	0.00344317	0.0808681
TRINITY_DN42627_c0_g3_i3	HYSTERO_PHARYNX	HYSTERO_WHOLE_LARVAE	-6.25606	-0.253231	0.004411	0.0966842
TRINITY_DN44270_c0_g1_i1	HYSTERO_PHARYNX	HYSTERO_WHOLE_LARVAE	-6.25606	-0.253231	0.0044106	0.0966842
TRINITY_DN39038_c0_g5_i1	HYSTERO_PHARYNX	HYSTERO_WHOLE_LARVAE	-6.25603	2.40287	1.08179e-06	0.000144705
TRINITY_DN43277_c7_g11_i1	HYSTERO_PHARYNX	HYSTERO_WHOLE_LARVAE	-6.25289	-0.255216	0.00431172	0.0950632
TRINITY_DN44649_c2_g16_i1	HYSTERO_PHARYNX	HYSTERO_WHOLE_LARVAE	-6.24982	-0.257178	0.00446476	0.0975345
TRINITY_DN45049_c3_g6_i3	HYSTERO_PHARYNX	HYSTERO_WHOLE_LARVAE	-6.24745	6.72242	1.45585e-08	3.46125e-06
TRINITY_DN40435_c1_g2_i1	HYSTERO_PHARYNX	HYSTERO_WHOLE_LARVAE	-6.24348	-0.261156	0.0042317	0.0937319
TRINITY_DN42525_c9_g2_i2	HYSTERO_PHARYNX	HYSTERO_WHOLE_LARVAE	-6.23794	-0.265068	0.00668262	0.12933
TRINITY_DN22434_c0_g1_i1	HYSTERO_PHARYNX	HYSTERO_WHOLE_LARVAE	-6.23727	-0.265116	0.00395469	0.0893612
TRINITY_DN43013_c3_g11_i2	HYSTERO_PHARYNX	HYSTERO_WHOLE_LARVAE	-6.23622	1.17991	4.9798e-05	0.00336513
TRINITY_DN34683_c0_g3_i1	HYSTERO_PHARYNX	HYSTERO_WHOLE_LARVAE	-6.23132	-0.269058	0.00464586	0.100048
TRINITY_DN67253_c0_g2_i1	HYSTERO_PHARYNX	HYSTERO_WHOLE_LARVAE	-6.23132	-0.269058	0.00464161	0.100021
TRINITY_DN41765_c0_g5_i1	HYSTERO_PHARYNX	HYSTERO_WHOLE_LARVAE	-6.23108	-0.269082	0.00384063	0.0874792
TRINITY_DN30691_c1_g2_i1	HYSTERO_PHARYNX	HYSTERO_WHOLE_LARVAE	-6.22809	-0.271056	0.00415287	0.0924575
TRINITY_DN36945_c1_g8_i1	HYSTERO_PHARYNX	HYSTERO_WHOLE_LARVAE	-6.22329	-0.280023	0.0098066	0.168551
TRINITY_DN43423_c3_g3_i1	HYSTERO_PHARYNX	HYSTERO_WHOLE_LARVAE	-6.22171	-0.275055	0.003716	0.0855375
TRINITY_DN40974_c0_g17_i1	HYSTERO_PHARYNX	HYSTERO_WHOLE_LARVAE	-6.22124	-0.270159	0.00642882	0.125991
TRINITY_DN39654_c0_g1_i4	HYSTERO_PHARYNX	HYSTERO_WHOLE_LARVAE	-6.22096	-0.282064	0.0183337	0.253408
TRINITY_DN43942_c1_g2_i2	HYSTERO_PHARYNX	HYSTERO_WHOLE_LARVAE	-6.21933	1.85525	7.11583e-06	0.00068269
TRINITY_DN35059_c0_g3_i2	HYSTERO_PHARYNX	HYSTERO_WHOLE_LARVAE	-6.21771	1.85383	1.03802e-05	0.000926277
TRINITY_DN12901_c0_g2_i2	HYSTERO_PHARYNX	HYSTERO_WHOLE_LARVAE	-6.2176	-0.284084	0.0183263	0.253408
TRINITY_DN15940_c0_g1_i1	HYSTERO_PHARYNX	HYSTERO_WHOLE_LARVAE	-6.21659	-0.284061	0.00922905	0.161572
TRINITY_DN32323_c0_g4_i2	HYSTERO_PHARYNX	HYSTERO_WHOLE_LARVAE	-6.21425	-0.286105	0.0184869	0.254715
TRINITY_DN44686_c2_g16_i2	HYSTERO_PHARYNX	HYSTERO_WHOLE_LARVAE	-6.21255	-0.280996	0.00853668	0.152937
TRINITY_DN27840_c0_g1_i3	HYSTERO_PHARYNX	HYSTERO_WHOLE_LARVAE	-6.21232	-0.281042	0.00371575	0.0855375
TRINITY_DN44774_c7_g5_i3	HYSTERO_PHARYNX	HYSTERO_WHOLE_LARVAE	-6.21185	1.8481	2.94447e-06	0.000337103
TRINITY_DN39985_c0_g2_i1	HYSTERO_PHARYNX	HYSTERO_WHOLE_LARVAE	-6.20996	-0.288106	0.00907678	0.159334
TRINITY_DN39301_c1_g1_i3	HYSTERO_PHARYNX	HYSTERO_WHOLE_LARVAE	-6.20996	-0.288106	0.00907478	0.159334
TRINITY_DN40818_c1_g1_i1	HYSTERO_PHARYNX	HYSTERO_WHOLE_LARVAE	-6.20925	-0.283026	0.00402333	0.0903766
TRINITY_DN43162_c4_g3_i4	HYSTERO_PHARYNX	HYSTERO_WHOLE_LARVAE	-6.20721	1.09541	0.000104512	0.00610601
TRINITY_DN20312_c0_g1_i1	HYSTERO_PHARYNX	HYSTERO_WHOLE_LARVAE	-6.20633	-0.290108	0.00671322	0.129615
TRINITY_DN31229_c1_g4_i1	HYSTERO_PHARYNX	HYSTERO_WHOLE_LARVAE	-6.20633	-0.290108	0.00671227	0.129615
TRINITY_DN58333_c0_g2_i1	HYSTERO_PHARYNX	HYSTERO_WHOLE_LARVAE	-6.20592	-0.285056	0.00394553	0.0892901
TRINITY_DN40599_c1_g10_i1	HYSTERO_PHARYNX	HYSTERO_WHOLE_LARVAE	-6.20592	-0.285056	0.00394618	0.0892901
TRINITY_DN28951_c0_g1_i1	HYSTERO_PHARYNX	HYSTERO_WHOLE_LARVAE	-6.20567	-0.285079	0.00517127	0.107841
TRINITY_DN40410_c0_g2_i2	HYSTERO_PHARYNX	HYSTERO_WHOLE_LARVAE	-6.20488	5.55779	2.33595e-11	1.12719e-08
TRINITY_DN42689_c0_g5_i2	HYSTERO_PHARYNX	HYSTERO_WHOLE_LARVAE	-6.20331	1.1503	4.10658e-05	0.00288271
TRINITY_DN8867_c0_g1_i1	HYSTERO_PHARYNX	HYSTERO_WHOLE_LARVAE	-6.20297	-0.292112	0.00577074	0.116601
TRINITY_DN39062_c0_g1_i3	HYSTERO_PHARYNX	HYSTERO_WHOLE_LARVAE	-6.20094	1.13111	3.58477e-05	0.00258895
TRINITY_DN31236_c0_g1_i1	HYSTERO_PHARYNX	HYSTERO_WHOLE_LARVAE	-6.19975	-0.294162	0.00667335	0.129211
TRINITY_DN39569_c0_g1_i4	HYSTERO_PHARYNX	HYSTERO_WHOLE_LARVAE	-6.19964	-0.294139	0.00556627	0.113555
TRINITY_DN40585_c0_g2_i2	HYSTERO_PHARYNX	HYSTERO_WHOLE_LARVAE	-6.19634	-0.296169	0.00596191	0.119134
TRINITY_DN42332_c3_g1_i5	HYSTERO_PHARYNX	HYSTERO_WHOLE_LARVAE	-6.19634	-0.296169	0.0059608	0.119134
TRINITY_DN44097_c2_g2_i6	HYSTERO_PHARYNX	HYSTERO_WHOLE_LARVAE	-6.19541	1.08402	0.000130663	0.00725135
TRINITY_DN41735_c0_g8_i1	HYSTERO_PHARYNX	HYSTERO_WHOLE_LARVAE	-6.19308	-0.298178	0.00541272	0.111426
TRINITY_DN9450_c0_g1_i1	HYSTERO_PHARYNX	HYSTERO_WHOLE_LARVAE	-6.19305	-0.298199	0.00592902	0.118622
TRINITY_DN28869_c1_g1_i1	HYSTERO_PHARYNX	HYSTERO_WHOLE_LARVAE	-6.18979	-0.300232	0.00600331	0.119639
TRINITY_DN43661_c2_g4_i1	HYSTERO_PHARYNX	HYSTERO_WHOLE_LARVAE	-6.18977	-0.30021	0.00522981	0.108576
TRINITY_DN37429_c4_g1_i1	HYSTERO_PHARYNX	HYSTERO_WHOLE_LARVAE	-6.18648	-0.302244	0.00515613	0.107621
TRINITY_DN37913_c4_g12_i1	HYSTERO_PHARYNX	HYSTERO_WHOLE_LARVAE	-6.18364	-0.299087	0.00489943	0.103827
TRINITY_DN44330_c1_g1_i1	HYSTERO_PHARYNX	HYSTERO_WHOLE_LARVAE	-6.18328	-0.304258	0.00483888	0.103013
TRINITY_DN43139_c1_g11_i1	HYSTERO_PHARYNX	HYSTERO_WHOLE_LARVAE	-6.17998	-0.306295	0.00470207	0.100759
TRINITY_DN10781_c0_g1_i1	HYSTERO_PHARYNX	HYSTERO_WHOLE_LARVAE	-6.17998	-0.306295	0.00470119	0.100759
TRINITY_DN44889_c0_g13_i1	HYSTERO_PHARYNX	HYSTERO_WHOLE_LARVAE	-6.1767	-0.308334	0.00468112	0.100492
TRINITY_DN45049_c3_g5_i1	HYSTERO_PHARYNX	HYSTERO_WHOLE_LARVAE	-6.17353	-0.310353	0.00447751	0.097711
TRINITY_DN3716_c0_g1_i1	HYSTERO_PHARYNX	HYSTERO_WHOLE_LARVAE	-6.17353	-0.310353	0.00447654	0.097711
TRINITY_DN34007_c0_g1_i1	HYSTERO_PHARYNX	HYSTERO_WHOLE_LARVAE	-6.17024	-0.312395	0.00438499	0.0962114
TRINITY_DN40951_c1_g1_i1	HYSTERO_PHARYNX	HYSTERO_WHOLE_LARVAE	-6.17021	-0.307155	0.00669729	0.129525
TRINITY_DN26382_c0_g1_i3	HYSTERO_PHARYNX	HYSTERO_WHOLE_LARVAE	-6.16776	1.10144	9.07043e-05	0.00546095
TRINITY_DN13849_c0_g1_i1	HYSTERO_PHARYNX	HYSTERO_WHOLE_LARVAE	-6.16739	-0.314397	0.00582446	0.117407
TRINITY_DN39169_c0_g2_i3	HYSTERO_PHARYNX	HYSTERO_WHOLE_LARVAE	-6.16688	-0.321818	0.0205887	0.272936
TRINITY_DN34835_c0_g1_i2	HYSTERO_PHARYNX	HYSTERO_WHOLE_LARVAE	-6.16653	4.91582	1.18584e-09	3.92821e-07
TRINITY_DN37245_c2_g3_i2	HYSTERO_PHARYNX	HYSTERO_WHOLE_LARVAE	-6.16379	-0.316462	0.00426058	0.0942435
TRINITY_DN42044_c0_g3_i1	HYSTERO_PHARYNX	HYSTERO_WHOLE_LARVAE	-6.16066	-0.318488	0.00455933	0.0988381
TRINITY_DN27641_c0_g2_i2	HYSTERO_PHARYNX	HYSTERO_WHOLE_LARVAE	-6.15982	-0.325948	0.019768	0.265406
TRINITY_DN43042_c0_g1_i3	HYSTERO_PHARYNX	HYSTERO_WHOLE_LARVAE	-6.15676	3.72342	8.09818e-10	2.83623e-07
TRINITY_DN43740_c5_g9_i1	HYSTERO_PHARYNX	HYSTERO_WHOLE_LARVAE	-6.15526	1.0935	0.000141553	0.00769717
TRINITY_DN30377_c0_g2_i1	HYSTERO_PHARYNX	HYSTERO_WHOLE_LARVAE	-6.15419	-0.322566	0.00490242	0.103856
TRINITY_DN38673_c2_g3_i2	HYSTERO_PHARYNX	HYSTERO_WHOLE_LARVAE	-6.15404	-0.322586	0.00418213	0.0930356
TRINITY_DN44082_c0_g3_i1	HYSTERO_PHARYNX	HYSTERO_WHOLE_LARVAE	-6.15404	-0.322586	0.00417941	0.0930165
TRINITY_DN42908_c3_g3_i1	HYSTERO_PHARYNX	HYSTERO_WHOLE_LARVAE	-6.1493	-0.332155	0.0196091	0.264142
TRINITY_DN43056_c4_g16_i1	HYSTERO_PHARYNX	HYSTERO_WHOLE_LARVAE	-6.14771	-0.32663	0.0185687	0.255302
TRINITY_DN43459_c0_g4_i1	HYSTERO_PHARYNX	HYSTERO_WHOLE_LARVAE	-6.14581	-0.334227	0.0198697	0.265894
TRINITY_DN38058_c0_g2_i1	HYSTERO_PHARYNX	HYSTERO_WHOLE_LARVAE	-6.14581	-0.334227	0.0198659	0.265894
TRINITY_DN40099_c0_g3_i1	HYSTERO_PHARYNX	HYSTERO_WHOLE_LARVAE	-6.1447	1.78633	1.36126e-05	0.00115917
TRINITY_DN40372_c4_g19_i1	HYSTERO_PHARYNX	HYSTERO_WHOLE_LARVAE	-6.14405	-0.328743	0.0048768	0.103583
TRINITY_DN42915_c1_g1_i5	HYSTERO_PHARYNX	HYSTERO_WHOLE_LARVAE	-6.13772	-0.332798	0.00613313	0.121623
TRINITY_DN40415_c3_g2_i1	HYSTERO_PHARYNX	HYSTERO_WHOLE_LARVAE	-6.13758	-0.338337	0.00793502	0.145568
TRINITY_DN33830_c1_g2_i3	HYSTERO_PHARYNX	HYSTERO_WHOLE_LARVAE	-6.13738	-0.332779	0.0197411	0.265343
TRINITY_DN68622_c0_g1_i1	HYSTERO_PHARYNX	HYSTERO_WHOLE_LARVAE	-6.13095	-0.336936	0.00526902	0.109104
TRINITY_DN43292_c8_g17_i1	HYSTERO_PHARYNX	HYSTERO_WHOLE_LARVAE	-6.13061	-0.342474	0.00661394	0.128394
TRINITY_DN44367_c11_g13_i1	HYSTERO_PHARYNX	HYSTERO_WHOLE_LARVAE	-6.12951	-0.336974	0.0201452	0.268824
TRINITY_DN27139_c0_g1_i2	HYSTERO_PHARYNX	HYSTERO_WHOLE_LARVAE	-6.12718	-0.344554	0.00652766	0.127277
TRINITY_DN20278_c0_g1_i1	HYSTERO_PHARYNX	HYSTERO_WHOLE_LARVAE	-6.12433	1.06249	0.000103215	0.0060493
TRINITY_DN43367_c1_g1_i1	HYSTERO_PHARYNX	HYSTERO_WHOLE_LARVAE	-6.12387	-0.341061	0.00716912	0.135801
TRINITY_DN38676_c3_g7_i1	HYSTERO_PHARYNX	HYSTERO_WHOLE_LARVAE	-6.12378	-0.346617	0.0059012	0.118333
TRINITY_DN27107_c0_g2_i3	HYSTERO_PHARYNX	HYSTERO_WHOLE_LARVAE	-6.12265	-0.34108	0.0197259	0.265222
TRINITY_DN37191_c1_g2_i1	HYSTERO_PHARYNX	HYSTERO_WHOLE_LARVAE	-6.12034	-0.348701	0.00574787	0.116356
TRINITY_DN43566_c0_g15_i3	HYSTERO_PHARYNX	HYSTERO_WHOLE_LARVAE	-6.11942	1.06967	0.00179058	0.0507146
TRINITY_DN30569_c0_g4_i1	HYSTERO_PHARYNX	HYSTERO_WHOLE_LARVAE	-6.11706	1.73136	9.80268e-07	0.000133037
TRINITY_DN1116_c0_g1_i1	HYSTERO_PHARYNX	HYSTERO_WHOLE_LARVAE	-6.11692	-0.350786	0.00572348	0.11597
TRINITY_DN19887_c0_g3_i1	HYSTERO_PHARYNX	HYSTERO_WHOLE_LARVAE	-6.11692	-0.350786	0.00572185	0.11597
TRINITY_DN41282_c1_g1_i2	HYSTERO_PHARYNX	HYSTERO_WHOLE_LARVAE	-6.11496	3.26934	2.40562e-09	7.13687e-07
TRINITY_DN33158_c0_g3_i1	HYSTERO_PHARYNX	HYSTERO_WHOLE_LARVAE	-6.11045	1.06862	6.81346e-05	0.00431221
TRINITY_DN22245_c0_g3_i1	HYSTERO_PHARYNX	HYSTERO_WHOLE_LARVAE	-6.10747	1.73645	9.3887e-07	0.000128489
TRINITY_DN38039_c3_g16_i1	HYSTERO_PHARYNX	HYSTERO_WHOLE_LARVAE	-6.10652	-0.351364	0.00969075	0.167051
TRINITY_DN71516_c0_g1_i1	HYSTERO_PHARYNX	HYSTERO_WHOLE_LARVAE	-6.10366	-0.353419	0.00747051	0.139722
TRINITY_DN24430_c1_g1_i2	HYSTERO_PHARYNX	HYSTERO_WHOLE_LARVAE	-6.10186	-0.353436	0.0193125	0.261662
TRINITY_DN42044_c0_g6_i3	HYSTERO_PHARYNX	HYSTERO_WHOLE_LARVAE	-6.10064	2.22989	4.36898e-07	6.8746e-05
TRINITY_DN44729_c1_g3_i2	HYSTERO_PHARYNX	HYSTERO_WHOLE_LARVAE	-6.09911	6.83471	3.31943e-12	1.89682e-09
TRINITY_DN43128_c0_g3_i2	HYSTERO_PHARYNX	HYSTERO_WHOLE_LARVAE	-6.09154	2.58596	8.9611e-08	1.71189e-05
TRINITY_DN18659_c0_g1_i1	HYSTERO_PHARYNX	HYSTERO_WHOLE_LARVAE	-6.09019	-0.367437	0.00748384	0.139931
TRINITY_DN41446_c1_g1_i1	HYSTERO_PHARYNX	HYSTERO_WHOLE_LARVAE	-6.08997	-0.367454	0.00504009	0.105874
TRINITY_DN13620_c0_g1_i1	HYSTERO_PHARYNX	HYSTERO_WHOLE_LARVAE	-6.08997	-0.367454	0.00503944	0.105874
TRINITY_DN36700_c10_g1_i5	HYSTERO_PHARYNX	HYSTERO_WHOLE_LARVAE	-6.08862	-0.375447	0.0210288	0.276967
TRINITY_DN42375_c0_g1_i4	HYSTERO_PHARYNX	HYSTERO_WHOLE_LARVAE	-6.08861	-0.375447	0.0210236	0.276954
TRINITY_DN25415_c0_g2_i2	HYSTERO_PHARYNX	HYSTERO_WHOLE_LARVAE	-6.08693	-0.36952	0.0199121	0.266297
TRINITY_DN62787_c0_g1_i1	HYSTERO_PHARYNX	HYSTERO_WHOLE_LARVAE	-6.08383	-0.377551	0.0121114	0.19295
TRINITY_DN35984_c0_g1_i4	HYSTERO_PHARYNX	HYSTERO_WHOLE_LARVAE	-6.08332	-0.371621	0.0108804	0.180445
TRINITY_DN34703_c1_g9_i1	HYSTERO_PHARYNX	HYSTERO_WHOLE_LARVAE	-6.08321	-0.371638	0.00600111	0.119639
TRINITY_DN109_c0_g1_i1	HYSTERO_PHARYNX	HYSTERO_WHOLE_LARVAE	-6.08321	-0.371638	0.0060037	0.119639
TRINITY_DN23298_c0_g1_i1	HYSTERO_PHARYNX	HYSTERO_WHOLE_LARVAE	-6.08308	-0.371654	0.00531868	0.109852
TRINITY_DN44937_c5_g10_i1	HYSTERO_PHARYNX	HYSTERO_WHOLE_LARVAE	-6.08308	-0.371654	0.00532094	0.109862
TRINITY_DN38023_c0_g2_i1	HYSTERO_PHARYNX	HYSTERO_WHOLE_LARVAE	-6.08293	1.69763	3.92384e-06	0.000421799
TRINITY_DN42567_c0_g10_i2	HYSTERO_PHARYNX	HYSTERO_WHOLE_LARVAE	-6.08018	-0.379673	0.0117887	0.189664
TRINITY_DN4_c0_g2_i1	HYSTERO_PHARYNX	HYSTERO_WHOLE_LARVAE	-6.08018	-0.379673	0.011787	0.189664
TRINITY_DN40230_c0_g2_i2	HYSTERO_PHARYNX	HYSTERO_WHOLE_LARVAE	-6.07982	-0.373724	0.00812305	0.147975
TRINITY_DN44112_c0_g13_i1	HYSTERO_PHARYNX	HYSTERO_WHOLE_LARVAE	-6.07962	-0.373756	0.0055045	0.112655
TRINITY_DN44006_c1_g2_i1	HYSTERO_PHARYNX	HYSTERO_WHOLE_LARVAE	-6.07955	1.02318	0.000114337	0.00658788
TRINITY_DN42115_c0_g2_i2	HYSTERO_PHARYNX	HYSTERO_WHOLE_LARVAE	-6.07763	-0.381812	0.0225987	0.288776
TRINITY_DN21926_c1_g1_i1	HYSTERO_PHARYNX	HYSTERO_WHOLE_LARVAE	-6.07249	0.977977	0.000116429	0.00668243
TRINITY_DN44758_c0_g3_i2	HYSTERO_PHARYNX	HYSTERO_WHOLE_LARVAE	-6.06515	0.96946	0.000179216	0.00931409
TRINITY_DN42294_c1_g3_i1	HYSTERO_PHARYNX	HYSTERO_WHOLE_LARVAE	-6.06511	-0.382181	0.0109165	0.180854
TRINITY_DN42504_c0_g2_i1	HYSTERO_PHARYNX	HYSTERO_WHOLE_LARVAE	-6.06175	-0.390277	0.00739725	0.138799
TRINITY_DN40781_c0_g3_i1	HYSTERO_PHARYNX	HYSTERO_WHOLE_LARVAE	-6.05815	-0.392409	0.00722821	0.136444
TRINITY_DN42627_c0_g2_i1	HYSTERO_PHARYNX	HYSTERO_WHOLE_LARVAE	-6.05815	-0.392409	0.00722744	0.136444
TRINITY_DN43917_c2_g1_i3	HYSTERO_PHARYNX	HYSTERO_WHOLE_LARVAE	-6.05738	2.82881	1.42418e-07	2.54179e-05
TRINITY_DN16365_c0_g2_i1	HYSTERO_PHARYNX	HYSTERO_WHOLE_LARVAE	-6.0545	-0.388441	0.0213639	0.279244
TRINITY_DN31627_c0_g5_i1	HYSTERO_PHARYNX	HYSTERO_WHOLE_LARVAE	-6.05428	1.00155	7.57464e-05	0.00473092
TRINITY_DN20005_c0_g2_i1	HYSTERO_PHARYNX	HYSTERO_WHOLE_LARVAE	-6.05101	-0.396663	0.00644683	0.126192
TRINITY_DN24559_c0_g3_i1	HYSTERO_PHARYNX	HYSTERO_WHOLE_LARVAE	-6.05101	-0.396663	0.00644412	0.126177
TRINITY_DN30171_c0_g1_i1	HYSTERO_PHARYNX	HYSTERO_WHOLE_LARVAE	-6.05098	0.998759	7.5657e-05	0.00472987
TRINITY_DN37672_c0_g1_i10	HYSTERO_PHARYNX	HYSTERO_WHOLE_LARVAE	-6.04743	-0.3988	0.00634114	0.124535
TRINITY_DN38482_c1_g1_i8	HYSTERO_PHARYNX	HYSTERO_WHOLE_LARVAE	-6.04649	-0.392717	0.0207782	0.275001
TRINITY_DN44233_c1_g3_i1	HYSTERO_PHARYNX	HYSTERO_WHOLE_LARVAE	-6.04037	-0.403064	0.00585959	0.117885
TRINITY_DN41877_c5_g10_i1	HYSTERO_PHARYNX	HYSTERO_WHOLE_LARVAE	-6.02572	4.01876	3.71723e-09	1.05283e-06
TRINITY_DN43356_c2_g11_i1	HYSTERO_PHARYNX	HYSTERO_WHOLE_LARVAE	-6.02464	-0.405407	0.0224689	0.28814
TRINITY_DN30900_c0_g2_i1	HYSTERO_PHARYNX	HYSTERO_WHOLE_LARVAE	-6.02295	-0.413749	0.00757675	0.141142
TRINITY_DN25807_c0_g1_i3	HYSTERO_PHARYNX	HYSTERO_WHOLE_LARVAE	-6.02143	-0.422282	0.0246126	0.303662
TRINITY_DN38865_c0_g2_i1	HYSTERO_PHARYNX	HYSTERO_WHOLE_LARVAE	-6.02143	-0.422282	0.0246113	0.303662
TRINITY_DN2974_c0_g1_i2	HYSTERO_PHARYNX	HYSTERO_WHOLE_LARVAE	-6.02143	-0.422282	0.024608	0.303662
TRINITY_DN42096_c1_g2_i1	HYSTERO_PHARYNX	HYSTERO_WHOLE_LARVAE	-6.01932	-0.415899	0.00671817	0.129634
TRINITY_DN44956_c2_g7_i1	HYSTERO_PHARYNX	HYSTERO_WHOLE_LARVAE	-6.01438	0.984983	0.000136701	0.00751489
TRINITY_DN69964_c0_g1_i1	HYSTERO_PHARYNX	HYSTERO_WHOLE_LARVAE	-6.0087	-0.428793	0.012889	0.201487
TRINITY_DN45037_c9_g1_i1	HYSTERO_PHARYNX	HYSTERO_WHOLE_LARVAE	-6.0087	-0.428793	0.0128836	0.201458
TRINITY_DN38520_c5_g1_i5	HYSTERO_PHARYNX	HYSTERO_WHOLE_LARVAE	-6.0086	-0.422334	0.0117598	0.189387
TRINITY_DN44097_c2_g21_i1	HYSTERO_PHARYNX	HYSTERO_WHOLE_LARVAE	-6.0066	2.75946	3.98575e-08	8.45745e-06
TRINITY_DN46008_c0_g1_i1	HYSTERO_PHARYNX	HYSTERO_WHOLE_LARVAE	-6.00604	-0.430982	0.0239189	0.298967
TRINITY_DN54583_c0_g1_i1	HYSTERO_PHARYNX	HYSTERO_WHOLE_LARVAE	-6.0049	-0.430971	0.0125865	0.198145
TRINITY_DN67986_c0_g2_i1	HYSTERO_PHARYNX	HYSTERO_WHOLE_LARVAE	-6.0049	-0.430971	0.012585	0.198145
TRINITY_DN42333_c7_g9_i1	HYSTERO_PHARYNX	HYSTERO_WHOLE_LARVAE	-6.00489	-0.430971	0.0125846	0.198145
TRINITY_DN44649_c2_g21_i1	HYSTERO_PHARYNX	HYSTERO_WHOLE_LARVAE	-6.00485	-0.424515	0.00655224	0.127603
TRINITY_DN38932_c0_g2_i1	HYSTERO_PHARYNX	HYSTERO_WHOLE_LARVAE	-6.00417	2.16847	5.85721e-06	0.000582529
TRINITY_DN36444_c0_g1_i1	HYSTERO_PHARYNX	HYSTERO_WHOLE_LARVAE	-6.00092	5.71981	1.28488e-07	2.33496e-05
TRINITY_DN49969_c0_g1_i1	HYSTERO_PHARYNX	HYSTERO_WHOLE_LARVAE	-5.99772	-0.42882	0.00654186	0.12745
TRINITY_DN41690_c0_g11_i1	HYSTERO_PHARYNX	HYSTERO_WHOLE_LARVAE	-5.99735	-0.435331	0.0124933	0.197297
TRINITY_DN42725_c1_g7_i1	HYSTERO_PHARYNX	HYSTERO_WHOLE_LARVAE	-5.99634	0.950284	0.00017877	0.00930905
TRINITY_DN55772_c1_g1_i1	HYSTERO_PHARYNX	HYSTERO_WHOLE_LARVAE	-5.99397	-0.430982	0.00724374	0.136618
TRINITY_DN28698_c0_g1_i2	HYSTERO_PHARYNX	HYSTERO_WHOLE_LARVAE	-5.99365	0.911617	9.87146e-05	0.00585129
TRINITY_DN5655_c0_g1_i1	HYSTERO_PHARYNX	HYSTERO_WHOLE_LARVAE	-5.99324	-0.437502	0.00945891	0.164212
TRINITY_DN57523_c0_g1_i1	HYSTERO_PHARYNX	HYSTERO_WHOLE_LARVAE	-5.99324	-0.437502	0.00945574	0.164212
TRINITY_DN42504_c0_g1_i1	HYSTERO_PHARYNX	HYSTERO_WHOLE_LARVAE	-5.99323	-0.437502	0.00945132	0.164212
TRINITY_DN50229_c0_g1_i1	HYSTERO_PHARYNX	HYSTERO_WHOLE_LARVAE	-5.9901	-0.433144	0.00859407	0.153761
TRINITY_DN44355_c6_g15_i1	HYSTERO_PHARYNX	HYSTERO_WHOLE_LARVAE	-5.98949	-0.439687	0.00941245	0.163814
TRINITY_DN27175_c0_g1_i4	HYSTERO_PHARYNX	HYSTERO_WHOLE_LARVAE	-5.98949	-0.439687	0.0094117	0.163814
TRINITY_DN22639_c0_g2_i1	HYSTERO_PHARYNX	HYSTERO_WHOLE_LARVAE	-5.98949	-0.439687	0.00941139	0.163814
TRINITY_DN44966_c1_g2_i1	HYSTERO_PHARYNX	HYSTERO_WHOLE_LARVAE	-5.98949	-0.439687	0.00940543	0.163814
TRINITY_DN36331_c0_g4_i4	HYSTERO_PHARYNX	HYSTERO_WHOLE_LARVAE	-5.98883	-0.433156	0.0226383	0.288939
TRINITY_DN42878_c2_g2_i2	HYSTERO_PHARYNX	HYSTERO_WHOLE_LARVAE	-5.98829	1.64241	1.36909e-05	0.0011628
TRINITY_DN31309_c0_g4_i1	HYSTERO_PHARYNX	HYSTERO_WHOLE_LARVAE	-5.98564	-0.441862	0.00800593	0.146456
TRINITY_DN40381_c3_g8_i1	HYSTERO_PHARYNX	HYSTERO_WHOLE_LARVAE	-5.98564	-0.441862	0.00800461	0.146456
TRINITY_DN42238_c1_g13_i1	HYSTERO_PHARYNX	HYSTERO_WHOLE_LARVAE	-5.98564	-0.441862	0.00800323	0.146456
TRINITY_DN43947_c8_g2_i1	HYSTERO_PHARYNX	HYSTERO_WHOLE_LARVAE	-5.98236	2.80021	9.07063e-07	0.00012466
TRINITY_DN53117_c0_g1_i1	HYSTERO_PHARYNX	HYSTERO_WHOLE_LARVAE	-5.98189	-0.44405	0.00788549	0.144947
TRINITY_DN40834_c2_g2_i1	HYSTERO_PHARYNX	HYSTERO_WHOLE_LARVAE	-5.98174	0.898689	0.000155702	0.00829347
TRINITY_DN41567_c1_g1_i1	HYSTERO_PHARYNX	HYSTERO_WHOLE_LARVAE	-5.97443	-0.44842	0.00703457	0.134188
TRINITY_DN43766_c0_g4_i2	HYSTERO_PHARYNX	HYSTERO_WHOLE_LARVAE	-5.97443	-0.44842	0.00703381	0.134188
TRINITY_DN43042_c0_g1_i9	HYSTERO_PHARYNX	HYSTERO_WHOLE_LARVAE	-5.97443	-0.44842	0.00703343	0.134188
TRINITY_DN42115_c0_g1_i2	HYSTERO_PHARYNX	HYSTERO_WHOLE_LARVAE	-5.97443	-0.44842	0.00703261	0.134188
TRINITY_DN36495_c0_g1_i2	HYSTERO_PHARYNX	HYSTERO_WHOLE_LARVAE	-5.97377	-0.4418	0.0220976	0.285061
TRINITY_DN40159_c4_g23_i1	HYSTERO_PHARYNX	HYSTERO_WHOLE_LARVAE	-5.97108	2.79308	3.03977e-06	0.000345899
TRINITY_DN39569_c0_g3_i1	HYSTERO_PHARYNX	HYSTERO_WHOLE_LARVAE	-5.9686	1.6551	1.97865e-05	0.00158126
TRINITY_DN43475_c0_g6_i1	HYSTERO_PHARYNX	HYSTERO_WHOLE_LARVAE	-5.9671	1.62314	2.75767e-05	0.00211843
TRINITY_DN42334_c0_g2_i9	HYSTERO_PHARYNX	HYSTERO_WHOLE_LARVAE	-5.96618	-0.446133	0.0238069	0.298174
TRINITY_DN40666_c4_g1_i1	HYSTERO_PHARYNX	HYSTERO_WHOLE_LARVAE	-5.95154	5.05264	2.42056e-11	1.15097e-08
TRINITY_DN41119_c0_g3_i3	HYSTERO_PHARYNX	HYSTERO_WHOLE_LARVAE	-5.94218	1.60071	1.1988e-05	0.00103986
TRINITY_DN31627_c0_g8_i1	HYSTERO_PHARYNX	HYSTERO_WHOLE_LARVAE	-5.94211	0.862997	0.00022955	0.0111677
TRINITY_DN43211_c0_g8_i1	HYSTERO_PHARYNX	HYSTERO_WHOLE_LARVAE	-5.94136	-0.468171	0.012804	0.200551
TRINITY_DN20690_c0_g1_i1	HYSTERO_PHARYNX	HYSTERO_WHOLE_LARVAE	-5.93876	-0.477377	0.0255237	0.310667
TRINITY_DN41569_c0_g7_i1	HYSTERO_PHARYNX	HYSTERO_WHOLE_LARVAE	-5.93525	1.59434	3.52121e-05	0.00255437
TRINITY_DN43017_c3_g2_i10	HYSTERO_PHARYNX	HYSTERO_WHOLE_LARVAE	-5.93495	2.7572	2.15841e-06	0.000260381
TRINITY_DN13191_c1_g1_i1	HYSTERO_PHARYNX	HYSTERO_WHOLE_LARVAE	-5.93472	-0.479609	0.0253231	0.309266
TRINITY_DN69051_c0_g2_i1	HYSTERO_PHARYNX	HYSTERO_WHOLE_LARVAE	-5.93114	3.77718	1.54184e-09	4.82884e-07
TRINITY_DN37697_c0_g2_i1	HYSTERO_PHARYNX	HYSTERO_WHOLE_LARVAE	-5.92948	-0.481837	0.0137628	0.210636
TRINITY_DN29058_c0_g4_i1	HYSTERO_PHARYNX	HYSTERO_WHOLE_LARVAE	-5.92948	-0.481837	0.0137601	0.210636
TRINITY_DN26311_c0_g2_i1	HYSTERO_PHARYNX	HYSTERO_WHOLE_LARVAE	-5.92678	0.908971	0.000189605	0.00967223
TRINITY_DN38877_c2_g2_i1	HYSTERO_PHARYNX	HYSTERO_WHOLE_LARVAE	-5.92602	-0.477021	0.00802876	0.14677
TRINITY_DN50978_c0_g1_i1	HYSTERO_PHARYNX	HYSTERO_WHOLE_LARVAE	-5.9255	-0.484073	0.0135372	0.208181
TRINITY_DN24238_c0_g1_i1	HYSTERO_PHARYNX	HYSTERO_WHOLE_LARVAE	-5.9255	-0.484073	0.0135342	0.208181
TRINITY_DN39207_c0_g1_i2	HYSTERO_PHARYNX	HYSTERO_WHOLE_LARVAE	-5.92467	6.11705	1.67044e-08	3.9143e-06
TRINITY_DN43959_c4_g22_i1	HYSTERO_PHARYNX	HYSTERO_WHOLE_LARVAE	-5.92155	-0.48631	0.0134933	0.207653
TRINITY_DN38802_c1_g1_i1	HYSTERO_PHARYNX	HYSTERO_WHOLE_LARVAE	-5.92015	4.43074	2.59002e-06	0.000303457
TRINITY_DN22348_c1_g1_i1	HYSTERO_PHARYNX	HYSTERO_WHOLE_LARVAE	-5.91852	-0.481444	0.00801717	0.14662
TRINITY_DN41187_c0_g5_i1	HYSTERO_PHARYNX	HYSTERO_WHOLE_LARVAE	-5.91724	-0.488543	0.0104229	0.17504
TRINITY_DN39611_c0_g2_i1	HYSTERO_PHARYNX	HYSTERO_WHOLE_LARVAE	-5.91724	-0.488543	0.0104208	0.17504
TRINITY_DN12948_c1_g1_i1	HYSTERO_PHARYNX	HYSTERO_WHOLE_LARVAE	-5.91724	-0.488543	0.0104202	0.17504
TRINITY_DN44598_c0_g11_i1	HYSTERO_PHARYNX	HYSTERO_WHOLE_LARVAE	-5.91445	-0.483661	0.00939194	0.163742
TRINITY_DN37672_c0_g2_i1	HYSTERO_PHARYNX	HYSTERO_WHOLE_LARVAE	-5.9133	-0.490785	0.0102617	0.173361
TRINITY_DN39744_c0_g4_i6	HYSTERO_PHARYNX	HYSTERO_WHOLE_LARVAE	-5.91303	-0.483668	0.0239897	0.299495
TRINITY_DN43217_c0_g5_i1	HYSTERO_PHARYNX	HYSTERO_WHOLE_LARVAE	-5.91303	-0.483668	0.0239979	0.299539
TRINITY_DN38545_c1_g2_i2	HYSTERO_PHARYNX	HYSTERO_WHOLE_LARVAE	-5.91133	1.60251	2.10772e-05	0.0016663
TRINITY_DN26694_c0_g3_i1	HYSTERO_PHARYNX	HYSTERO_WHOLE_LARVAE	-5.91121	0.895966	0.000265748	0.012416
TRINITY_DN46645_c0_g1_i1	HYSTERO_PHARYNX	HYSTERO_WHOLE_LARVAE	-5.90534	-0.495266	0.00868465	0.154533
TRINITY_DN38866_c0_g3_i1	HYSTERO_PHARYNX	HYSTERO_WHOLE_LARVAE	-5.90078	4.03	2.24742e-07	3.82487e-05
TRINITY_DN41877_c5_g3_i1	HYSTERO_PHARYNX	HYSTERO_WHOLE_LARVAE	-5.89939	2.38306	5.99873e-07	8.82111e-05
TRINITY_DN44097_c2_g11_i1	HYSTERO_PHARYNX	HYSTERO_WHOLE_LARVAE	-5.89934	0.86623	0.000227633	0.0110993
TRINITY_DN39226_c0_g9_i1	HYSTERO_PHARYNX	HYSTERO_WHOLE_LARVAE	-5.89683	2.03907	8.00139e-07	0.000111853
TRINITY_DN42910_c4_g10_i1	HYSTERO_PHARYNX	HYSTERO_WHOLE_LARVAE	-5.89384	6.10477	1.36818e-12	8.32964e-10
TRINITY_DN44097_c2_g8_i1	HYSTERO_PHARYNX	HYSTERO_WHOLE_LARVAE	-5.88932	2.37575	4.35786e-06	0.000457141
TRINITY_DN40932_c7_g6_i1	HYSTERO_PHARYNX	HYSTERO_WHOLE_LARVAE	-5.88889	0.856936	0.000373423	0.0160567
TRINITY_DN43358_c4_g14_i4	HYSTERO_PHARYNX	HYSTERO_WHOLE_LARVAE	-5.88486	7.6561	1.80498e-11	8.97569e-09
TRINITY_DN38165_c1_g5_i4	HYSTERO_PHARYNX	HYSTERO_WHOLE_LARVAE	-5.8713	2.01594	1.39027e-06	0.000176722
TRINITY_DN59031_c0_g1_i1	HYSTERO_PHARYNX	HYSTERO_WHOLE_LARVAE	-5.86671	-0.517785	0.0106832	0.177963
TRINITY_DN32488_c1_g1_i1	HYSTERO_PHARYNX	HYSTERO_WHOLE_LARVAE	-5.86437	0.837265	0.000196142	0.00995113
TRINITY_DN44170_c3_g3_i3	HYSTERO_PHARYNX	HYSTERO_WHOLE_LARVAE	-5.85968	-0.529929	0.0274314	0.322323
TRINITY_DN42627_c0_g12_i1	HYSTERO_PHARYNX	HYSTERO_WHOLE_LARVAE	-5.85968	-0.529929	0.0274221	0.322273
TRINITY_DN43681_c6_g6_i3	HYSTERO_PHARYNX	HYSTERO_WHOLE_LARVAE	-5.85542	-0.532221	0.0270795	0.320152
TRINITY_DN40666_c4_g2_i4	HYSTERO_PHARYNX	HYSTERO_WHOLE_LARVAE	-5.85357	4.13279	1.13629e-09	3.79597e-07
TRINITY_DN43947_c8_g13_i1	HYSTERO_PHARYNX	HYSTERO_WHOLE_LARVAE	-5.85313	1.549	1.92782e-05	0.00154693
TRINITY_DN32591_c0_g6_i1	HYSTERO_PHARYNX	HYSTERO_WHOLE_LARVAE	-5.85118	-0.534515	0.0270026	0.319823
TRINITY_DN37399_c0_g3_i1	HYSTERO_PHARYNX	HYSTERO_WHOLE_LARVAE	-5.85118	-0.534515	0.026998	0.319823
TRINITY_DN43139_c1_g3_i3	HYSTERO_PHARYNX	HYSTERO_WHOLE_LARVAE	-5.84736	0.843256	0.000506883	0.0202576
TRINITY_DN43459_c0_g8_i2	HYSTERO_PHARYNX	HYSTERO_WHOLE_LARVAE	-5.84568	-0.536808	0.0147346	0.220049
TRINITY_DN43963_c1_g1_i1	HYSTERO_PHARYNX	HYSTERO_WHOLE_LARVAE	-5.84374	0.819244	0.000172504	0.00906246
TRINITY_DN49080_c0_g1_i1	HYSTERO_PHARYNX	HYSTERO_WHOLE_LARVAE	-5.84151	-0.539106	0.0145615	0.218556
TRINITY_DN24770_c0_g1_i1	HYSTERO_PHARYNX	HYSTERO_WHOLE_LARVAE	-5.84013	1.50761	3.27312e-05	0.00241473
TRINITY_DN42780_c0_g8_i1	HYSTERO_PHARYNX	HYSTERO_WHOLE_LARVAE	-5.83817	-0.533666	0.0134619	0.207317
TRINITY_DN44544_c3_g9_i1	HYSTERO_PHARYNX	HYSTERO_WHOLE_LARVAE	-5.83347	0.828837	0.000297424	0.0135018
TRINITY_DN40071_c1_g3_i1	HYSTERO_PHARYNX	HYSTERO_WHOLE_LARVAE	-5.83346	0.828837	0.000297841	0.0135113
TRINITY_DN40297_c3_g12_i1	HYSTERO_PHARYNX	HYSTERO_WHOLE_LARVAE	-5.83306	-0.535941	0.0276036	0.323646
TRINITY_DN25786_c0_g1_i1	HYSTERO_PHARYNX	HYSTERO_WHOLE_LARVAE	-5.83284	-0.543705	0.0125211	0.197545
TRINITY_DN42627_c0_g11_i4	HYSTERO_PHARYNX	HYSTERO_WHOLE_LARVAE	-5.82632	1.52563	3.10633e-05	0.00232325
TRINITY_DN43264_c0_g5_i3	HYSTERO_PHARYNX	HYSTERO_WHOLE_LARVAE	-5.82478	-0.540494	0.0273322	0.321847
TRINITY_DN39038_c0_g3_i1	HYSTERO_PHARYNX	HYSTERO_WHOLE_LARVAE	-5.81882	2.60238	5.8957e-07	8.76857e-05
TRINITY_DN38610_c0_g1_i4	HYSTERO_PHARYNX	HYSTERO_WHOLE_LARVAE	-5.81685	2.83108	4.80419e-06	0.000493627
TRINITY_DN40050_c6_g9_i5	HYSTERO_PHARYNX	HYSTERO_WHOLE_LARVAE	-5.81231	3.27574	1.12355e-06	0.000149675
TRINITY_DN43103_c2_g11_i5	HYSTERO_PHARYNX	HYSTERO_WHOLE_LARVAE	-5.81186	0.747134	0.000618857	0.023815
TRINITY_DN34279_c0_g2_i1	HYSTERO_PHARYNX	HYSTERO_WHOLE_LARVAE	-5.80522	0.785893	0.000208058	0.0104098
TRINITY_DN44355_c6_g4_i1	HYSTERO_PHARYNX	HYSTERO_WHOLE_LARVAE	-5.79717	2.33563	4.75752e-06	0.000491155
TRINITY_DN38112_c0_g2_i2	HYSTERO_PHARYNX	HYSTERO_WHOLE_LARVAE	-5.79526	5.61822	2.70729e-10	1.03742e-07
TRINITY_DN43091_c0_g3_i1	HYSTERO_PHARYNX	HYSTERO_WHOLE_LARVAE	-5.79382	4.5499	2.48621e-09	7.32847e-07
TRINITY_DN37716_c1_g1_i6	HYSTERO_PHARYNX	HYSTERO_WHOLE_LARVAE	-5.78824	-0.569135	0.027811	0.325084
TRINITY_DN39655_c0_g6_i1	HYSTERO_PHARYNX	HYSTERO_WHOLE_LARVAE	-5.78486	0.768451	0.000283576	0.0130294
TRINITY_DN41243_c2_g14_i1	HYSTERO_PHARYNX	HYSTERO_WHOLE_LARVAE	-5.78429	2.79763	7.04897e-07	0.000100921
TRINITY_DN42528_c2_g9_i1	HYSTERO_PHARYNX	HYSTERO_WHOLE_LARVAE	-5.77977	2.73789	1.52147e-07	2.6933e-05
TRINITY_DN43947_c8_g4_i6	HYSTERO_PHARYNX	HYSTERO_WHOLE_LARVAE	-5.77148	-0.586769	0.029047	0.333722
TRINITY_DN29937_c0_g7_i3	HYSTERO_PHARYNX	HYSTERO_WHOLE_LARVAE	-5.77148	-0.586769	0.0290387	0.333687
TRINITY_DN42047_c5_g1_i3	HYSTERO_PHARYNX	HYSTERO_WHOLE_LARVAE	-5.77053	4.99833	1.3915e-11	7.08178e-09
TRINITY_DN41530_c5_g6_i3	HYSTERO_PHARYNX	HYSTERO_WHOLE_LARVAE	-5.76938	1.47452	4.33116e-05	0.00301115
TRINITY_DN16087_c1_g3_i1	HYSTERO_PHARYNX	HYSTERO_WHOLE_LARVAE	-5.767	-0.589125	0.0287939	0.332457
TRINITY_DN43254_c1_g3_i2	HYSTERO_PHARYNX	HYSTERO_WHOLE_LARVAE	-5.767	-0.589125	0.0287761	0.33231
TRINITY_DN42332_c3_g1_i11	HYSTERO_PHARYNX	HYSTERO_WHOLE_LARVAE	-5.76067	1.36831	4.40047e-05	0.00304885
TRINITY_DN13222_c0_g1_i1	HYSTERO_PHARYNX	HYSTERO_WHOLE_LARVAE	-5.76021	0.746995	0.000825331	0.0291881
TRINITY_DN45049_c2_g5_i2	HYSTERO_PHARYNX	HYSTERO_WHOLE_LARVAE	-5.75862	-0.585427	0.0127248	0.199598
TRINITY_DN24577_c0_g2_i1	HYSTERO_PHARYNX	HYSTERO_WHOLE_LARVAE	-5.75822	1.4337	0.000102552	0.00601848
TRINITY_DN43279_c0_g2_i2	HYSTERO_PHARYNX	HYSTERO_WHOLE_LARVAE	-5.74941	3.52821	5.15778e-06	0.00052417
TRINITY_DN36519_c1_g3_i1	HYSTERO_PHARYNX	HYSTERO_WHOLE_LARVAE	-5.74845	-0.590096	0.0294676	0.336968
TRINITY_DN43509_c7_g1_i1	HYSTERO_PHARYNX	HYSTERO_WHOLE_LARVAE	-5.73972	-0.594777	0.0292775	0.335425
TRINITY_DN42044_c0_g6_i2	HYSTERO_PHARYNX	HYSTERO_WHOLE_LARVAE	-5.73305	0.743892	0.000535809	0.0211541
TRINITY_DN33556_c0_g2_i1	HYSTERO_PHARYNX	HYSTERO_WHOLE_LARVAE	-5.73055	2.91535	3.37922e-07	5.43537e-05
TRINITY_DN42096_c1_g2_i2	HYSTERO_PHARYNX	HYSTERO_WHOLE_LARVAE	-5.72851	3.19546	1.54491e-06	0.000192428
TRINITY_DN42798_c1_g1_i1	HYSTERO_PHARYNX	HYSTERO_WHOLE_LARVAE	-5.72714	1.40568	6.7165e-05	0.00426445
TRINITY_DN43054_c1_g10_i1	HYSTERO_PHARYNX	HYSTERO_WHOLE_LARVAE	-5.7233	0.715555	0.000473641	0.0191642
TRINITY_DN36599_c0_g5_i1	HYSTERO_PHARYNX	HYSTERO_WHOLE_LARVAE	-5.71407	7.6976	1.06452e-09	3.57453e-07
TRINITY_DN43264_c0_g5_i1	HYSTERO_PHARYNX	HYSTERO_WHOLE_LARVAE	-5.71387	2.11464	5.34003e-06	0.000541004
TRINITY_DN43963_c1_g5_i3	HYSTERO_PHARYNX	HYSTERO_WHOLE_LARVAE	-5.71183	3.1118	1.74332e-06	0.00021387
TRINITY_DN34405_c0_g1_i2	HYSTERO_PHARYNX	HYSTERO_WHOLE_LARVAE	-5.70981	4.81347	5.14241e-11	2.31029e-08
TRINITY_DN37593_c1_g1_i1	HYSTERO_PHARYNX	HYSTERO_WHOLE_LARVAE	-5.69596	-0.627124	0.029724	0.338352
TRINITY_DN39325_c1_g3_i1	HYSTERO_PHARYNX	HYSTERO_WHOLE_LARVAE	-5.69385	0.691611	0.000321636	0.0142824
TRINITY_DN26481_c0_g3_i1	HYSTERO_PHARYNX	HYSTERO_WHOLE_LARVAE	-5.6903	0.645317	0.000710337	0.0263366
TRINITY_DN40821_c1_g6_i1	HYSTERO_PHARYNX	HYSTERO_WHOLE_LARVAE	-5.6903	2.23618	8.27309e-06	0.000776562
TRINITY_DN41615_c0_g10_i2	HYSTERO_PHARYNX	HYSTERO_WHOLE_LARVAE	-5.68697	0.687494	0.000423702	0.0175732
TRINITY_DN44664_c0_g2_i2	HYSTERO_PHARYNX	HYSTERO_WHOLE_LARVAE	-5.68464	0.683264	0.000455064	0.0186091
TRINITY_DN7614_c0_g1_i1	HYSTERO_PHARYNX	HYSTERO_WHOLE_LARVAE	-5.67758	-0.645821	0.0338004	0.364988
TRINITY_DN43399_c0_g10_i3	HYSTERO_PHARYNX	HYSTERO_WHOLE_LARVAE	-5.67758	-0.645821	0.0337976	0.364988
TRINITY_DN40834_c2_g7_i1	HYSTERO_PHARYNX	HYSTERO_WHOLE_LARVAE	-5.67758	-0.645821	0.0337879	0.364988
TRINITY_DN40050_c6_g9_i9	HYSTERO_PHARYNX	HYSTERO_WHOLE_LARVAE	-5.67589	5.15597	1.00627e-10	4.28442e-08
TRINITY_DN39584_c2_g3_i4	HYSTERO_PHARYNX	HYSTERO_WHOLE_LARVAE	-5.67512	8.63557	7.34231e-10	2.61366e-07
TRINITY_DN42146_c1_g4_i1	HYSTERO_PHARYNX	HYSTERO_WHOLE_LARVAE	-5.6743	0.633511	0.000577833	0.02254
TRINITY_DN44184_c5_g11_i1	HYSTERO_PHARYNX	HYSTERO_WHOLE_LARVAE	-5.67367	0.692959	0.000313912	0.0140641
TRINITY_DN41132_c0_g3_i1	HYSTERO_PHARYNX	HYSTERO_WHOLE_LARVAE	-5.67311	0.675431	0.000471788	0.0191249
TRINITY_DN43855_c1_g7_i1	HYSTERO_PHARYNX	HYSTERO_WHOLE_LARVAE	-5.66705	0.624642	0.000904488	0.0311258
TRINITY_DN43063_c12_g5_i2	HYSTERO_PHARYNX	HYSTERO_WHOLE_LARVAE	-5.66467	4.66074	2.23134e-09	6.76076e-07
TRINITY_DN44459_c4_g3_i2	HYSTERO_PHARYNX	HYSTERO_WHOLE_LARVAE	-5.64972	0.675571	0.00053423	0.0211173
TRINITY_DN33729_c0_g2_i2	HYSTERO_PHARYNX	HYSTERO_WHOLE_LARVAE	-5.64241	0.667038	0.000573572	0.022388
TRINITY_DN159_c0_g1_i1	HYSTERO_PHARYNX	HYSTERO_WHOLE_LARVAE	-5.62984	0.637049	0.000529124	0.0209664
TRINITY_DN37907_c0_g1_i1	HYSTERO_PHARYNX	HYSTERO_WHOLE_LARVAE	-5.62842	1.33219	6.58797e-05	0.00421572
TRINITY_DN41197_c3_g9_i1	HYSTERO_PHARYNX	HYSTERO_WHOLE_LARVAE	-5.62697	2.42165	2.11671e-06	0.000256299
TRINITY_DN41135_c0_g1_i1	HYSTERO_PHARYNX	HYSTERO_WHOLE_LARVAE	-5.61903	0.647829	0.000737982	0.0271147
TRINITY_DN43887_c2_g2_i1	HYSTERO_PHARYNX	HYSTERO_WHOLE_LARVAE	-5.61743	0.635293	0.00198054	0.0543235
TRINITY_DN36779_c1_g1_i1	HYSTERO_PHARYNX	HYSTERO_WHOLE_LARVAE	-5.61441	0.623656	0.000804712	0.0286864
TRINITY_DN43017_c3_g2_i13	HYSTERO_PHARYNX	HYSTERO_WHOLE_LARVAE	-5.61216	4.15562	0.00378922	0.0867937
TRINITY_DN42827_c2_g1_i21	HYSTERO_PHARYNX	HYSTERO_WHOLE_LARVAE	-5.60416	4.58589	2.2996e-05	0.00180005
TRINITY_DN31627_c0_g4_i1	HYSTERO_PHARYNX	HYSTERO_WHOLE_LARVAE	-5.59869	1.3216	7.37646e-05	0.00462933
TRINITY_DN17015_c0_g1_i2	HYSTERO_PHARYNX	HYSTERO_WHOLE_LARVAE	-5.58845	1.28164	0.000185976	0.0095566
TRINITY_DN44028_c0_g9_i1	HYSTERO_PHARYNX	HYSTERO_WHOLE_LARVAE	-5.57762	3.90631	1.6926e-07	2.96401e-05
TRINITY_DN43807_c0_g11_i1	HYSTERO_PHARYNX	HYSTERO_WHOLE_LARVAE	-5.57309	1.72959	1.71541e-05	0.00140385
TRINITY_DN41142_c0_g1_i8	HYSTERO_PHARYNX	HYSTERO_WHOLE_LARVAE	-5.56917	0.589187	0.000619225	0.023815
TRINITY_DN39884_c2_g8_i2	HYSTERO_PHARYNX	HYSTERO_WHOLE_LARVAE	-5.56288	-0.704616	0.0342225	0.367942
TRINITY_DN36511_c0_g1_i1	HYSTERO_PHARYNX	HYSTERO_WHOLE_LARVAE	-5.56275	0.5825	0.00049753	0.01994
TRINITY_DN44071_c4_g7_i9	HYSTERO_PHARYNX	HYSTERO_WHOLE_LARVAE	-5.56049	1.71827	3.01461e-05	0.00227293
TRINITY_DN42567_c0_g15_i1	HYSTERO_PHARYNX	HYSTERO_WHOLE_LARVAE	-5.55508	2.07351	3.79951e-06	0.000414592
TRINITY_DN38222_c3_g4_i1	HYSTERO_PHARYNX	HYSTERO_WHOLE_LARVAE	-5.54697	0.570328	0.000632291	0.0241058
TRINITY_DN40739_c2_g6_i1	HYSTERO_PHARYNX	HYSTERO_WHOLE_LARVAE	-5.53533	1.66933	2.06879e-05	0.0016395
TRINITY_DN42508_c0_g2_i1	HYSTERO_PHARYNX	HYSTERO_WHOLE_LARVAE	-5.53378	2.76437	9.09199e-06	0.000838923
TRINITY_DN41748_c4_g8_i2	HYSTERO_PHARYNX	HYSTERO_WHOLE_LARVAE	-5.5334	7.23719	1.87686e-13	1.32896e-10
TRINITY_DN43482_c4_g21_i1	HYSTERO_PHARYNX	HYSTERO_WHOLE_LARVAE	-5.53073	0.574224	0.000936334	0.0320019
TRINITY_DN43434_c1_g3_i1	HYSTERO_PHARYNX	HYSTERO_WHOLE_LARVAE	-5.52919	0.572976	0.000920213	0.0315835
TRINITY_DN41949_c0_g2_i1	HYSTERO_PHARYNX	HYSTERO_WHOLE_LARVAE	-5.52086	0.565615	0.000762172	0.0276295
TRINITY_DN33540_c0_g2_i1	HYSTERO_PHARYNX	HYSTERO_WHOLE_LARVAE	-5.51274	2.80883	5.12606e-06	0.000521761
TRINITY_DN39159_c6_g12_i1	HYSTERO_PHARYNX	HYSTERO_WHOLE_LARVAE	-5.50972	3.86056	1.81267e-07	3.14887e-05
TRINITY_DN42033_c0_g13_i1	HYSTERO_PHARYNX	HYSTERO_WHOLE_LARVAE	-5.50957	0.537241	0.00108405	0.0355659
TRINITY_DN41530_c5_g4_i1	HYSTERO_PHARYNX	HYSTERO_WHOLE_LARVAE	-5.50256	0.488564	0.00120711	0.0382938
TRINITY_DN42448_c2_g4_i1	HYSTERO_PHARYNX	HYSTERO_WHOLE_LARVAE	-5.49785	1.22941	0.00127275	0.0397843
TRINITY_DN43042_c0_g1_i8	HYSTERO_PHARYNX	HYSTERO_WHOLE_LARVAE	-5.49022	2.52568	2.41799e-07	4.07016e-05
TRINITY_DN42525_c10_g2_i1	HYSTERO_PHARYNX	HYSTERO_WHOLE_LARVAE	-5.48646	1.65063	1.99805e-05	0.00159313
TRINITY_DN29312_c0_g4_i1	HYSTERO_PHARYNX	HYSTERO_WHOLE_LARVAE	-5.48416	1.66058	1.00694e-05	0.000908518
TRINITY_DN36599_c0_g3_i2	HYSTERO_PHARYNX	HYSTERO_WHOLE_LARVAE	-5.4643	8.51597	7.31525e-07	0.000104047
TRINITY_DN41180_c1_g4_i1	HYSTERO_PHARYNX	HYSTERO_WHOLE_LARVAE	-5.4626	0.456445	0.00118391	0.0377872
TRINITY_DN34465_c1_g1_i3	HYSTERO_PHARYNX	HYSTERO_WHOLE_LARVAE	-5.45894	1.16704	0.000169019	0.00890092
TRINITY_DN39841_c0_g9_i2	HYSTERO_PHARYNX	HYSTERO_WHOLE_LARVAE	-5.44763	1.15706	0.00021892	0.010755
TRINITY_DN43067_c2_g1_i1	HYSTERO_PHARYNX	HYSTERO_WHOLE_LARVAE	-5.44701	0.5052	0.000930404	0.0318828
TRINITY_DN26893_c0_g1_i1	HYSTERO_PHARYNX	HYSTERO_WHOLE_LARVAE	-5.44302	0.482247	0.000950577	0.0323935
TRINITY_DN39762_c8_g17_i2	HYSTERO_PHARYNX	HYSTERO_WHOLE_LARVAE	-5.4257	0.487674	0.00108163	0.0355501
TRINITY_DN35160_c0_g2_i1	HYSTERO_PHARYNX	HYSTERO_WHOLE_LARVAE	-5.42186	1.63484	0.000100734	0.00592784
TRINITY_DN43530_c0_g1_i14	HYSTERO_PHARYNX	HYSTERO_WHOLE_LARVAE	-5.40994	3.94656	1.35137e-05	0.00115226
TRINITY_DN43678_c7_g7_i1	HYSTERO_PHARYNX	HYSTERO_WHOLE_LARVAE	-5.4093	4.09924	1.92816e-08	4.48594e-06
TRINITY_DN42725_c1_g1_i1	HYSTERO_PHARYNX	HYSTERO_WHOLE_LARVAE	-5.40649	0.459243	0.0022619	0.0596739
TRINITY_DN68818_c0_g1_i1	HYSTERO_PHARYNX	HYSTERO_WHOLE_LARVAE	-5.40311	0.449917	0.00103242	0.0342964
TRINITY_DN36599_c0_g3_i1	HYSTERO_PHARYNX	HYSTERO_WHOLE_LARVAE	-5.40148	5.80585	6.37751e-07	9.25279e-05
TRINITY_DN37020_c0_g4_i1	HYSTERO_PHARYNX	HYSTERO_WHOLE_LARVAE	-5.39279	0.441955	0.000951739	0.0324094
TRINITY_DN42454_c0_g6_i1	HYSTERO_PHARYNX	HYSTERO_WHOLE_LARVAE	-5.38958	0.460497	0.00197227	0.0541757
TRINITY_DN42021_c1_g1_i1	HYSTERO_PHARYNX	HYSTERO_WHOLE_LARVAE	-5.38603	2.44954	3.29831e-06	0.000370017
TRINITY_DN14552_c0_g4_i1	HYSTERO_PHARYNX	HYSTERO_WHOLE_LARVAE	-5.38586	0.390417	0.0132203	0.205001
TRINITY_DN30767_c3_g1_i1	HYSTERO_PHARYNX	HYSTERO_WHOLE_LARVAE	-5.37806	9.70463	2.53006e-07	4.2369e-05
TRINITY_DN42958_c0_g1_i3	HYSTERO_PHARYNX	HYSTERO_WHOLE_LARVAE	-5.37761	4.67695	7.58314e-05	0.00473169
TRINITY_DN43796_c3_g3_i1	HYSTERO_PHARYNX	HYSTERO_WHOLE_LARVAE	-5.37503	3.73454	2.24878e-07	3.82487e-05
TRINITY_DN26747_c0_g2_i1	HYSTERO_PHARYNX	HYSTERO_WHOLE_LARVAE	-5.36635	0.439867	0.00162141	0.0473223
TRINITY_DN40241_c0_g2_i1	HYSTERO_PHARYNX	HYSTERO_WHOLE_LARVAE	-5.36195	4.56872	8.67227e-08	1.66158e-05
TRINITY_DN39499_c5_g1_i4	HYSTERO_PHARYNX	HYSTERO_WHOLE_LARVAE	-5.3602	1.08061	0.00118699	0.0378483
TRINITY_DN41672_c0_g3_i1	HYSTERO_PHARYNX	HYSTERO_WHOLE_LARVAE	-5.34951	4.53222	3.30012e-06	0.000370017
TRINITY_DN44233_c1_g15_i1	HYSTERO_PHARYNX	HYSTERO_WHOLE_LARVAE	-5.34942	0.365207	0.0014715	0.044174
TRINITY_DN43987_c8_g32_i1	HYSTERO_PHARYNX	HYSTERO_WHOLE_LARVAE	-5.34818	3.3715	1.45599e-06	0.000183813
TRINITY_DN41877_c5_g14_i2	HYSTERO_PHARYNX	HYSTERO_WHOLE_LARVAE	-5.34699	3.44044	5.00108e-07	7.64755e-05
TRINITY_DN41596_c0_g1_i7	HYSTERO_PHARYNX	HYSTERO_WHOLE_LARVAE	-5.34631	1.00022	0.000184774	0.0095152
TRINITY_DN43654_c7_g4_i1	HYSTERO_PHARYNX	HYSTERO_WHOLE_LARVAE	-5.34494	0.402435	0.00188863	0.0526786
TRINITY_DN38690_c0_g1_i1	HYSTERO_PHARYNX	HYSTERO_WHOLE_LARVAE	-5.34359	2.06424	5.60695e-06	0.000561928
TRINITY_DN37705_c0_g1_i1	HYSTERO_PHARYNX	HYSTERO_WHOLE_LARVAE	-5.34311	3.66138	1.4211e-07	2.54179e-05
TRINITY_DN34950_c2_g1_i1	HYSTERO_PHARYNX	HYSTERO_WHOLE_LARVAE	-5.34209	1.06501	0.000718703	0.0265411
TRINITY_DN37307_c0_g3_i2	HYSTERO_PHARYNX	HYSTERO_WHOLE_LARVAE	-5.33522	0.396636	0.0012727	0.0397843
TRINITY_DN30800_c0_g3_i1	HYSTERO_PHARYNX	HYSTERO_WHOLE_LARVAE	-5.33458	4.5743	1.21378e-07	2.2336e-05
TRINITY_DN40730_c4_g4_i1	HYSTERO_PHARYNX	HYSTERO_WHOLE_LARVAE	-5.33063	0.410685	0.00173018	0.0495689
TRINITY_DN43192_c2_g17_i1	HYSTERO_PHARYNX	HYSTERO_WHOLE_LARVAE	-5.32705	3.5076	9.84043e-06	0.000891565
TRINITY_DN39260_c0_g3_i4	HYSTERO_PHARYNX	HYSTERO_WHOLE_LARVAE	-5.32573	4.06714	1.32462e-05	0.00113241
TRINITY_DN44063_c14_g6_i2	HYSTERO_PHARYNX	HYSTERO_WHOLE_LARVAE	-5.32504	5.75825	0.000387692	0.0164745
TRINITY_DN28648_c0_g1_i1	HYSTERO_PHARYNX	HYSTERO_WHOLE_LARVAE	-5.32389	2.6185	4.07754e-06	0.000434252
TRINITY_DN25356_c0_g1_i1	HYSTERO_PHARYNX	HYSTERO_WHOLE_LARVAE	-5.32079	0.402524	0.00142072	0.0431268
TRINITY_DN30469_c0_g2_i4	HYSTERO_PHARYNX	HYSTERO_WHOLE_LARVAE	-5.31537	1.89052	3.75539e-05	0.00269424
TRINITY_DN41748_c4_g11_i1	HYSTERO_PHARYNX	HYSTERO_WHOLE_LARVAE	-5.31386	5.20209	3.34276e-07	5.40341e-05
TRINITY_DN40978_c0_g4_i1	HYSTERO_PHARYNX	HYSTERO_WHOLE_LARVAE	-5.31176	0.396774	0.00115995	0.0372047
TRINITY_DN40087_c0_g1_i1	HYSTERO_PHARYNX	HYSTERO_WHOLE_LARVAE	-5.31092	0.375034	0.00205007	0.0555986
TRINITY_DN39638_c4_g1_i1	HYSTERO_PHARYNX	HYSTERO_WHOLE_LARVAE	-5.30952	0.373727	0.00164077	0.0477164
TRINITY_DN43678_c7_g14_i1	HYSTERO_PHARYNX	HYSTERO_WHOLE_LARVAE	-5.30753	1.53085	0.000100654	0.00592784
TRINITY_DN36779_c1_g1_i4	HYSTERO_PHARYNX	HYSTERO_WHOLE_LARVAE	-5.30228	1.03027	0.000411804	0.0172073
TRINITY_DN44395_c0_g2_i4	HYSTERO_PHARYNX	HYSTERO_WHOLE_LARVAE	-5.30143	0.327452	0.00161316	0.047154
TRINITY_DN42993_c1_g16_i5	HYSTERO_PHARYNX	HYSTERO_WHOLE_LARVAE	-5.2957	3.32464	5.5744e-06	0.000559528
TRINITY_DN39562_c7_g5_i1	HYSTERO_PHARYNX	HYSTERO_WHOLE_LARVAE	-5.29551	0.36149	0.00286486	0.0709872
TRINITY_DN42567_c0_g4_i1	HYSTERO_PHARYNX	HYSTERO_WHOLE_LARVAE	-5.29511	3.28799	8.57537e-07	0.000118103
TRINITY_DN20330_c0_g1_i1	HYSTERO_PHARYNX	HYSTERO_WHOLE_LARVAE	-5.29164	0.320298	0.00157199	0.046286
TRINITY_DN37288_c1_g1_i1	HYSTERO_PHARYNX	HYSTERO_WHOLE_LARVAE	-5.29011	0.378165	0.00182559	0.051527
TRINITY_DN39047_c0_g6_i11	HYSTERO_PHARYNX	HYSTERO_WHOLE_LARVAE	-5.28255	1.51449	0.000523139	0.0208172
TRINITY_DN36830_c0_g5_i1	HYSTERO_PHARYNX	HYSTERO_WHOLE_LARVAE	-5.27701	0.347441	0.00194116	0.0536814
TRINITY_DN39724_c0_g1_i1	HYSTERO_PHARYNX	HYSTERO_WHOLE_LARVAE	-5.27337	1.00522	0.000356028	0.0154431
TRINITY_DN41465_c0_g3_i1	HYSTERO_PHARYNX	HYSTERO_WHOLE_LARVAE	-5.27283	1.00528	0.00107325	0.0353549
TRINITY_DN44088_c2_g3_i1	HYSTERO_PHARYNX	HYSTERO_WHOLE_LARVAE	-5.26805	1.0006	0.000309657	0.0139121
TRINITY_DN43501_c1_g2_i1	HYSTERO_PHARYNX	HYSTERO_WHOLE_LARVAE	-5.26713	0.340263	0.00224717	0.0595039
TRINITY_DN44910_c1_g3_i5	HYSTERO_PHARYNX	HYSTERO_WHOLE_LARVAE	-5.26658	1.7978	3.5993e-05	0.00259656
TRINITY_DN40138_c3_g6_i1	HYSTERO_PHARYNX	HYSTERO_WHOLE_LARVAE	-5.26426	0.336274	0.00413794	0.0922406
TRINITY_DN40835_c5_g2_i1	HYSTERO_PHARYNX	HYSTERO_WHOLE_LARVAE	-5.25697	0.337311	0.00263885	0.0667064
TRINITY_DN44729_c1_g9_i1	HYSTERO_PHARYNX	HYSTERO_WHOLE_LARVAE	-5.25345	3.92809	6.54361e-07	9.45167e-05
TRINITY_DN42428_c0_g5_i1	HYSTERO_PHARYNX	HYSTERO_WHOLE_LARVAE	-5.25302	1.44036	0.000118862	0.00678571
TRINITY_DN42335_c0_g5_i1	HYSTERO_PHARYNX	HYSTERO_WHOLE_LARVAE	-5.24957	0.984569	0.00034551	0.0150956
TRINITY_DN26821_c0_g1_i1	HYSTERO_PHARYNX	HYSTERO_WHOLE_LARVAE	-5.24789	6.97019	8.63534e-08	1.65939e-05
TRINITY_DN387_c0_g1_i1	HYSTERO_PHARYNX	HYSTERO_WHOLE_LARVAE	-5.24569	0.981036	0.000582712	0.022676
TRINITY_DN30569_c0_g5_i1	HYSTERO_PHARYNX	HYSTERO_WHOLE_LARVAE	-5.23979	3.51063	3.2907e-05	0.00242032
TRINITY_DN36218_c0_g1_i2	HYSTERO_PHARYNX	HYSTERO_WHOLE_LARVAE	-5.23948	0.32191	0.00227755	0.0598769
TRINITY_DN26021_c0_g1_i2	HYSTERO_PHARYNX	HYSTERO_WHOLE_LARVAE	-5.23903	1.77301	6.39716e-05	0.00412196
TRINITY_DN39161_c2_g1_i2	HYSTERO_PHARYNX	HYSTERO_WHOLE_LARVAE	-5.23792	0.320263	0.00586784	0.117978
TRINITY_DN4950_c0_g1_i1	HYSTERO_PHARYNX	HYSTERO_WHOLE_LARVAE	-5.23176	3.66607	5.29341e-08	1.08779e-05
TRINITY_DN39446_c1_g1_i1	HYSTERO_PHARYNX	HYSTERO_WHOLE_LARVAE	-5.23097	3.56069	2.74143e-06	0.000318333
TRINITY_DN44582_c3_g3_i1	HYSTERO_PHARYNX	HYSTERO_WHOLE_LARVAE	-5.22983	1.69106	3.22219e-05	0.00238756
TRINITY_DN41432_c0_g10_i2	HYSTERO_PHARYNX	HYSTERO_WHOLE_LARVAE	-5.22628	1.45891	0.000177544	0.00926364
TRINITY_DN1635_c0_g2_i1	HYSTERO_PHARYNX	HYSTERO_WHOLE_LARVAE	-5.21848	0.972433	0.000258532	0.0121952
TRINITY_DN34369_c0_g1_i1	HYSTERO_PHARYNX	HYSTERO_WHOLE_LARVAE	-5.21763	3.45066	4.97201e-07	7.62098e-05
TRINITY_DN39038_c0_g2_i4	HYSTERO_PHARYNX	HYSTERO_WHOLE_LARVAE	-5.21504	7.04778	6.23294e-07	9.12433e-05
TRINITY_DN38344_c2_g1_i1	HYSTERO_PHARYNX	HYSTERO_WHOLE_LARVAE	-5.21161	9.04802	5.97513e-07	8.80629e-05
TRINITY_DN18777_c0_g1_i2	HYSTERO_PHARYNX	HYSTERO_WHOLE_LARVAE	-5.19933	0.285901	0.00299567	0.0733359
TRINITY_DN26780_c0_g2_i1	HYSTERO_PHARYNX	HYSTERO_WHOLE_LARVAE	-5.19891	0.24295	0.00312884	0.0752522
TRINITY_DN38184_c0_g8_i1	HYSTERO_PHARYNX	HYSTERO_WHOLE_LARVAE	-5.18979	0.278652	0.00240143	0.0623502
TRINITY_DN43291_c3_g5_i1	HYSTERO_PHARYNX	HYSTERO_WHOLE_LARVAE	-5.18948	0.229054	0.00722665	0.136444
TRINITY_DN41748_c4_g5_i2	HYSTERO_PHARYNX	HYSTERO_WHOLE_LARVAE	-5.18509	1.77398	0.000112177	0.00649499
TRINITY_DN36772_c0_g2_i1	HYSTERO_PHARYNX	HYSTERO_WHOLE_LARVAE	-5.18474	6.72635	7.13763e-07	0.000101966
TRINITY_DN32164_c2_g2_i1	HYSTERO_PHARYNX	HYSTERO_WHOLE_LARVAE	-5.17629	0.921642	0.000421469	0.0174989
TRINITY_DN43672_c1_g6_i1	HYSTERO_PHARYNX	HYSTERO_WHOLE_LARVAE	-5.17552	0.223172	0.00355951	0.0828724
TRINITY_DN39038_c0_g4_i1	HYSTERO_PHARYNX	HYSTERO_WHOLE_LARVAE	-5.1699	2.28448	8.62745e-05	0.00523294
TRINITY_DN34659_c2_g3_i2	HYSTERO_PHARYNX	HYSTERO_WHOLE_LARVAE	-5.16568	0.956646	0.00159193	0.0467554
TRINITY_DN42438_c0_g1_i5	HYSTERO_PHARYNX	HYSTERO_WHOLE_LARVAE	-5.15978	0.256615	0.00240026	0.0623445
TRINITY_DN40553_c0_g4_i1	HYSTERO_PHARYNX	HYSTERO_WHOLE_LARVAE	-5.15934	0.254849	0.00488369	0.10369
TRINITY_DN44367_c10_g2_i2	HYSTERO_PHARYNX	HYSTERO_WHOLE_LARVAE	-5.15841	0.253574	0.00328426	0.0783687
TRINITY_DN9194_c0_g1_i1	HYSTERO_PHARYNX	HYSTERO_WHOLE_LARVAE	-5.15626	0.252116	0.0037226	0.0856593
TRINITY_DN45026_c2_g3_i1	HYSTERO_PHARYNX	HYSTERO_WHOLE_LARVAE	-5.15386	0.271633	0.00279851	0.0697677
TRINITY_DN4152_c0_g1_i1	HYSTERO_PHARYNX	HYSTERO_WHOLE_LARVAE	-5.15273	1.69465	0.000130794	0.00725135
TRINITY_DN42120_c2_g8_i1	HYSTERO_PHARYNX	HYSTERO_WHOLE_LARVAE	-5.14185	0.891684	0.00109195	0.0356912
TRINITY_DN35258_c2_g1_i6	HYSTERO_PHARYNX	HYSTERO_WHOLE_LARVAE	-5.14055	0.825563	0.000356071	0.0154431
TRINITY_DN26867_c0_g1_i1	HYSTERO_PHARYNX	HYSTERO_WHOLE_LARVAE	-5.13476	0.258333	0.00590183	0.118333
TRINITY_DN42567_c0_g1_i1	HYSTERO_PHARYNX	HYSTERO_WHOLE_LARVAE	-5.13476	1.37876	0.00031812	0.0141746
TRINITY_DN31181_c0_g2_i1	HYSTERO_PHARYNX	HYSTERO_WHOLE_LARVAE	-5.12753	1.34105	0.000130792	0.00725135
TRINITY_DN36831_c1_g12_i1	HYSTERO_PHARYNX	HYSTERO_WHOLE_LARVAE	-5.12208	0.90996	0.001018	0.0339384
TRINITY_DN34465_c1_g1_i2	HYSTERO_PHARYNX	HYSTERO_WHOLE_LARVAE	-5.11872	1.99838	0.000113617	0.00655654
TRINITY_DN39450_c4_g12_i1	HYSTERO_PHARYNX	HYSTERO_WHOLE_LARVAE	-5.11782	8.01892	2.6788e-06	0.000312174
TRINITY_DN43170_c2_g28_i1	HYSTERO_PHARYNX	HYSTERO_WHOLE_LARVAE	-5.11611	1.34796	0.000196351	0.00995398
TRINITY_DN43947_c8_g3_i1	HYSTERO_PHARYNX	HYSTERO_WHOLE_LARVAE	-5.11486	2.57847	6.96297e-06	0.000670989
TRINITY_DN36659_c0_g1_i1	HYSTERO_PHARYNX	HYSTERO_WHOLE_LARVAE	-5.11471	6.59834	3.92385e-05	0.00278748
TRINITY_DN25629_c0_g1_i1	HYSTERO_PHARYNX	HYSTERO_WHOLE_LARVAE	-5.11314	0.241964	0.00304321	0.0739715
TRINITY_DN15191_c0_g1_i1	HYSTERO_PHARYNX	HYSTERO_WHOLE_LARVAE	-5.11257	2.40195	6.22374e-06	0.000609674
TRINITY_DN21098_c0_g1_i1	HYSTERO_PHARYNX	HYSTERO_WHOLE_LARVAE	-5.10715	0.862131	0.000907716	0.0312025
TRINITY_DN68811_c0_g1_i1	HYSTERO_PHARYNX	HYSTERO_WHOLE_LARVAE	-5.10712	0.234152	0.00430269	0.0949491
TRINITY_DN42993_c1_g15_i2	HYSTERO_PHARYNX	HYSTERO_WHOLE_LARVAE	-5.10299	0.209355	0.00981762	0.168551
TRINITY_DN44233_c1_g18_i1	HYSTERO_PHARYNX	HYSTERO_WHOLE_LARVAE	-5.1026	4.2055	5.38826e-09	1.46253e-06
TRINITY_DN30767_c5_g1_i1	HYSTERO_PHARYNX	HYSTERO_WHOLE_LARVAE	-5.10229	0.164008	0.00503277	0.105874
TRINITY_DN43828_c9_g11_i1	HYSTERO_PHARYNX	HYSTERO_WHOLE_LARVAE	-5.09493	1.30076	9.89331e-05	0.00585891
TRINITY_DN36104_c13_g5_i1	HYSTERO_PHARYNX	HYSTERO_WHOLE_LARVAE	-5.09346	4.34183	1.24959e-05	0.00107532
TRINITY_DN17556_c0_g1_i1	HYSTERO_PHARYNX	HYSTERO_WHOLE_LARVAE	-5.09133	0.200253	0.00460177	0.0994323
TRINITY_DN42339_c1_g1_i2	HYSTERO_PHARYNX	HYSTERO_WHOLE_LARVAE	-5.08917	0.198703	0.00446376	0.0975345
TRINITY_DN42193_c4_g6_i1	HYSTERO_PHARYNX	HYSTERO_WHOLE_LARVAE	-5.08286	0.19409	0.00395619	0.0893612
TRINITY_DN44063_c14_g7_i1	HYSTERO_PHARYNX	HYSTERO_WHOLE_LARVAE	-5.08239	8.03336	9.99071e-06	0.00090267
TRINITY_DN44761_c2_g9_i2	HYSTERO_PHARYNX	HYSTERO_WHOLE_LARVAE	-5.08224	0.151407	0.00411901	0.092018
TRINITY_DN18909_c0_g1_i1	HYSTERO_PHARYNX	HYSTERO_WHOLE_LARVAE	-5.07922	0.841444	0.000818229	0.0290465
TRINITY_DN27892_c0_g1_i1	HYSTERO_PHARYNX	HYSTERO_WHOLE_LARVAE	-5.07407	0.187865	0.00392231	0.0889162
TRINITY_DN43807_c0_g6_i2	HYSTERO_PHARYNX	HYSTERO_WHOLE_LARVAE	-5.06954	0.205077	0.00523186	0.108576
TRINITY_DN45055_c41_g9_i1	HYSTERO_PHARYNX	HYSTERO_WHOLE_LARVAE	-5.06545	3.49892	3.05956e-05	0.00229884
TRINITY_DN43678_c7_g2_i1	HYSTERO_PHARYNX	HYSTERO_WHOLE_LARVAE	-5.06267	2.12258	0.000122622	0.0069521
TRINITY_DN30337_c0_g1_i5	HYSTERO_PHARYNX	HYSTERO_WHOLE_LARVAE	-5.05763	0.195825	0.00434474	0.0955857
TRINITY_DN28045_c0_g5_i1	HYSTERO_PHARYNX	HYSTERO_WHOLE_LARVAE	-5.05729	0.175537	0.00322388	0.0772676
TRINITY_DN42524_c1_g2_i1	HYSTERO_PHARYNX	HYSTERO_WHOLE_LARVAE	-5.05268	1.88072	6.13466e-05	0.0039963
TRINITY_DN44169_c3_g1_i3	HYSTERO_PHARYNX	HYSTERO_WHOLE_LARVAE	-5.04906	1.61113	2.47858e-05	0.00191988
TRINITY_DN45049_c3_g3_i1	HYSTERO_PHARYNX	HYSTERO_WHOLE_LARVAE	-5.04856	6.22385	1.21642e-05	0.00105095
TRINITY_DN44255_c0_g21_i1	HYSTERO_PHARYNX	HYSTERO_WHOLE_LARVAE	-5.04014	0.806483	0.000712745	0.0263659
TRINITY_DN2068_c0_g1_i1	HYSTERO_PHARYNX	HYSTERO_WHOLE_LARVAE	-5.03586	0.15792	0.00420595	0.0933098
TRINITY_DN44964_c0_g5_i1	HYSTERO_PHARYNX	HYSTERO_WHOLE_LARVAE	-5.0326	2.11147	1.01996e-05	0.000918992
TRINITY_DN36186_c0_g4_i1	HYSTERO_PHARYNX	HYSTERO_WHOLE_LARVAE	-5.03227	3.0215	0.0346757	0.370826
TRINITY_DN43807_c0_g12_i2	HYSTERO_PHARYNX	HYSTERO_WHOLE_LARVAE	-5.03101	1.5954	4.41993e-05	0.00305655
TRINITY_DN40371_c4_g3_i1	HYSTERO_PHARYNX	HYSTERO_WHOLE_LARVAE	-5.02844	1.28471	0.0004066	0.0170664
TRINITY_DN11116_c0_g1_i1	HYSTERO_PHARYNX	HYSTERO_WHOLE_LARVAE	-5.02632	1.58065	0.000187824	0.0095964
TRINITY_DN40087_c0_g10_i1	HYSTERO_PHARYNX	HYSTERO_WHOLE_LARVAE	-5.02626	2.7631	6.12201e-05	0.00399205
TRINITY_DN44691_c26_g3_i1	HYSTERO_PHARYNX	HYSTERO_WHOLE_LARVAE	-5.01725	0.164443	0.00476103	0.101855
TRINITY_DN39580_c0_g13_i1	HYSTERO_PHARYNX	HYSTERO_WHOLE_LARVAE	-5.01499	2.14325	0.000217266	0.010706
TRINITY_DN57958_c0_g1_i1	HYSTERO_PHARYNX	HYSTERO_WHOLE_LARVAE	-5.01438	0.140113	0.00697124	0.133357
TRINITY_DN35264_c0_g1_i2	HYSTERO_PHARYNX	HYSTERO_WHOLE_LARVAE	-5.01212	0.138508	0.00661174	0.128394
TRINITY_DN43874_c1_g4_i1	HYSTERO_PHARYNX	HYSTERO_WHOLE_LARVAE	-5.00674	0.0891248	0.00824822	0.149586
TRINITY_DN43638_c0_g4_i1	HYSTERO_PHARYNX	HYSTERO_WHOLE_LARVAE	-5.00494	0.0891657	0.00669866	0.129525
TRINITY_DN40978_c0_g9_i1	HYSTERO_PHARYNX	HYSTERO_WHOLE_LARVAE	-5.00294	0.709056	0.000368082	0.0159005
TRINITY_DN32832_c1_g4_i1	HYSTERO_PHARYNX	HYSTERO_WHOLE_LARVAE	-5.00286	2.33557	9.72457e-05	0.00578
TRINITY_DN33729_c0_g3_i1	HYSTERO_PHARYNX	HYSTERO_WHOLE_LARVAE	-4.99439	2.31288	2.33561e-05	0.00182214
TRINITY_DN38363_c2_g2_i1	HYSTERO_PHARYNX	HYSTERO_WHOLE_LARVAE	-4.99232	10.7133	5.41e-08	1.10791e-05
TRINITY_DN44184_c5_g1_i1	HYSTERO_PHARYNX	HYSTERO_WHOLE_LARVAE	-4.9913	0.126368	0.00461185	0.0995461
TRINITY_DN197_c0_g1_i2	HYSTERO_PHARYNX	HYSTERO_WHOLE_LARVAE	-4.99015	2.72947	0.000125036	0.00705825
TRINITY_DN926_c0_g1_i1	HYSTERO_PHARYNX	HYSTERO_WHOLE_LARVAE	-4.98691	0.0818392	0.00450073	0.0980245
TRINITY_DN40456_c1_g4_i2	HYSTERO_PHARYNX	HYSTERO_WHOLE_LARVAE	-4.98273	2.11205	0.000158026	0.00840348
TRINITY_DN41432_c0_g1_i6	HYSTERO_PHARYNX	HYSTERO_WHOLE_LARVAE	-4.98039	2.04671	0.000103723	0.00607084
TRINITY_DN43170_c2_g6_i1	HYSTERO_PHARYNX	HYSTERO_WHOLE_LARVAE	-4.97952	1.94644	2.30177e-05	0.00180005
TRINITY_DN38206_c1_g1_i1	HYSTERO_PHARYNX	HYSTERO_WHOLE_LARVAE	-4.97751	9.3257	3.00246e-10	1.13715e-07
TRINITY_DN39989_c0_g1_i1	HYSTERO_PHARYNX	HYSTERO_WHOLE_LARVAE	-4.97585	4.36637	1.84617e-08	4.31058e-06
TRINITY_DN29959_c0_g1_i1	HYSTERO_PHARYNX	HYSTERO_WHOLE_LARVAE	-4.97214	1.19238	0.000247192	0.0117367
TRINITY_DN39584_c2_g3_i8	HYSTERO_PHARYNX	HYSTERO_WHOLE_LARVAE	-4.96618	6.77558	1.09855e-05	0.000968376
TRINITY_DN42938_c3_g12_i1	HYSTERO_PHARYNX	HYSTERO_WHOLE_LARVAE	-4.96462	0.104876	0.00480115	0.102477
TRINITY_DN43056_c4_g5_i1	HYSTERO_PHARYNX	HYSTERO_WHOLE_LARVAE	-4.9588	1.79553	0.000160095	0.00849296
TRINITY_DN45049_c3_g7_i1	HYSTERO_PHARYNX	HYSTERO_WHOLE_LARVAE	-4.95764	0.735879	0.00179055	0.0507146
TRINITY_DN65310_c0_g1_i1	HYSTERO_PHARYNX	HYSTERO_WHOLE_LARVAE	-4.95762	0.119489	0.00523176	0.108576
TRINITY_DN24572_c0_g1_i1	HYSTERO_PHARYNX	HYSTERO_WHOLE_LARVAE	-4.95187	0.731342	0.0017752	0.0503886
TRINITY_DN30534_c1_g1_i2	HYSTERO_PHARYNX	HYSTERO_WHOLE_LARVAE	-4.94542	2.76415	6.23766e-05	0.00405934
TRINITY_DN36945_c1_g2_i1	HYSTERO_PHARYNX	HYSTERO_WHOLE_LARVAE	-4.94527	0.740724	0.000667444	0.0251616
TRINITY_DN29376_c2_g1_i1	HYSTERO_PHARYNX	HYSTERO_WHOLE_LARVAE	-4.94409	1.12525	0.000135781	0.00747062
TRINITY_DN39038_c0_g2_i2	HYSTERO_PHARYNX	HYSTERO_WHOLE_LARVAE	-4.94157	10.2251	0.0013079	0.040649
TRINITY_DN32835_c0_g1_i1	HYSTERO_PHARYNX	HYSTERO_WHOLE_LARVAE	-4.93792	3.8641	5.10831e-05	0.00343417
TRINITY_DN41814_c0_g1_i1	HYSTERO_PHARYNX	HYSTERO_WHOLE_LARVAE	-4.93641	0.102782	0.00684687	0.131532
TRINITY_DN40912_c0_g1_i1	HYSTERO_PHARYNX	HYSTERO_WHOLE_LARVAE	-4.93561	2.27285	8.35466e-05	0.00511992
TRINITY_DN44021_c6_g11_i1	HYSTERO_PHARYNX	HYSTERO_WHOLE_LARVAE	-4.93322	1.1581	0.00014022	0.00765664
TRINITY_DN39050_c0_g18_i1	HYSTERO_PHARYNX	HYSTERO_WHOLE_LARVAE	-4.93057	3.94016	3.19521e-05	0.00237881
TRINITY_DN44961_c2_g12_i1	HYSTERO_PHARYNX	HYSTERO_WHOLE_LARVAE	-4.9282	0.713569	0.00141943	0.0431268
TRINITY_DN31745_c1_g2_i1	HYSTERO_PHARYNX	HYSTERO_WHOLE_LARVAE	-4.92764	1.15318	0.000601159	0.0232576
TRINITY_DN37308_c5_g17_i1	HYSTERO_PHARYNX	HYSTERO_WHOLE_LARVAE	-4.92576	2.01378	1.83128e-05	0.00148389
TRINITY_DN23283_c0_g2_i2	HYSTERO_PHARYNX	HYSTERO_WHOLE_LARVAE	-4.92568	0.0747269	0.00449258	0.0979452
TRINITY_DN38603_c2_g1_i1	HYSTERO_PHARYNX	HYSTERO_WHOLE_LARVAE	-4.92471	0.0320233	0.00600661	0.11966
TRINITY_DN41877_c5_g17_i4	HYSTERO_PHARYNX	HYSTERO_WHOLE_LARVAE	-4.92425	2.8353	1.18363e-05	0.00102807
TRINITY_DN40511_c0_g2_i1	HYSTERO_PHARYNX	HYSTERO_WHOLE_LARVAE	-4.92082	0.721398	0.00158554	0.0466095
TRINITY_DN44786_c10_g1_i1	HYSTERO_PHARYNX	HYSTERO_WHOLE_LARVAE	-4.91992	1.14664	0.000289508	0.0132254
TRINITY_DN44793_c0_g15_i1	HYSTERO_PHARYNX	HYSTERO_WHOLE_LARVAE	-4.91861	0.0697884	0.00474583	0.101563
TRINITY_DN26623_c0_g1_i1	HYSTERO_PHARYNX	HYSTERO_WHOLE_LARVAE	-4.9097	1.52855	0.000449044	0.0184323
TRINITY_DN43641_c3_g7_i1	HYSTERO_PHARYNX	HYSTERO_WHOLE_LARVAE	-4.90673	0.0814795	0.00605171	0.12036
TRINITY_DN36943_c1_g1_i1	HYSTERO_PHARYNX	HYSTERO_WHOLE_LARVAE	-4.90616	10.668	8.41196e-08	1.62605e-05
TRINITY_DN36064_c0_g24_i1	HYSTERO_PHARYNX	HYSTERO_WHOLE_LARVAE	-4.90446	1.70053	0.000127008	0.00713251
TRINITY_DN42146_c1_g13_i1	HYSTERO_PHARYNX	HYSTERO_WHOLE_LARVAE	-4.90395	3.55649	6.46273e-07	9.35559e-05
TRINITY_DN37075_c0_g1_i8	HYSTERO_PHARYNX	HYSTERO_WHOLE_LARVAE	-4.90353	2.67244	0.000242721	0.0116506
TRINITY_DN43042_c0_g1_i1	HYSTERO_PHARYNX	HYSTERO_WHOLE_LARVAE	-4.89777	2.77174	7.55287e-05	0.00472638
TRINITY_DN16325_c0_g1_i1	HYSTERO_PHARYNX	HYSTERO_WHOLE_LARVAE	-4.89298	0.615182	0.00100119	0.0335689
TRINITY_DN44571_c15_g1_i1	HYSTERO_PHARYNX	HYSTERO_WHOLE_LARVAE	-4.89031	0.67983	0.00160244	0.0469368
TRINITY_DN37473_c0_g6_i1	HYSTERO_PHARYNX	HYSTERO_WHOLE_LARVAE	-4.89023	0.0473301	0.00541925	0.111505
TRINITY_DN44627_c1_g4_i1	HYSTERO_PHARYNX	HYSTERO_WHOLE_LARVAE	-4.8868	2.02387	0.000183954	0.009488
TRINITY_DN43768_c0_g5_i1	HYSTERO_PHARYNX	HYSTERO_WHOLE_LARVAE	-4.88576	2.47974	5.58424e-05	0.00370405
TRINITY_DN44063_c14_g3_i1	HYSTERO_PHARYNX	HYSTERO_WHOLE_LARVAE	-4.88433	7.81054	3.50975e-06	0.000390163
TRINITY_DN40318_c0_g6_i1	HYSTERO_PHARYNX	HYSTERO_WHOLE_LARVAE	-4.88101	1.72539	0.000317954	0.0141746
TRINITY_DN42890_c0_g4_i1	HYSTERO_PHARYNX	HYSTERO_WHOLE_LARVAE	-4.87855	0.67049	0.00142811	0.0432612
TRINITY_DN43146_c0_g1_i1	HYSTERO_PHARYNX	HYSTERO_WHOLE_LARVAE	-4.8782	0.0390094	0.00584716	0.117737
TRINITY_DN43208_c4_g3_i1	HYSTERO_PHARYNX	HYSTERO_WHOLE_LARVAE	-4.878	0.0389311	0.0056912	0.115424
TRINITY_DN43103_c2_g4_i1	HYSTERO_PHARYNX	HYSTERO_WHOLE_LARVAE	-4.87772	0.036265	0.0152378	0.225036
TRINITY_DN36943_c1_g2_i2	HYSTERO_PHARYNX	HYSTERO_WHOLE_LARVAE	-4.87689	1.76484	8.55922e-05	0.00520304
TRINITY_DN27144_c0_g1_i1	HYSTERO_PHARYNX	HYSTERO_WHOLE_LARVAE	-4.87517	0.0345645	0.0151789	0.224472
TRINITY_DN44184_c5_g15_i1	HYSTERO_PHARYNX	HYSTERO_WHOLE_LARVAE	-4.87419	0.699928	0.00138284	0.0423319
TRINITY_DN32632_c0_g2_i2	HYSTERO_PHARYNX	HYSTERO_WHOLE_LARVAE	-4.87314	0.0329018	0.0113776	0.186019
TRINITY_DN41168_c0_g1_i2	HYSTERO_PHARYNX	HYSTERO_WHOLE_LARVAE	-4.87194	3.03736	4.01254e-05	0.00283723
TRINITY_DN37262_c2_g8_i1	HYSTERO_PHARYNX	HYSTERO_WHOLE_LARVAE	-4.87068	0.0338926	0.00561712	0.114206
TRINITY_DN38225_c0_g1_i3	HYSTERO_PHARYNX	HYSTERO_WHOLE_LARVAE	-4.86805	1.76996	0.000197984	0.0099979
TRINITY_DN44210_c0_g1_i1	HYSTERO_PHARYNX	HYSTERO_WHOLE_LARVAE	-4.86376	0.0261987	0.00826987	0.149729
TRINITY_DN33268_c0_g1_i2	HYSTERO_PHARYNX	HYSTERO_WHOLE_LARVAE	-4.86304	0.0289591	0.00736986	0.138476
TRINITY_DN43192_c2_g9_i7	HYSTERO_PHARYNX	HYSTERO_WHOLE_LARVAE	-4.8614	6.21495	3.39937e-05	0.00247517
TRINITY_DN39464_c0_g13_i1	HYSTERO_PHARYNX	HYSTERO_WHOLE_LARVAE	-4.8486	0.0187481	0.0055735	0.113555
TRINITY_DN31181_c0_g2_i3	HYSTERO_PHARYNX	HYSTERO_WHOLE_LARVAE	-4.84737	1.0836	0.000432526	0.0178329
TRINITY_DN43967_c0_g7_i3	HYSTERO_PHARYNX	HYSTERO_WHOLE_LARVAE	-4.84642	0.0143308	0.00763463	0.141778
TRINITY_DN43942_c1_g2_i1	HYSTERO_PHARYNX	HYSTERO_WHOLE_LARVAE	-4.84565	3.62571	4.05259e-05	0.00285403
TRINITY_DN38222_c5_g3_i1	HYSTERO_PHARYNX	HYSTERO_WHOLE_LARVAE	-4.84475	0.0359673	0.00752625	0.140522
TRINITY_DN40978_c0_g11_i1	HYSTERO_PHARYNX	HYSTERO_WHOLE_LARVAE	-4.84316	0.0153348	0.00633094	0.124372
TRINITY_DN42002_c1_g5_i2	HYSTERO_PHARYNX	HYSTERO_WHOLE_LARVAE	-4.84301	-0.0303692	0.00742544	0.139031
TRINITY_DN40318_c0_g11_i2	HYSTERO_PHARYNX	HYSTERO_WHOLE_LARVAE	-4.84211	3.7571	2.38801e-05	0.00185857
TRINITY_DN24023_c0_g2_i1	HYSTERO_PHARYNX	HYSTERO_WHOLE_LARVAE	-4.84053	-0.0321272	0.00755233	0.140848
TRINITY_DN31627_c0_g3_i1	HYSTERO_PHARYNX	HYSTERO_WHOLE_LARVAE	-4.84052	0.619906	0.00221934	0.0590581
TRINITY_DN41903_c3_g4_i1	HYSTERO_PHARYNX	HYSTERO_WHOLE_LARVAE	-4.83575	3.4559	1.77993e-05	0.00144938
TRINITY_DN44063_c14_g2_i2	HYSTERO_PHARYNX	HYSTERO_WHOLE_LARVAE	-4.83564	11.208	1.34257e-06	0.000173186
TRINITY_DN44465_c2_g2_i4	HYSTERO_PHARYNX	HYSTERO_WHOLE_LARVAE	-4.83528	0.0102438	0.00763703	0.141778
TRINITY_DN43380_c0_g22_i1	HYSTERO_PHARYNX	HYSTERO_WHOLE_LARVAE	-4.8338	2.60236	1.0613e-05	0.000941932
TRINITY_DN28822_c0_g2_i1	HYSTERO_PHARYNX	HYSTERO_WHOLE_LARVAE	-4.8326	2.3583	0.000197134	0.00997043
TRINITY_DN43577_c0_g6_i2	HYSTERO_PHARYNX	HYSTERO_WHOLE_LARVAE	-4.83058	0.00693176	0.0075509	0.140848
TRINITY_DN32773_c0_g3_i1	HYSTERO_PHARYNX	HYSTERO_WHOLE_LARVAE	-4.83026	1.09526	0.000410731	0.0171734
TRINITY_DN39450_c4_g6_i1	HYSTERO_PHARYNX	HYSTERO_WHOLE_LARVAE	-4.82919	8.48661	1.12153e-05	0.000985966
TRINITY_DN40081_c1_g10_i1	HYSTERO_PHARYNX	HYSTERO_WHOLE_LARVAE	-4.82487	1.77445	0.000315183	0.0141016
TRINITY_DN37370_c0_g1_i1	HYSTERO_PHARYNX	HYSTERO_WHOLE_LARVAE	-4.82408	3.85762	1.32799e-07	2.39289e-05
TRINITY_DN41672_c0_g2_i1	HYSTERO_PHARYNX	HYSTERO_WHOLE_LARVAE	-4.82317	1.4512	0.000495095	0.0198718
TRINITY_DN41606_c1_g7_i2	HYSTERO_PHARYNX	HYSTERO_WHOLE_LARVAE	-4.82153	1.6721	0.000175569	0.00920121
TRINITY_DN33496_c0_g4_i3	HYSTERO_PHARYNX	HYSTERO_WHOLE_LARVAE	-4.82138	-0.0510617	0.0108019	0.179416
TRINITY_DN44063_c14_g2_i3	HYSTERO_PHARYNX	HYSTERO_WHOLE_LARVAE	-4.81917	14.2462	5.91822e-07	8.78201e-05
TRINITY_DN36468_c0_g1_i1	HYSTERO_PHARYNX	HYSTERO_WHOLE_LARVAE	-4.81575	6.91739	5.98717e-06	0.000592739
TRINITY_DN42924_c0_g1_i2	HYSTERO_PHARYNX	HYSTERO_WHOLE_LARVAE	-4.81122	7.18559	6.11315e-09	1.62543e-06
TRINITY_DN37627_c8_g1_i5	HYSTERO_PHARYNX	HYSTERO_WHOLE_LARVAE	-4.81014	0.647126	0.00160768	0.0470694
TRINITY_DN43661_c2_g6_i1	HYSTERO_PHARYNX	HYSTERO_WHOLE_LARVAE	-4.80819	2.33445	0.000142523	0.00773697
TRINITY_DN45049_c3_g8_i1	HYSTERO_PHARYNX	HYSTERO_WHOLE_LARVAE	-4.80748	1.95195	0.000264978	0.0124119
TRINITY_DN45002_c2_g16_i1	HYSTERO_PHARYNX	HYSTERO_WHOLE_LARVAE	-4.80313	-0.0179352	0.0104223	0.17504
TRINITY_DN44028_c0_g11_i1	HYSTERO_PHARYNX	HYSTERO_WHOLE_LARVAE	-4.80216	5.23083	1.09403e-08	2.74108e-06
TRINITY_DN44744_c11_g1_i1	HYSTERO_PHARYNX	HYSTERO_WHOLE_LARVAE	-4.80095	11.6507	1.9319e-10	7.72086e-08
TRINITY_DN36511_c0_g1_i7	HYSTERO_PHARYNX	HYSTERO_WHOLE_LARVAE	-4.79991	3.76118	2.22001e-06	0.000265842
TRINITY_DN42503_c0_g8_i1	HYSTERO_PHARYNX	HYSTERO_WHOLE_LARVAE	-4.79809	1.65071	0.00020198	0.0101544
TRINITY_DN30179_c0_g2_i3	HYSTERO_PHARYNX	HYSTERO_WHOLE_LARVAE	-4.79712	1.04676	0.00141621	0.0430884
TRINITY_DN48865_c0_g1_i1	HYSTERO_PHARYNX	HYSTERO_WHOLE_LARVAE	-4.79565	0.601878	0.00196849	0.0541665
TRINITY_DN39047_c0_g6_i13	HYSTERO_PHARYNX	HYSTERO_WHOLE_LARVAE	-4.789	1.07673	0.000832555	0.0293163
TRINITY_DN45049_c3_g6_i1	HYSTERO_PHARYNX	HYSTERO_WHOLE_LARVAE	-4.78556	3.81287	6.06599e-06	0.000596013
TRINITY_DN40996_c0_g11_i1	HYSTERO_PHARYNX	HYSTERO_WHOLE_LARVAE	-4.78435	1.90476	3.16326e-05	0.00235772
TRINITY_DN12774_c0_g1_i1	HYSTERO_PHARYNX	HYSTERO_WHOLE_LARVAE	-4.78354	-0.0758835	0.0111174	0.182884
TRINITY_DN46252_c0_g1_i1	HYSTERO_PHARYNX	HYSTERO_WHOLE_LARVAE	-4.78351	-0.0317739	0.0068544	0.131599
TRINITY_DN38841_c3_g4_i1	HYSTERO_PHARYNX	HYSTERO_WHOLE_LARVAE	-4.7833	-0.0318103	0.00714788	0.135516
TRINITY_DN41748_c4_g9_i1	HYSTERO_PHARYNX	HYSTERO_WHOLE_LARVAE	-4.77997	2.86296	0.00022121	0.010843
TRINITY_DN41615_c0_g4_i2	HYSTERO_PHARYNX	HYSTERO_WHOLE_LARVAE	-4.77896	2.88738	0.000116096	0.00667507
TRINITY_DN38657_c0_g2_i1	HYSTERO_PHARYNX	HYSTERO_WHOLE_LARVAE	-4.77593	-0.0320963	0.0126323	0.198626
TRINITY_DN37492_c0_g1_i1	HYSTERO_PHARYNX	HYSTERO_WHOLE_LARVAE	-4.77582	-0.0175824	0.00772635	0.142947
TRINITY_DN45612_c0_g1_i1	HYSTERO_PHARYNX	HYSTERO_WHOLE_LARVAE	-4.77554	-0.0370537	0.00696324	0.133332
TRINITY_DN43091_c0_g2_i1	HYSTERO_PHARYNX	HYSTERO_WHOLE_LARVAE	-4.77509	4.59906	3.32184e-07	5.38295e-05
TRINITY_DN43128_c0_g2_i1	HYSTERO_PHARYNX	HYSTERO_WHOLE_LARVAE	-4.7741	6.404	1.06132e-05	0.000941932
TRINITY_DN40284_c0_g1_i1	HYSTERO_PHARYNX	HYSTERO_WHOLE_LARVAE	-4.77391	0.638397	0.0151911	0.224499
TRINITY_DN42428_c0_g14_i4	HYSTERO_PHARYNX	HYSTERO_WHOLE_LARVAE	-4.77346	1.3558	0.000415064	0.0172977
TRINITY_DN35623_c0_g1_i3	HYSTERO_PHARYNX	HYSTERO_WHOLE_LARVAE	-4.77231	2.60692	0.000194436	0.00987229
TRINITY_DN35047_c0_g1_i5	HYSTERO_PHARYNX	HYSTERO_WHOLE_LARVAE	-4.76922	1.62555	0.000344851	0.0150871
TRINITY_DN36816_c3_g1_i1	HYSTERO_PHARYNX	HYSTERO_WHOLE_LARVAE	-4.76777	-0.0454365	0.0112749	0.184758
TRINITY_DN63806_c0_g1_i1	HYSTERO_PHARYNX	HYSTERO_WHOLE_LARVAE	-4.76509	-0.0472137	0.0109805	0.18141
TRINITY_DN33601_c0_g1_i1	HYSTERO_PHARYNX	HYSTERO_WHOLE_LARVAE	-4.76289	1.63817	4.82223e-05	0.00326883
TRINITY_DN38184_c0_g5_i1	HYSTERO_PHARYNX	HYSTERO_WHOLE_LARVAE	-4.7624	-0.0489921	0.0107817	0.179355
TRINITY_DN37075_c0_g1_i7	HYSTERO_PHARYNX	HYSTERO_WHOLE_LARVAE	-4.76223	2.64504	0.000151716	0.00812096
TRINITY_DN32832_c1_g3_i2	HYSTERO_PHARYNX	HYSTERO_WHOLE_LARVAE	-4.76144	1.82646	0.000116847	0.00669461
TRINITY_DN45054_c3_g1_i2	HYSTERO_PHARYNX	HYSTERO_WHOLE_LARVAE	-4.76064	6.18536	5.42534e-08	1.10791e-05
TRINITY_DN37855_c1_g1_i4	HYSTERO_PHARYNX	HYSTERO_WHOLE_LARVAE	-4.7584	2.07938	7.9128e-05	0.00491385
TRINITY_DN34397_c0_g5_i1	HYSTERO_PHARYNX	HYSTERO_WHOLE_LARVAE	-4.75659	-0.0314918	0.00682765	0.131353
TRINITY_DN41465_c0_g3_i2	HYSTERO_PHARYNX	HYSTERO_WHOLE_LARVAE	-4.75422	4.51073	0.000240886	0.0115987
TRINITY_DN42146_c1_g8_i1	HYSTERO_PHARYNX	HYSTERO_WHOLE_LARVAE	-4.75379	1.59898	3.56328e-05	0.00257914
TRINITY_DN63613_c0_g1_i1	HYSTERO_PHARYNX	HYSTERO_WHOLE_LARVAE	-4.75212	-0.056048	0.00924777	0.161856
TRINITY_DN43855_c1_g10_i1	HYSTERO_PHARYNX	HYSTERO_WHOLE_LARVAE	-4.751	0.565985	0.00225107	0.0595504
TRINITY_DN40138_c3_g14_i1	HYSTERO_PHARYNX	HYSTERO_WHOLE_LARVAE	-4.74661	1.34457	0.000432003	0.0178226
TRINITY_DN41504_c8_g4_i3	HYSTERO_PHARYNX	HYSTERO_WHOLE_LARVAE	-4.74657	0.561555	0.00309066	0.0747069
TRINITY_DN42627_c0_g11_i6	HYSTERO_PHARYNX	HYSTERO_WHOLE_LARVAE	-4.74318	1.36585	0.000471642	0.0191249
TRINITY_DN43598_c1_g8_i2	HYSTERO_PHARYNX	HYSTERO_WHOLE_LARVAE	-4.73884	-0.0649513	0.00824405	0.149552
TRINITY_DN44882_c1_g1_i1	HYSTERO_PHARYNX	HYSTERO_WHOLE_LARVAE	-4.73828	3.03822	0.000221593	0.0108536
TRINITY_DN41432_c0_g2_i1	HYSTERO_PHARYNX	HYSTERO_WHOLE_LARVAE	-4.73084	4.2892	6.03363e-06	0.000593793
TRINITY_DN44255_c0_g18_i1	HYSTERO_PHARYNX	HYSTERO_WHOLE_LARVAE	-4.72625	0.980511	0.000459709	0.0187576
TRINITY_DN29601_c1_g1_i1	HYSTERO_PHARYNX	HYSTERO_WHOLE_LARVAE	-4.7262	0.545449	0.00219866	0.0586756
TRINITY_DN7235_c0_g1_i1	HYSTERO_PHARYNX	HYSTERO_WHOLE_LARVAE	-4.7196	0.539695	0.00425117	0.0940673
TRINITY_DN37253_c1_g2_i1	HYSTERO_PHARYNX	HYSTERO_WHOLE_LARVAE	-4.71855	0.541309	0.0215098	0.280117
TRINITY_DN43670_c1_g3_i1	HYSTERO_PHARYNX	HYSTERO_WHOLE_LARVAE	-4.7181	1.01798	0.0015408	0.0455997
TRINITY_DN42627_c0_g3_i6	HYSTERO_PHARYNX	HYSTERO_WHOLE_LARVAE	-4.71772	-0.0574373	0.0149276	0.222167
TRINITY_DN44063_c14_g4_i1	HYSTERO_PHARYNX	HYSTERO_WHOLE_LARVAE	-4.71669	6.2328	0.000176883	0.0092403
TRINITY_DN39539_c3_g5_i1	HYSTERO_PHARYNX	HYSTERO_WHOLE_LARVAE	-4.71659	-0.0610813	0.0083448	0.15075
TRINITY_DN40292_c5_g1_i1	HYSTERO_PHARYNX	HYSTERO_WHOLE_LARVAE	-4.71217	-0.0827554	0.00790253	0.145135
TRINITY_DN42225_c16_g2_i1	HYSTERO_PHARYNX	HYSTERO_WHOLE_LARVAE	-4.71191	-0.0862239	0.0120641	0.192479
TRINITY_DN42939_c0_g5_i1	HYSTERO_PHARYNX	HYSTERO_WHOLE_LARVAE	-4.71107	0.534066	0.00250644	0.0642823
TRINITY_DN44994_c3_g9_i1	HYSTERO_PHARYNX	HYSTERO_WHOLE_LARVAE	-4.70862	0.965305	0.000488633	0.0196367
TRINITY_DN41615_c0_g10_i1	HYSTERO_PHARYNX	HYSTERO_WHOLE_LARVAE	-4.70668	1.77733	0.000105832	0.0061776
TRINITY_DN43467_c0_g9_i1	HYSTERO_PHARYNX	HYSTERO_WHOLE_LARVAE	-4.70353	-0.0882081	0.00920783	0.161287
TRINITY_DN23558_c0_g2_i1	HYSTERO_PHARYNX	HYSTERO_WHOLE_LARVAE	-4.70333	-0.0700025	0.00807437	0.147262
TRINITY_DN31959_c1_g1_i1	HYSTERO_PHARYNX	HYSTERO_WHOLE_LARVAE	-4.70291	1.56571	0.000288976	0.0132104
TRINITY_DN44071_c4_g7_i11	HYSTERO_PHARYNX	HYSTERO_WHOLE_LARVAE	-4.70284	2.16711	0.000393229	0.0166447
TRINITY_DN43103_c2_g14_i1	HYSTERO_PHARYNX	HYSTERO_WHOLE_LARVAE	-4.69787	0.521453	0.00457576	0.0990464
TRINITY_DN45015_c1_g2_i3	HYSTERO_PHARYNX	HYSTERO_WHOLE_LARVAE	-4.69649	-0.0750916	0.0159541	0.231831
TRINITY_DN41765_c0_g6_i1	HYSTERO_PHARYNX	HYSTERO_WHOLE_LARVAE	-4.69571	-0.0935378	0.0088205	0.156344
TRINITY_DN36546_c1_g5_i2	HYSTERO_PHARYNX	HYSTERO_WHOLE_LARVAE	-4.69571	-0.0935378	0.00882245	0.156344
TRINITY_DN42958_c0_g1_i2	HYSTERO_PHARYNX	HYSTERO_WHOLE_LARVAE	-4.69539	8.32302	1.63755e-07	2.87533e-05
TRINITY_DN43873_c7_g3_i2	HYSTERO_PHARYNX	HYSTERO_WHOLE_LARVAE	-4.69256	-0.098934	0.0110919	0.182679
TRINITY_DN42805_c6_g1_i2	HYSTERO_PHARYNX	HYSTERO_WHOLE_LARVAE	-4.69072	3.09715	5.10172e-06	0.000520096
TRINITY_DN41877_c5_g6_i1	HYSTERO_PHARYNX	HYSTERO_WHOLE_LARVAE	-4.68763	3.32366	0.00039455	0.0166681
TRINITY_DN40661_c8_g4_i4	HYSTERO_PHARYNX	HYSTERO_WHOLE_LARVAE	-4.68682	3.85926	0.000355565	0.0154431
TRINITY_DN41659_c0_g4_i9	HYSTERO_PHARYNX	HYSTERO_WHOLE_LARVAE	-4.68482	-0.104316	0.00926425	0.162101
TRINITY_DN36922_c0_g2_i1	HYSTERO_PHARYNX	HYSTERO_WHOLE_LARVAE	-4.68437	-0.104383	0.0101922	0.172679
TRINITY_DN44711_c2_g12_i1	HYSTERO_PHARYNX	HYSTERO_WHOLE_LARVAE	-4.68081	-0.0825616	0.0127495	0.199889
TRINITY_DN26750_c0_g1_i1	HYSTERO_PHARYNX	HYSTERO_WHOLE_LARVAE	-4.67902	-0.108011	0.0093578	0.163299
TRINITY_DN38141_c0_g4_i3	HYSTERO_PHARYNX	HYSTERO_WHOLE_LARVAE	-4.67871	2.15937	6.25475e-05	0.00406286
TRINITY_DN43358_c3_g1_i1	HYSTERO_PHARYNX	HYSTERO_WHOLE_LARVAE	-4.67667	3.75634	5.51586e-06	0.000555363
TRINITY_DN36524_c0_g4_i1	HYSTERO_PHARYNX	HYSTERO_WHOLE_LARVAE	-4.67103	-0.113448	0.0083543	0.15088
TRINITY_DN43565_c6_g11_i1	HYSTERO_PHARYNX	HYSTERO_WHOLE_LARVAE	-4.66721	0.929473	0.000743332	0.0272345
TRINITY_DN40937_c0_g6_i2	HYSTERO_PHARYNX	HYSTERO_WHOLE_LARVAE	-4.6666	1.26233	0.000631001	0.0240804
TRINITY_DN39038_c0_g2_i1	HYSTERO_PHARYNX	HYSTERO_WHOLE_LARVAE	-4.66514	7.57877	6.64622e-07	9.57864e-05
TRINITY_DN39802_c1_g6_i1	HYSTERO_PHARYNX	HYSTERO_WHOLE_LARVAE	-4.66206	3.63398	0.000385234	0.0164402
TRINITY_DN38972_c3_g3_i2	HYSTERO_PHARYNX	HYSTERO_WHOLE_LARVAE	-4.65949	2.61864	6.58028e-05	0.00421494
TRINITY_DN40121_c1_g1_i1	HYSTERO_PHARYNX	HYSTERO_WHOLE_LARVAE	-4.65929	-0.124476	0.0165438	0.236912
TRINITY_DN43820_c0_g5_i2	HYSTERO_PHARYNX	HYSTERO_WHOLE_LARVAE	-4.65878	-0.124508	0.0214345	0.279653
TRINITY_DN31822_c0_g1_i1	HYSTERO_PHARYNX	HYSTERO_WHOLE_LARVAE	-4.65866	-0.102251	0.0102768	0.173481
TRINITY_DN40978_c0_g15_i1	HYSTERO_PHARYNX	HYSTERO_WHOLE_LARVAE	-4.65673	0.921499	0.000559271	0.0219341
TRINITY_DN42958_c0_g1_i1	HYSTERO_PHARYNX	HYSTERO_WHOLE_LARVAE	-4.65505	8.46885	4.6441e-06	0.000480971
TRINITY_DN42051_c1_g1_i1	HYSTERO_PHARYNX	HYSTERO_WHOLE_LARVAE	-4.65401	7.87062	0.000116405	0.00668243
TRINITY_DN45042_c16_g1_i4	HYSTERO_PHARYNX	HYSTERO_WHOLE_LARVAE	-4.65318	0.917595	0.00101108	0.0337595
TRINITY_DN22771_c0_g6_i1	HYSTERO_PHARYNX	HYSTERO_WHOLE_LARVAE	-4.65025	-0.173166	0.0211914	0.278153
TRINITY_DN40129_c0_g9_i1	HYSTERO_PHARYNX	HYSTERO_WHOLE_LARVAE	-4.64954	2.38804	0.00272667	0.0683932
TRINITY_DN13862_c0_g1_i1	HYSTERO_PHARYNX	HYSTERO_WHOLE_LARVAE	-4.6479	2.82502	4.10465e-05	0.00288271
TRINITY_DN28005_c0_g1_i1	HYSTERO_PHARYNX	HYSTERO_WHOLE_LARVAE	-4.64526	1.5732	0.000726642	0.0268039
TRINITY_DN37789_c0_g3_i1	HYSTERO_PHARYNX	HYSTERO_WHOLE_LARVAE	-4.64323	2.86166	0.000355669	0.0154431
[truncated: 63,144 more rows]

## Sheet: HA-WL
ID	sampleA	sampleB	logFC	logCPM	PValue	FDR
TRINITY_DN41530_c5_g6_i5	HYSTERO_PHARYNX	HYSTERO_WHOLE_LARVAE	-13.4665	6.50311	3.35832e-23	1.09385e-18
TRINITY_DN45020_c8_g1_i4	HYSTERO_PHARYNX	HYSTERO_WHOLE_LARVAE	-13.0255	6.06332	6.73046e-17	1.12859e-13
TRINITY_DN42878_c2_g2_i1	HYSTERO_PHARYNX	HYSTERO_WHOLE_LARVAE	-12.7805	5.81913	5.24436e-23	1.13878e-18
TRINITY_DN45054_c3_g1_i1	HYSTERO_PHARYNX	HYSTERO_WHOLE_LARVAE	-12.4569	5.49698	2.83864e-21	2.64168e-17
TRINITY_DN43530_c0_g1_i5	HYSTERO_PHARYNX	HYSTERO_WHOLE_LARVAE	-12.4409	5.48104	2.18005e-20	1.01439e-16
TRINITY_DN39296_c2_g2_i4	HYSTERO_PHARYNX	HYSTERO_WHOLE_LARVAE	-12.3614	5.40224	3.60566e-07	5.77109e-05
TRINITY_DN44991_c4_g2_i4	HYSTERO_PHARYNX	HYSTERO_WHOLE_LARVAE	-12.3423	5.383	5.12169e-21	3.70713e-17
TRINITY_DN41748_c4_g6_i1	HYSTERO_PHARYNX	HYSTERO_WHOLE_LARVAE	-12.1363	5.17813	4.83786e-19	1.43251e-15
TRINITY_DN44328_c1_g2_i1	HYSTERO_PHARYNX	HYSTERO_WHOLE_LARVAE	-12.0374	5.07985	8.69413e-18	1.82697e-14
TRINITY_DN40869_c0_g1_i3	HYSTERO_PHARYNX	HYSTERO_WHOLE_LARVAE	-11.8524	4.89609	1.59414e-19	5.46564e-16
TRINITY_DN41530_c5_g6_i7	HYSTERO_PHARYNX	HYSTERO_WHOLE_LARVAE	-11.784	4.82825	6.08875e-20	2.33317e-16
TRINITY_DN41359_c2_g1_i9	HYSTERO_PHARYNX	HYSTERO_WHOLE_LARVAE	-11.7279	4.77254	4.73931e-15	4.67777e-12
TRINITY_DN44561_c1_g4_i3	HYSTERO_PHARYNX	HYSTERO_WHOLE_LARVAE	-11.5575	4.60358	3.02689e-19	9.38954e-16
TRINITY_DN39340_c0_g1_i2	HYSTERO_PHARYNX	HYSTERO_WHOLE_LARVAE	-11.4383	4.48554	1.4189e-16	2.14956e-13
TRINITY_DN34832_c1_g1_i3	HYSTERO_PHARYNX	HYSTERO_WHOLE_LARVAE	-11.424	4.47135	1.35346e-16	2.09925e-13
TRINITY_DN42332_c3_g1_i2	HYSTERO_PHARYNX	HYSTERO_WHOLE_LARVAE	-11.4111	4.4585	1.55161e-15	1.71316e-12
TRINITY_DN15027_c0_g3_i1	HYSTERO_PHARYNX	HYSTERO_WHOLE_LARVAE	-11.1809	4.23087	1.97369e-16	2.79505e-13
TRINITY_DN42993_c1_g9_i1	HYSTERO_PHARYNX	HYSTERO_WHOLE_LARVAE	-11.1761	4.22611	5.88607e-16	7.66873e-13
TRINITY_DN33077_c0_g1_i2	HYSTERO_PHARYNX	HYSTERO_WHOLE_LARVAE	-11.159	4.20916	1.31728e-15	1.53235e-12
TRINITY_DN42525_c10_g5_i1	HYSTERO_PHARYNX	HYSTERO_WHOLE_LARVAE	-11.0505	4.10195	9.50634e-15	8.60099e-12
TRINITY_DN43192_c2_g9_i10	HYSTERO_PHARYNX	HYSTERO_WHOLE_LARVAE	-11.0457	4.09677	1.49098e-07	2.64651e-05
TRINITY_DN39450_c3_g2_i1	HYSTERO_PHARYNX	HYSTERO_WHOLE_LARVAE	-11.014	4.06589	1.31836e-14	1.16057e-11
TRINITY_DN43317_c0_g5_i1	HYSTERO_PHARYNX	HYSTERO_WHOLE_LARVAE	-10.9157	3.96898	1.66252e-15	1.80502e-12
TRINITY_DN41647_c4_g2_i3	HYSTERO_PHARYNX	HYSTERO_WHOLE_LARVAE	-10.847	3.9013	3.38518e-14	2.79141e-11
TRINITY_DN44122_c1_g1_i1	HYSTERO_PHARYNX	HYSTERO_WHOLE_LARVAE	-10.8309	3.88549	1.73523e-15	1.82319e-12
TRINITY_DN43017_c3_g2_i2	HYSTERO_PHARYNX	HYSTERO_WHOLE_LARVAE	-10.8162	3.871	9.44291e-16	1.11844e-12
TRINITY_DN38676_c3_g1_i2	HYSTERO_PHARYNX	HYSTERO_WHOLE_LARVAE	-10.7624	3.81778	5.08905e-13	3.34865e-10
TRINITY_DN42525_c10_g11_i4	HYSTERO_PHARYNX	HYSTERO_WHOLE_LARVAE	-10.7547	3.81036	1.66362e-14	1.42596e-11
TRINITY_DN40167_c1_g2_i1	HYSTERO_PHARYNX	HYSTERO_WHOLE_LARVAE	-10.7377	3.79414	4.62501e-11	2.12174e-08
TRINITY_DN42664_c1_g1_i1	HYSTERO_PHARYNX	HYSTERO_WHOLE_LARVAE	-10.7249	3.78107	1.72756e-13	1.25043e-10
TRINITY_DN42910_c4_g5_i2	HYSTERO_PHARYNX	HYSTERO_WHOLE_LARVAE	-10.6942	3.75087	2.59348e-14	2.19412e-11
TRINITY_DN40834_c2_g6_i1	HYSTERO_PHARYNX	HYSTERO_WHOLE_LARVAE	-10.6774	3.73432	3.21468e-14	2.68479e-11
TRINITY_DN39084_c1_g1_i5	HYSTERO_PHARYNX	HYSTERO_WHOLE_LARVAE	-10.674	3.73062	8.55488e-11	3.71527e-08
TRINITY_DN33399_c1_g2_i2	HYSTERO_PHARYNX	HYSTERO_WHOLE_LARVAE	-10.507	3.56689	7.08499e-14	5.56069e-11
TRINITY_DN38802_c1_g1_i5	HYSTERO_PHARYNX	HYSTERO_WHOLE_LARVAE	-10.4695	3.53016	3.45317e-14	2.79782e-11
TRINITY_DN39575_c1_g2_i1	HYSTERO_PHARYNX	HYSTERO_WHOLE_LARVAE	-10.4433	3.50476	1.90808e-11	9.41652e-09
TRINITY_DN40318_c0_g8_i1	HYSTERO_PHARYNX	HYSTERO_WHOLE_LARVAE	-10.3625	3.42513	5.73733e-13	3.73747e-10
TRINITY_DN40351_c3_g17_i1	HYSTERO_PHARYNX	HYSTERO_WHOLE_LARVAE	-10.3366	5.08129	1.43032e-19	5.17639e-16
TRINITY_DN41748_c4_g8_i4	HYSTERO_PHARYNX	HYSTERO_WHOLE_LARVAE	-10.3205	3.38401	1.81966e-12	1.09758e-09
TRINITY_DN42115_c0_g1_i3	HYSTERO_PHARYNX	HYSTERO_WHOLE_LARVAE	-10.32	3.38343	6.98783e-12	3.82528e-09
TRINITY_DN42559_c2_g2_i2	HYSTERO_PHARYNX	HYSTERO_WHOLE_LARVAE	-10.2755	3.34003	7.1612e-13	4.52915e-10
TRINITY_DN42525_c10_g2_i2	HYSTERO_PHARYNX	HYSTERO_WHOLE_LARVAE	-10.2586	3.32338	5.31654e-12	2.96013e-09
TRINITY_DN36609_c0_g5_i4	HYSTERO_PHARYNX	HYSTERO_WHOLE_LARVAE	-10.2291	3.29466	5.96588e-13	3.84787e-10
TRINITY_DN27085_c0_g1_i1	HYSTERO_PHARYNX	HYSTERO_WHOLE_LARVAE	-10.223	3.28859	2.78882e-12	1.63669e-09
TRINITY_DN42332_c3_g1_i6	HYSTERO_PHARYNX	HYSTERO_WHOLE_LARVAE	-10.1974	3.26329	9.51827e-11	4.07927e-08
TRINITY_DN43017_c3_g2_i11	HYSTERO_PHARYNX	HYSTERO_WHOLE_LARVAE	-10.1952	3.26141	8.92313e-12	4.76459e-09
TRINITY_DN42026_c0_g10_i1	HYSTERO_PHARYNX	HYSTERO_WHOLE_LARVAE	-10.1833	3.24948	2.5132e-10	9.77613e-08
TRINITY_DN40834_c2_g5_i1	HYSTERO_PHARYNX	HYSTERO_WHOLE_LARVAE	-10.1633	3.23025	5.0782e-12	2.8518e-09
TRINITY_DN34832_c0_g3_i1	HYSTERO_PHARYNX	HYSTERO_WHOLE_LARVAE	-10.1632	3.23022	2.22115e-12	1.32745e-09
TRINITY_DN33399_c1_g2_i5	HYSTERO_PHARYNX	HYSTERO_WHOLE_LARVAE	-10.1103	6.1399	1.60574e-20	8.04635e-17
TRINITY_DN44964_c0_g2_i2	HYSTERO_PHARYNX	HYSTERO_WHOLE_LARVAE	-10.0998	3.16839	2.86475e-12	1.66624e-09
TRINITY_DN42525_c10_g4_i1	HYSTERO_PHARYNX	HYSTERO_WHOLE_LARVAE	-10.087	3.15605	5.49366e-06	0.000554665
TRINITY_DN42993_c1_g14_i1	HYSTERO_PHARYNX	HYSTERO_WHOLE_LARVAE	-10.063	3.13238	8.24793e-12	4.44046e-09
TRINITY_DN37829_c1_g4_i12	HYSTERO_PHARYNX	HYSTERO_WHOLE_LARVAE	-10.0031	3.07377	2.63352e-10	1.01512e-07
TRINITY_DN34388_c0_g1_i1	HYSTERO_PHARYNX	HYSTERO_WHOLE_LARVAE	-9.99595	4.77708	7.1246e-17	1.16029e-13
TRINITY_DN37829_c1_g4_i10	HYSTERO_PHARYNX	HYSTERO_WHOLE_LARVAE	-9.98864	3.05978	8.64778e-11	3.73074e-08
TRINITY_DN42525_c10_g13_i1	HYSTERO_PHARYNX	HYSTERO_WHOLE_LARVAE	-9.95883	3.03072	1.56727e-10	6.42117e-08
TRINITY_DN24345_c0_g1_i1	HYSTERO_PHARYNX	HYSTERO_WHOLE_LARVAE	-9.9454	5.43558	8.60954e-19	2.33688e-15
TRINITY_DN39584_c2_g3_i3	HYSTERO_PHARYNX	HYSTERO_WHOLE_LARVAE	-9.94471	3.01717	2.38774e-11	1.14371e-08
TRINITY_DN42525_c10_g11_i1	HYSTERO_PHARYNX	HYSTERO_WHOLE_LARVAE	-9.94158	3.01391	2.47058e-10	9.69523e-08
TRINITY_DN42346_c0_g1_i2	HYSTERO_PHARYNX	HYSTERO_WHOLE_LARVAE	-9.93732	3.00958	1.18794e-09	3.92821e-07
TRINITY_DN40834_c2_g4_i1	HYSTERO_PHARYNX	HYSTERO_WHOLE_LARVAE	-9.91877	2.99186	8.16977e-11	3.57183e-08
TRINITY_DN28789_c0_g1_i6	HYSTERO_PHARYNX	HYSTERO_WHOLE_LARVAE	-9.91197	2.98459	1.15828e-05	0.00101281
TRINITY_DN38802_c1_g1_i4	HYSTERO_PHARYNX	HYSTERO_WHOLE_LARVAE	-9.90956	2.98285	1.40158e-10	5.85278e-08
TRINITY_DN43192_c2_g9_i1	HYSTERO_PHARYNX	HYSTERO_WHOLE_LARVAE	-9.86753	2.94121	1.03318e-05	0.00092451
TRINITY_DN42878_c2_g2_i4	HYSTERO_PHARYNX	HYSTERO_WHOLE_LARVAE	-9.83601	2.91141	1.65464e-10	6.65358e-08
TRINITY_DN41200_c2_g2_i32	HYSTERO_PHARYNX	HYSTERO_WHOLE_LARVAE	-9.81583	2.89199	1.54699e-08	3.65129e-06
TRINITY_DN41877_c5_g17_i2	HYSTERO_PHARYNX	HYSTERO_WHOLE_LARVAE	-9.80573	5.33933	1.70203e-18	4.26443e-15
TRINITY_DN43017_c3_g2_i9	HYSTERO_PHARYNX	HYSTERO_WHOLE_LARVAE	-9.80191	2.87695	1.41122e-05	0.00119702
TRINITY_DN43054_c1_g2_i2	HYSTERO_PHARYNX	HYSTERO_WHOLE_LARVAE	-9.8014	2.87764	8.90758e-10	3.07019e-07
TRINITY_DN36659_c0_g1_i2	HYSTERO_PHARYNX	HYSTERO_WHOLE_LARVAE	-9.79485	2.87108	3.70626e-09	1.05283e-06
TRINITY_DN30184_c0_g1_i4	HYSTERO_PHARYNX	HYSTERO_WHOLE_LARVAE	-9.78809	2.86679	1.15746e-05	0.00101281
TRINITY_DN44590_c0_g20_i2	HYSTERO_PHARYNX	HYSTERO_WHOLE_LARVAE	-9.78623	2.86344	3.60747e-11	1.67858e-08
TRINITY_DN42525_c10_g4_i4	HYSTERO_PHARYNX	HYSTERO_WHOLE_LARVAE	-9.78226	5.75744	5.46451e-20	2.22484e-16
TRINITY_DN38643_c0_g1_i1	HYSTERO_PHARYNX	HYSTERO_WHOLE_LARVAE	-9.75522	6.91813	1.4677e-22	1.9122e-18
TRINITY_DN42817_c4_g5_i2	HYSTERO_PHARYNX	HYSTERO_WHOLE_LARVAE	-9.73287	2.81111	2.31666e-09	6.95456e-07
TRINITY_DN41307_c4_g2_i2	HYSTERO_PHARYNX	HYSTERO_WHOLE_LARVAE	-9.73026	2.80898	1.58321e-10	6.44595e-08
TRINITY_DN44169_c3_g1_i1	HYSTERO_PHARYNX	HYSTERO_WHOLE_LARVAE	-9.72579	2.80453	4.12937e-10	1.51977e-07
TRINITY_DN42770_c2_g5_i1	HYSTERO_PHARYNX	HYSTERO_WHOLE_LARVAE	-9.70783	2.787	3.23668e-09	9.28842e-07
TRINITY_DN44991_c4_g2_i2	HYSTERO_PHARYNX	HYSTERO_WHOLE_LARVAE	-9.67401	4.45856	8.51415e-16	1.04649e-12
TRINITY_DN34832_c0_g1_i1	HYSTERO_PHARYNX	HYSTERO_WHOLE_LARVAE	-9.66554	2.74617	7.07154e-10	2.53111e-07
TRINITY_DN38706_c2_g4_i3	HYSTERO_PHARYNX	HYSTERO_WHOLE_LARVAE	-9.66002	2.74074	1.30435e-09	4.20641e-07
TRINITY_DN43192_c2_g9_i4	HYSTERO_PHARYNX	HYSTERO_WHOLE_LARVAE	-9.64082	2.72132	1.68033e-05	0.00138035
TRINITY_DN41663_c0_g3_i2	HYSTERO_PHARYNX	HYSTERO_WHOLE_LARVAE	-9.60118	2.6843	1.61237e-10	6.52388e-08
TRINITY_DN44122_c0_g1_i1	HYSTERO_PHARYNX	HYSTERO_WHOLE_LARVAE	-9.5872	5.12195	1.31933e-18	3.43781e-15
TRINITY_DN42886_c5_g14_i3	HYSTERO_PHARYNX	HYSTERO_WHOLE_LARVAE	-9.57914	2.66394	1.22092e-08	2.99003e-06
TRINITY_DN38888_c0_g1_i1	HYSTERO_PHARYNX	HYSTERO_WHOLE_LARVAE	-9.57385	2.65749	1.85288e-09	5.74773e-07
TRINITY_DN40159_c4_g6_i1	HYSTERO_PHARYNX	HYSTERO_WHOLE_LARVAE	-9.57322	2.65698	1.01974e-09	3.45983e-07
TRINITY_DN43410_c0_g2_i4	HYSTERO_PHARYNX	HYSTERO_WHOLE_LARVAE	-9.56094	2.64527	4.64521e-10	1.70002e-07
TRINITY_DN42157_c1_g3_i3	HYSTERO_PHARYNX	HYSTERO_WHOLE_LARVAE	-9.5591	2.64373	2.41144e-10	9.52051e-08
TRINITY_DN44063_c14_g5_i1	HYSTERO_PHARYNX	HYSTERO_WHOLE_LARVAE	-9.55113	5.96937	5.05737e-20	2.19635e-16
TRINITY_DN42346_c0_g1_i1	HYSTERO_PHARYNX	HYSTERO_WHOLE_LARVAE	-9.55026	2.63488	9.40138e-10	3.20646e-07
TRINITY_DN44991_c4_g2_i6	HYSTERO_PHARYNX	HYSTERO_WHOLE_LARVAE	-9.54585	2.63068	6.5095e-10	2.35582e-07
TRINITY_DN34832_c1_g1_i2	HYSTERO_PHARYNX	HYSTERO_WHOLE_LARVAE	-9.52989	2.61516	1.44452e-09	4.56798e-07
TRINITY_DN33986_c0_g1_i1	HYSTERO_PHARYNX	HYSTERO_WHOLE_LARVAE	-9.52462	2.61022	7.87582e-10	2.77327e-07
TRINITY_DN42096_c1_g3_i14	HYSTERO_PHARYNX	HYSTERO_WHOLE_LARVAE	-9.51599	2.60155	4.80886e-09	1.32179e-06
TRINITY_DN37829_c1_g4_i5	HYSTERO_PHARYNX	HYSTERO_WHOLE_LARVAE	-9.50101	2.58737	1.43999e-09	4.56798e-07
TRINITY_DN32773_c0_g1_i1	HYSTERO_PHARYNX	HYSTERO_WHOLE_LARVAE	-9.49801	2.58442	1.93233e-09	5.96578e-07
TRINITY_DN37829_c1_g4_i6	HYSTERO_PHARYNX	HYSTERO_WHOLE_LARVAE	-9.48507	2.57212	9.17278e-10	3.14496e-07
TRINITY_DN41372_c5_g5_i1	HYSTERO_PHARYNX	HYSTERO_WHOLE_LARVAE	-9.47701	2.5643	1.25627e-09	4.09187e-07
TRINITY_DN42047_c3_g1_i1	HYSTERO_PHARYNX	HYSTERO_WHOLE_LARVAE	-9.46799	2.55546	3.05388e-09	8.84172e-07
TRINITY_DN42748_c1_g2_i1	HYSTERO_PHARYNX	HYSTERO_WHOLE_LARVAE	-9.4503	2.53884	8.31473e-10	2.89651e-07
TRINITY_DN43947_c8_g8_i2	HYSTERO_PHARYNX	HYSTERO_WHOLE_LARVAE	-9.44641	2.53481	2.14381e-09	6.55654e-07
TRINITY_DN41735_c0_g5_i2	HYSTERO_PHARYNX	HYSTERO_WHOLE_LARVAE	-9.39406	4.18184	3.38442e-15	3.39186e-12
TRINITY_DN44449_c3_g5_i7	HYSTERO_PHARYNX	HYSTERO_WHOLE_LARVAE	-9.39091	2.48174	8.8038e-10	3.05056e-07
TRINITY_DN43947_c8_g4_i5	HYSTERO_PHARYNX	HYSTERO_WHOLE_LARVAE	-9.38721	2.47795	2.25957e-09	6.8146e-07
TRINITY_DN33125_c0_g3_i2	HYSTERO_PHARYNX	HYSTERO_WHOLE_LARVAE	-9.38344	2.47426	4.75077e-09	1.31135e-06
TRINITY_DN40050_c6_g9_i2	HYSTERO_PHARYNX	HYSTERO_WHOLE_LARVAE	-9.37713	2.46796	1.03869e-08	2.63729e-06
TRINITY_DN42891_c1_g4_i3	HYSTERO_PHARYNX	HYSTERO_WHOLE_LARVAE	-9.36127	2.45333	3.20505e-08	6.95954e-06
TRINITY_DN44627_c1_g4_i8	HYSTERO_PHARYNX	HYSTERO_WHOLE_LARVAE	-9.35258	4.88894	1.82977e-18	4.35424e-15
TRINITY_DN44627_c1_g4_i7	HYSTERO_PHARYNX	HYSTERO_WHOLE_LARVAE	-9.33567	2.42813	1.45293e-08	3.46125e-06
TRINITY_DN34832_c0_g2_i1	HYSTERO_PHARYNX	HYSTERO_WHOLE_LARVAE	-9.32751	2.42046	8.11767e-09	2.09016e-06
TRINITY_DN39075_c1_g1_i1	HYSTERO_PHARYNX	HYSTERO_WHOLE_LARVAE	-9.31495	2.40969	3.07182e-05	0.00230274
TRINITY_DN37287_c0_g1_i1	HYSTERO_PHARYNX	HYSTERO_WHOLE_LARVAE	-9.30928	2.40315	4.07269e-09	1.14508e-06
TRINITY_DN43192_c2_g9_i9	HYSTERO_PHARYNX	HYSTERO_WHOLE_LARVAE	-9.29664	4.83459	2.54642e-16	3.5294e-13
TRINITY_DN44122_c3_g1_i2	HYSTERO_PHARYNX	HYSTERO_WHOLE_LARVAE	-9.28694	7.39343	9.20677e-21	5.45233e-17
TRINITY_DN43947_c8_g9_i1	HYSTERO_PHARYNX	HYSTERO_WHOLE_LARVAE	-9.28459	2.37928	1.21614e-08	2.98954e-06
TRINITY_DN41135_c0_g8_i1	HYSTERO_PHARYNX	HYSTERO_WHOLE_LARVAE	-9.28448	2.37917	1.35601e-08	3.25958e-06
TRINITY_DN35762_c0_g1_i1	HYSTERO_PHARYNX	HYSTERO_WHOLE_LARVAE	-9.28226	2.37721	6.17048e-09	1.634e-06
TRINITY_DN41639_c0_g1_i4	HYSTERO_PHARYNX	HYSTERO_WHOLE_LARVAE	-9.27715	2.37259	2.41025e-09	7.13687e-07
TRINITY_DN42332_c3_g1_i7	HYSTERO_PHARYNX	HYSTERO_WHOLE_LARVAE	-9.27528	2.37061	1.00098e-08	2.55714e-06
TRINITY_DN37639_c6_g1_i1	HYSTERO_PHARYNX	HYSTERO_WHOLE_LARVAE	-9.26545	5.32804	6.64648e-17	1.12859e-13
TRINITY_DN40666_c4_g2_i3	HYSTERO_PHARYNX	HYSTERO_WHOLE_LARVAE	-9.25918	2.35499	1.2605e-08	3.06391e-06
TRINITY_DN43012_c0_g2_i3	HYSTERO_PHARYNX	HYSTERO_WHOLE_LARVAE	-9.24573	2.34435	7.7185e-06	0.000730133
TRINITY_DN34797_c1_g1_i1	HYSTERO_PHARYNX	HYSTERO_WHOLE_LARVAE	-9.23793	2.33487	6.02316e-09	1.60806e-06
TRINITY_DN40159_c4_g21_i1	HYSTERO_PHARYNX	HYSTERO_WHOLE_LARVAE	-9.23073	2.32785	1.1151e-08	2.78317e-06
TRINITY_DN40874_c0_g3_i9	HYSTERO_PHARYNX	HYSTERO_WHOLE_LARVAE	-9.2228	2.32057	6.53041e-09	1.71536e-06
TRINITY_DN35762_c0_g1_i8	HYSTERO_PHARYNX	HYSTERO_WHOLE_LARVAE	-9.211	3.99074	7.81486e-14	5.85153e-11
TRINITY_DN41010_c1_g9_i9	HYSTERO_PHARYNX	HYSTERO_WHOLE_LARVAE	-9.21083	2.30839	6.40334e-08	1.27955e-05
TRINITY_DN42158_c0_g4_i27	HYSTERO_PHARYNX	HYSTERO_WHOLE_LARVAE	-9.18734	2.28919	4.21016e-05	0.00294273
TRINITY_DN42525_c10_g11_i6	HYSTERO_PHARYNX	HYSTERO_WHOLE_LARVAE	-9.18192	2.28148	5.99539e-09	1.60723e-06
TRINITY_DN33399_c1_g2_i4	HYSTERO_PHARYNX	HYSTERO_WHOLE_LARVAE	-9.18103	4.71938	3.28072e-17	6.47625e-14
TRINITY_DN38519_c0_g1_i37	HYSTERO_PHARYNX	HYSTERO_WHOLE_LARVAE	-9.18046	2.28036	4.14671e-09	1.15935e-06
TRINITY_DN29846_c0_g2_i1	HYSTERO_PHARYNX	HYSTERO_WHOLE_LARVAE	-9.1787	2.27789	3.88408e-08	8.29576e-06
TRINITY_DN42993_c1_g10_i1	HYSTERO_PHARYNX	HYSTERO_WHOLE_LARVAE	-9.16789	2.26779	1.99899e-08	4.61774e-06
TRINITY_DN36820_c0_g1_i2	HYSTERO_PHARYNX	HYSTERO_WHOLE_LARVAE	-9.16452	2.26498	5.01213e-09	1.37187e-06
TRINITY_DN42047_c5_g1_i1	HYSTERO_PHARYNX	HYSTERO_WHOLE_LARVAE	-9.15606	2.25683	6.73336e-09	1.75453e-06
TRINITY_DN36603_c2_g3_i2	HYSTERO_PHARYNX	HYSTERO_WHOLE_LARVAE	-9.15521	2.25628	1.07204e-08	2.70681e-06
TRINITY_DN41193_c0_g1_i1	HYSTERO_PHARYNX	HYSTERO_WHOLE_LARVAE	-9.1549	2.25511	7.41369e-08	1.46059e-05
TRINITY_DN37084_c0_g1_i28	HYSTERO_PHARYNX	HYSTERO_WHOLE_LARVAE	-9.15472	2.2539	4.63486e-05	0.00317152
TRINITY_DN38608_c0_g3_i1	HYSTERO_PHARYNX	HYSTERO_WHOLE_LARVAE	-9.11894	2.22084	1.03623e-06	0.000139758
TRINITY_DN19887_c0_g1_i1	HYSTERO_PHARYNX	HYSTERO_WHOLE_LARVAE	-9.11858	2.22091	1.52265e-08	3.60691e-06
TRINITY_DN45034_c1_g1_i4	HYSTERO_PHARYNX	HYSTERO_WHOLE_LARVAE	-9.11776	3.89909	1.75021e-13	1.2529e-10
TRINITY_DN42993_c1_g16_i1	HYSTERO_PHARYNX	HYSTERO_WHOLE_LARVAE	-9.11754	3.87375	5.95857e-15	5.70823e-12
TRINITY_DN42332_c3_g1_i9	HYSTERO_PHARYNX	HYSTERO_WHOLE_LARVAE	-9.11364	2.21613	2.70002e-08	6.00299e-06
TRINITY_DN39047_c0_g6_i2	HYSTERO_PHARYNX	HYSTERO_WHOLE_LARVAE	-9.09778	2.20032	2.78886e-07	4.62277e-05
TRINITY_DN37829_c1_g4_i9	HYSTERO_PHARYNX	HYSTERO_WHOLE_LARVAE	-9.0941	2.19626	1.71459e-06	0.000211122
TRINITY_DN37030_c6_g2_i1	HYSTERO_PHARYNX	HYSTERO_WHOLE_LARVAE	-9.07774	2.18159	7.86719e-08	1.53902e-05
TRINITY_DN38802_c1_g1_i6	HYSTERO_PHARYNX	HYSTERO_WHOLE_LARVAE	-9.06878	5.10483	6.75669e-17	1.12859e-13
TRINITY_DN40138_c3_g14_i2	HYSTERO_PHARYNX	HYSTERO_WHOLE_LARVAE	-9.06198	2.16736	1.08656e-08	2.7329e-06
TRINITY_DN44097_c2_g2_i5	HYSTERO_PHARYNX	HYSTERO_WHOLE_LARVAE	-9.05359	2.15896	3.20004e-08	6.95954e-06
TRINITY_DN37829_c1_g4_i4	HYSTERO_PHARYNX	HYSTERO_WHOLE_LARVAE	-9.05346	5.0896	6.54968e-17	1.12859e-13
TRINITY_DN31293_c0_g1_i1	HYSTERO_PHARYNX	HYSTERO_WHOLE_LARVAE	-9.04662	2.15248	2.46317e-08	5.61044e-06
TRINITY_DN44412_c1_g9_i2	HYSTERO_PHARYNX	HYSTERO_WHOLE_LARVAE	-9.04486	2.15143	2.12713e-08	4.87915e-06
TRINITY_DN38961_c1_g3_i2	HYSTERO_PHARYNX	HYSTERO_WHOLE_LARVAE	-9.03808	2.14457	2.90188e-08	6.38639e-06
TRINITY_DN38344_c2_g1_i4	HYSTERO_PHARYNX	HYSTERO_WHOLE_LARVAE	-9.02881	6.77362	8.10746e-18	1.76048e-14
TRINITY_DN41748_c4_g7_i1	HYSTERO_PHARYNX	HYSTERO_WHOLE_LARVAE	-9.0202	4.56074	7.3426e-16	9.37881e-13
TRINITY_DN37541_c1_g4_i2	HYSTERO_PHARYNX	HYSTERO_WHOLE_LARVAE	-9.01496	2.12213	5.53773e-08	1.12733e-05
TRINITY_DN42567_c0_g2_i1	HYSTERO_PHARYNX	HYSTERO_WHOLE_LARVAE	-9.00839	2.11583	6.95338e-08	1.38099e-05
TRINITY_DN36378_c0_g2_i2	HYSTERO_PHARYNX	HYSTERO_WHOLE_LARVAE	-9.00364	2.11213	1.58554e-08	3.72877e-06
TRINITY_DN40488_c1_g1_i2	HYSTERO_PHARYNX	HYSTERO_WHOLE_LARVAE	-9.0029	2.11075	5.13465e-08	1.06524e-05
TRINITY_DN44939_c0_g1_i4	HYSTERO_PHARYNX	HYSTERO_WHOLE_LARVAE	-8.99404	2.09933	0.000291278	0.0132876
TRINITY_DN41672_c0_g3_i2	HYSTERO_PHARYNX	HYSTERO_WHOLE_LARVAE	-8.99125	2.09925	2.27679e-07	3.86243e-05
TRINITY_DN33968_c0_g1_i2	HYSTERO_PHARYNX	HYSTERO_WHOLE_LARVAE	-8.98079	2.09066	1.97199e-08	4.57157e-06
TRINITY_DN1635_c0_g1_i1	HYSTERO_PHARYNX	HYSTERO_WHOLE_LARVAE	-8.98038	2.08964	3.06085e-08	6.69104e-06
TRINITY_DN44332_c1_g11_i3	HYSTERO_PHARYNX	HYSTERO_WHOLE_LARVAE	-8.97352	2.08339	2.08688e-08	4.80373e-06
TRINITY_DN44302_c0_g4_i1	HYSTERO_PHARYNX	HYSTERO_WHOLE_LARVAE	-8.97236	2.08279	2.73218e-08	6.05383e-06
TRINITY_DN40869_c0_g1_i1	HYSTERO_PHARYNX	HYSTERO_WHOLE_LARVAE	-8.96224	2.07221	1.26781e-07	2.31992e-05
TRINITY_DN31306_c2_g2_i1	HYSTERO_PHARYNX	HYSTERO_WHOLE_LARVAE	-8.9599	2.07009	4.70735e-08	9.89197e-06
TRINITY_DN33641_c0_g1_i4	HYSTERO_PHARYNX	HYSTERO_WHOLE_LARVAE	-8.956	2.06495	2.8965e-06	0.000332781
TRINITY_DN37838_c1_g1_i1	HYSTERO_PHARYNX	HYSTERO_WHOLE_LARVAE	-8.95541	2.0655	1.32973e-07	2.39289e-05
TRINITY_DN40159_c4_g2_i1	HYSTERO_PHARYNX	HYSTERO_WHOLE_LARVAE	-8.92241	2.03435	1.1813e-07	2.19868e-05
TRINITY_DN38886_c0_g1_i22	HYSTERO_PHARYNX	HYSTERO_WHOLE_LARVAE	-8.92177	2.03446	2.49211e-08	5.63693e-06
TRINITY_DN44627_c1_g3_i1	HYSTERO_PHARYNX	HYSTERO_WHOLE_LARVAE	-8.90718	5.32181	9.40275e-17	1.49396e-13
TRINITY_DN41372_c5_g1_i1	HYSTERO_PHARYNX	HYSTERO_WHOLE_LARVAE	-8.90184	2.01492	1.17897e-07	2.19868e-05
TRINITY_DN41945_c4_g1_i2	HYSTERO_PHARYNX	HYSTERO_WHOLE_LARVAE	-8.89608	2.009	5.7868e-07	8.66596e-05
TRINITY_DN45049_c3_g4_i1	HYSTERO_PHARYNX	HYSTERO_WHOLE_LARVAE	-8.89503	2.00884	4.99956e-08	1.04053e-05
TRINITY_DN34717_c0_g1_i7	HYSTERO_PHARYNX	HYSTERO_WHOLE_LARVAE	-8.89408	2.00827	3.02176e-08	6.62783e-06
TRINITY_DN39638_c4_g2_i1	HYSTERO_PHARYNX	HYSTERO_WHOLE_LARVAE	-8.89165	2.00551	7.05707e-08	1.39732e-05
TRINITY_DN32854_c0_g1_i1	HYSTERO_PHARYNX	HYSTERO_WHOLE_LARVAE	-8.8779	1.99306	5.62034e-08	1.14058e-05
TRINITY_DN33396_c0_g1_i4	HYSTERO_PHARYNX	HYSTERO_WHOLE_LARVAE	-8.87552	1.99163	8.57441e-05	0.00520562
TRINITY_DN41360_c1_g2_i1	HYSTERO_PHARYNX	HYSTERO_WHOLE_LARVAE	-8.86925	1.9844	9.82852e-08	1.85172e-05
TRINITY_DN41309_c0_g1_i45	HYSTERO_PHARYNX	HYSTERO_WHOLE_LARVAE	-8.86791	1.9855	8.51068e-05	0.00519112
TRINITY_DN41748_c4_g4_i1	HYSTERO_PHARYNX	HYSTERO_WHOLE_LARVAE	-8.8679	1.98315	6.88332e-08	1.37125e-05
TRINITY_DN34388_c0_g4_i1	HYSTERO_PHARYNX	HYSTERO_WHOLE_LARVAE	-8.86601	1.98158	4.7328e-08	9.91347e-06
TRINITY_DN40869_c0_g3_i1	HYSTERO_PHARYNX	HYSTERO_WHOLE_LARVAE	-8.86173	1.97746	5.24002e-08	1.08365e-05
TRINITY_DN40495_c4_g1_i3	HYSTERO_PHARYNX	HYSTERO_WHOLE_LARVAE	-8.85534	1.97113	1.07451e-07	2.01721e-05
TRINITY_DN42567_c0_g8_i1	HYSTERO_PHARYNX	HYSTERO_WHOLE_LARVAE	-8.83803	1.95516	5.26869e-08	1.08613e-05
TRINITY_DN43358_c4_g14_i2	HYSTERO_PHARYNX	HYSTERO_WHOLE_LARVAE	-8.82583	1.9435	8.39955e-08	1.62605e-05
TRINITY_DN38345_c0_g1_i1	HYSTERO_PHARYNX	HYSTERO_WHOLE_LARVAE	-8.82343	1.94463	6.33775e-06	0.000618981
TRINITY_DN43947_c8_g4_i3	HYSTERO_PHARYNX	HYSTERO_WHOLE_LARVAE	-8.82205	1.9398	1.21094e-07	2.2336e-05
TRINITY_DN44627_c1_g4_i9	HYSTERO_PHARYNX	HYSTERO_WHOLE_LARVAE	-8.82103	1.93856	2.47674e-07	4.15831e-05
TRINITY_DN36229_c0_g1_i1	HYSTERO_PHARYNX	HYSTERO_WHOLE_LARVAE	-8.81441	7.3717	5.89289e-21	3.83881e-17
TRINITY_DN36842_c0_g1_i1	HYSTERO_PHARYNX	HYSTERO_WHOLE_LARVAE	-8.81301	4.34413	2.79601e-16	3.79459e-13
TRINITY_DN38344_c2_g1_i2	HYSTERO_PHARYNX	HYSTERO_WHOLE_LARVAE	-8.81249	5.96676	5.82503e-19	1.64983e-15
TRINITY_DN40821_c1_g10_i1	HYSTERO_PHARYNX	HYSTERO_WHOLE_LARVAE	-8.81241	1.93092	8.48572e-08	1.63546e-05
TRINITY_DN40050_c6_g9_i3	HYSTERO_PHARYNX	HYSTERO_WHOLE_LARVAE	-8.77524	1.89551	2.82361e-07	4.66849e-05
TRINITY_DN40834_c2_g3_i1	HYSTERO_PHARYNX	HYSTERO_WHOLE_LARVAE	-8.76852	6.26385	1.97125e-17	4.0129e-14
TRINITY_DN69527_c0_g1_i1	HYSTERO_PHARYNX	HYSTERO_WHOLE_LARVAE	-8.76325	1.88458	1.28679e-07	2.33496e-05
TRINITY_DN44122_c3_g1_i1	HYSTERO_PHARYNX	HYSTERO_WHOLE_LARVAE	-8.75946	1.88085	1.82828e-07	3.16754e-05
TRINITY_DN44729_c1_g1_i2	HYSTERO_PHARYNX	HYSTERO_WHOLE_LARVAE	-8.73967	8.0819	2.20096e-13	1.52529e-10
TRINITY_DN42604_c1_g6_i4	HYSTERO_PHARYNX	HYSTERO_WHOLE_LARVAE	-8.72708	1.85042	2.32742e-07	3.92786e-05
TRINITY_DN34835_c0_g1_i1	HYSTERO_PHARYNX	HYSTERO_WHOLE_LARVAE	-8.72033	1.84394	3.2417e-07	5.27935e-05
TRINITY_DN31273_c0_g1_i2	HYSTERO_PHARYNX	HYSTERO_WHOLE_LARVAE	-8.71603	1.8409	9.82415e-08	1.85172e-05
TRINITY_DN41413_c5_g2_i2	HYSTERO_PHARYNX	HYSTERO_WHOLE_LARVAE	-8.70535	1.8305	1.15507e-07	2.1622e-05
TRINITY_DN42047_c5_g1_i4	HYSTERO_PHARYNX	HYSTERO_WHOLE_LARVAE	-8.70017	8.01578	1.09954e-14	9.81198e-12
TRINITY_DN34859_c0_g2_i3	HYSTERO_PHARYNX	HYSTERO_WHOLE_LARVAE	-8.69349	1.81918	1.94888e-07	3.36753e-05
TRINITY_DN39844_c0_g1_i2	HYSTERO_PHARYNX	HYSTERO_WHOLE_LARVAE	-8.69005	1.81696	0.000147246	0.007947
TRINITY_DN42096_c1_g3_i3	HYSTERO_PHARYNX	HYSTERO_WHOLE_LARVAE	-8.68916	1.81425	1.09053e-06	0.000145574
TRINITY_DN40318_c0_g11_i1	HYSTERO_PHARYNX	HYSTERO_WHOLE_LARVAE	-8.6875	3.44865	2.99578e-12	1.72703e-09
TRINITY_DN32801_c0_g3_i3	HYSTERO_PHARYNX	HYSTERO_WHOLE_LARVAE	-8.68693	1.81281	4.40527e-07	6.90911e-05
TRINITY_DN42993_c1_g16_i2	HYSTERO_PHARYNX	HYSTERO_WHOLE_LARVAE	-8.67149	3.47448	1.44539e-11	7.24284e-09
TRINITY_DN38037_c6_g4_i1	HYSTERO_PHARYNX	HYSTERO_WHOLE_LARVAE	-8.66572	1.7927	4.72596e-07	7.31231e-05
TRINITY_DN39584_c2_g2_i1	HYSTERO_PHARYNX	HYSTERO_WHOLE_LARVAE	-8.65837	1.78631	2.17896e-07	3.73538e-05
TRINITY_DN36787_c0_g1_i2	HYSTERO_PHARYNX	HYSTERO_WHOLE_LARVAE	-8.65792	1.78846	0.000117222	0.00671018
TRINITY_DN36430_c4_g3_i2	HYSTERO_PHARYNX	HYSTERO_WHOLE_LARVAE	-8.65213	1.78177	4.02322e-07	6.37676e-05
TRINITY_DN39945_c0_g1_i2	HYSTERO_PHARYNX	HYSTERO_WHOLE_LARVAE	-8.65019	1.77827	4.66844e-07	7.24087e-05
TRINITY_DN28451_c0_g3_i1	HYSTERO_PHARYNX	HYSTERO_WHOLE_LARVAE	-8.64524	4.1897	4.61671e-16	6.13769e-13
TRINITY_DN40821_c1_g15_i1	HYSTERO_PHARYNX	HYSTERO_WHOLE_LARVAE	-8.63956	1.76791	1.04761e-06	0.000141
TRINITY_DN39055_c0_g5_i2	HYSTERO_PHARYNX	HYSTERO_WHOLE_LARVAE	-8.63911	1.76789	4.73695e-07	7.31231e-05
TRINITY_DN42567_c0_g3_i1	HYSTERO_PHARYNX	HYSTERO_WHOLE_LARVAE	-8.63038	1.75961	7.59212e-07	0.000107635
TRINITY_DN38764_c0_g5_i1	HYSTERO_PHARYNX	HYSTERO_WHOLE_LARVAE	-8.62952	1.75918	3.00862e-07	4.92214e-05
TRINITY_DN44122_c3_g1_i3	HYSTERO_PHARYNX	HYSTERO_WHOLE_LARVAE	-8.62568	5.54924	5.50603e-17	1.0248e-13
TRINITY_DN42559_c4_g3_i4	HYSTERO_PHARYNX	HYSTERO_WHOLE_LARVAE	-8.60454	1.73555	5.95461e-07	8.80629e-05
TRINITY_DN44097_c2_g11_i2	HYSTERO_PHARYNX	HYSTERO_WHOLE_LARVAE	-8.597	1.72863	7.22855e-07	0.000103039
TRINITY_DN35878_c0_g1_i2	HYSTERO_PHARYNX	HYSTERO_WHOLE_LARVAE	-8.59459	1.72763	8.16947e-07	0.000113684
TRINITY_DN39143_c0_g4_i7	HYSTERO_PHARYNX	HYSTERO_WHOLE_LARVAE	-8.5943	1.72904	3.90005e-06	0.000420631
TRINITY_DN31449_c1_g1_i1	HYSTERO_PHARYNX	HYSTERO_WHOLE_LARVAE	-8.5905	1.72281	5.55461e-07	8.33742e-05
TRINITY_DN34832_c1_g1_i1	HYSTERO_PHARYNX	HYSTERO_WHOLE_LARVAE	-8.58561	4.62493	9.27485e-16	1.11844e-12
TRINITY_DN40869_c0_g1_i2	HYSTERO_PHARYNX	HYSTERO_WHOLE_LARVAE	-8.58205	1.71447	9.4277e-07	0.000128752
TRINITY_DN42986_c0_g2_i2	HYSTERO_PHARYNX	HYSTERO_WHOLE_LARVAE	-8.58198	1.71475	5.17758e-07	7.85467e-05
TRINITY_DN42332_c3_g1_i1	HYSTERO_PHARYNX	HYSTERO_WHOLE_LARVAE	-8.58052	1.71262	2.41504e-06	0.00028449
TRINITY_DN17321_c1_g2_i1	HYSTERO_PHARYNX	HYSTERO_WHOLE_LARVAE	-8.5786	1.71096	1.38284e-06	0.000176722
TRINITY_DN26021_c0_g1_i1	HYSTERO_PHARYNX	HYSTERO_WHOLE_LARVAE	-8.57639	3.36807	2.65045e-12	1.56962e-09
TRINITY_DN44729_c1_g2_i1	HYSTERO_PHARYNX	HYSTERO_WHOLE_LARVAE	-8.57048	1.70435	2.92245e-07	4.79539e-05
TRINITY_DN35160_c0_g3_i1	HYSTERO_PHARYNX	HYSTERO_WHOLE_LARVAE	-8.55298	1.68787	4.00241e-07	6.35924e-05
TRINITY_DN43678_c7_g6_i1	HYSTERO_PHARYNX	HYSTERO_WHOLE_LARVAE	-8.54746	1.68215	1.23392e-06	0.000161085
TRINITY_DN43079_c3_g3_i3	HYSTERO_PHARYNX	HYSTERO_WHOLE_LARVAE	-8.54685	1.68232	3.397e-07	5.45051e-05
TRINITY_DN43075_c5_g1_i1	HYSTERO_PHARYNX	HYSTERO_WHOLE_LARVAE	-8.54569	1.68096	5.50732e-07	8.28553e-05
TRINITY_DN37390_c1_g1_i1	HYSTERO_PHARYNX	HYSTERO_WHOLE_LARVAE	-8.54504	1.68037	5.17655e-07	7.85467e-05
TRINITY_DN33184_c0_g3_i1	HYSTERO_PHARYNX	HYSTERO_WHOLE_LARVAE	-8.54241	6.52689	1.71901e-19	5.59907e-16
TRINITY_DN42346_c0_g1_i5	HYSTERO_PHARYNX	HYSTERO_WHOLE_LARVAE	-8.54223	8.06525	3.07289e-22	3.33629e-18
TRINITY_DN40318_c0_g8_i2	HYSTERO_PHARYNX	HYSTERO_WHOLE_LARVAE	-8.54211	1.67735	8.11105e-07	0.000113143
TRINITY_DN44459_c4_g3_i1	HYSTERO_PHARYNX	HYSTERO_WHOLE_LARVAE	-8.53926	1.67373	4.79823e-06	0.000493627
TRINITY_DN42332_c3_g2_i1	HYSTERO_PHARYNX	HYSTERO_WHOLE_LARVAE	-8.53584	1.67171	6.28661e-07	9.16172e-05
TRINITY_DN42567_c0_g19_i1	HYSTERO_PHARYNX	HYSTERO_WHOLE_LARVAE	-8.53433	1.67033	7.60054e-07	0.000107635
TRINITY_DN3197_c0_g1_i1	HYSTERO_PHARYNX	HYSTERO_WHOLE_LARVAE	-8.53419	1.66982	1.13385e-06	0.000150127
TRINITY_DN39638_c4_g2_i3	HYSTERO_PHARYNX	HYSTERO_WHOLE_LARVAE	-8.53412	1.66975	1.28395e-06	0.000165953
TRINITY_DN40050_c6_g9_i1	HYSTERO_PHARYNX	HYSTERO_WHOLE_LARVAE	-8.52528	4.9355	1.52376e-15	1.71316e-12
TRINITY_DN42525_c10_g4_i5	HYSTERO_PHARYNX	HYSTERO_WHOLE_LARVAE	-8.52373	4.8557	7.59853e-14	5.77893e-11
TRINITY_DN37889_c0_g1_i1	HYSTERO_PHARYNX	HYSTERO_WHOLE_LARVAE	-8.51544	4.56621	1.73518e-15	1.82319e-12
TRINITY_DN44634_c2_g8_i1	HYSTERO_PHARYNX	HYSTERO_WHOLE_LARVAE	-8.50229	1.64105	3.68746e-07	5.87315e-05
TRINITY_DN40318_c0_g1_i1	HYSTERO_PHARYNX	HYSTERO_WHOLE_LARVAE	-8.50161	1.63974	9.5752e-07	0.000130493
TRINITY_DN41197_c3_g17_i1	HYSTERO_PHARYNX	HYSTERO_WHOLE_LARVAE	-8.49254	1.63069	2.67788e-06	0.000312174
TRINITY_DN37954_c0_g2_i3	HYSTERO_PHARYNX	HYSTERO_WHOLE_LARVAE	-8.48924	1.62736	0.000224059	0.0109661
TRINITY_DN36225_c2_g2_i2	HYSTERO_PHARYNX	HYSTERO_WHOLE_LARVAE	-8.48837	1.62746	1.02544e-06	0.000138589
TRINITY_DN43192_c2_g1_i2	HYSTERO_PHARYNX	HYSTERO_WHOLE_LARVAE	-8.48542	1.62516	5.89099e-07	8.76857e-05
TRINITY_DN37829_c1_g4_i7	HYSTERO_PHARYNX	HYSTERO_WHOLE_LARVAE	-8.47393	1.61674	0.000181162	0.00936687
TRINITY_DN39557_c0_g1_i4	HYSTERO_PHARYNX	HYSTERO_WHOLE_LARVAE	-8.47	1.61377	0.000174812	0.00916893
TRINITY_DN32919_c0_g1_i1	HYSTERO_PHARYNX	HYSTERO_WHOLE_LARVAE	-8.46346	1.60504	4.65133e-07	7.23153e-05
TRINITY_DN37030_c6_g9_i1	HYSTERO_PHARYNX	HYSTERO_WHOLE_LARVAE	-8.46269	1.60362	1.16093e-06	0.00015296
TRINITY_DN41385_c0_g1_i5	HYSTERO_PHARYNX	HYSTERO_WHOLE_LARVAE	-8.46243	1.60377	6.82984e-07	9.79991e-05
TRINITY_DN37829_c1_g4_i2	HYSTERO_PHARYNX	HYSTERO_WHOLE_LARVAE	-8.46173	4.85421	1.79462e-16	2.65697e-13
TRINITY_DN37684_c1_g1_i5	HYSTERO_PHARYNX	HYSTERO_WHOLE_LARVAE	-8.45514	1.60032	9.25588e-06	0.000849233
TRINITY_DN41530_c5_g7_i1	HYSTERO_PHARYNX	HYSTERO_WHOLE_LARVAE	-8.45396	1.5958	8.37227e-07	0.000116041
TRINITY_DN44021_c6_g7_i2	HYSTERO_PHARYNX	HYSTERO_WHOLE_LARVAE	-8.45066	1.59346	4.20774e-07	6.65303e-05
TRINITY_DN35762_c0_g1_i2	HYSTERO_PHARYNX	HYSTERO_WHOLE_LARVAE	-8.44993	1.59252	6.19417e-07	9.088e-05
TRINITY_DN43060_c2_g7_i1	HYSTERO_PHARYNX	HYSTERO_WHOLE_LARVAE	-8.44735	3.24236	1.3385e-11	6.86564e-09
TRINITY_DN41504_c7_g1_i1	HYSTERO_PHARYNX	HYSTERO_WHOLE_LARVAE	-8.44374	1.58574	2.546e-06	0.000299375
TRINITY_DN43680_c3_g9_i1	HYSTERO_PHARYNX	HYSTERO_WHOLE_LARVAE	-8.44101	1.58414	5.96996e-07	8.80629e-05
TRINITY_DN35091_c0_g1_i2	HYSTERO_PHARYNX	HYSTERO_WHOLE_LARVAE	-8.43262	1.57622	7.98547e-07	0.000111853
TRINITY_DN38764_c1_g2_i4	HYSTERO_PHARYNX	HYSTERO_WHOLE_LARVAE	-8.43022	1.57323	2.31639e-06	0.000275359
TRINITY_DN39159_c6_g2_i1	HYSTERO_PHARYNX	HYSTERO_WHOLE_LARVAE	-8.4259	3.222	6.55958e-11	2.92679e-08
TRINITY_DN44803_c6_g18_i1	HYSTERO_PHARYNX	HYSTERO_WHOLE_LARVAE	-8.42292	1.56672	1.56189e-06	0.000194172
TRINITY_DN19887_c0_g2_i1	HYSTERO_PHARYNX	HYSTERO_WHOLE_LARVAE	-8.4228	1.56664	1.49059e-06	0.000187455
TRINITY_DN29673_c0_g1_i2	HYSTERO_PHARYNX	HYSTERO_WHOLE_LARVAE	-8.40295	1.54882	1.12682e-06	0.000149805
TRINITY_DN58520_c0_g6_i1	HYSTERO_PHARYNX	HYSTERO_WHOLE_LARVAE	-8.39847	1.54449	1.06264e-06	0.000142436
TRINITY_DN36242_c0_g1_i5	HYSTERO_PHARYNX	HYSTERO_WHOLE_LARVAE	-8.39607	1.54306	2.38179e-06	0.000281081
TRINITY_DN39283_c14_g1_i2	HYSTERO_PHARYNX	HYSTERO_WHOLE_LARVAE	-8.39465	1.54457	0.000256189	0.0121022
TRINITY_DN40456_c1_g4_i4	HYSTERO_PHARYNX	HYSTERO_WHOLE_LARVAE	-8.39235	1.5378	8.18146e-06	0.000771295
TRINITY_DN39450_c3_g2_i2	HYSTERO_PHARYNX	HYSTERO_WHOLE_LARVAE	-8.3837	4.80366	6.36073e-15	6.00517e-12
TRINITY_DN33524_c2_g2_i1	HYSTERO_PHARYNX	HYSTERO_WHOLE_LARVAE	-8.37936	1.52654	2.10945e-06	0.000255895
TRINITY_DN43947_c8_g14_i4	HYSTERO_PHARYNX	HYSTERO_WHOLE_LARVAE	-8.37768	1.52548	9.65064e-07	0.000131247
TRINITY_DN32607_c0_g1_i2	HYSTERO_PHARYNX	HYSTERO_WHOLE_LARVAE	-8.37507	3.14228	3.87943e-10	1.4359e-07
TRINITY_DN40371_c4_g5_i1	HYSTERO_PHARYNX	HYSTERO_WHOLE_LARVAE	-8.37025	1.51845	1.28285e-06	0.000165953
TRINITY_DN36225_c2_g2_i7	HYSTERO_PHARYNX	HYSTERO_WHOLE_LARVAE	-8.37009	1.52121	6.36096e-05	0.0041136
TRINITY_DN44914_c0_g1_i3	HYSTERO_PHARYNX	HYSTERO_WHOLE_LARVAE	-8.36181	1.51228	1.13028e-06	0.000149959
TRINITY_DN44233_c1_g11_i1	HYSTERO_PHARYNX	HYSTERO_WHOLE_LARVAE	-8.35976	1.50865	1.66145e-06	0.00020588
TRINITY_DN33641_c0_g1_i3	HYSTERO_PHARYNX	HYSTERO_WHOLE_LARVAE	-8.35791	1.50649	2.94436e-06	0.000337103
TRINITY_DN44627_c1_g4_i6	HYSTERO_PHARYNX	HYSTERO_WHOLE_LARVAE	-8.35664	3.12496	3.33225e-11	1.56167e-08
TRINITY_DN40318_c0_g12_i1	HYSTERO_PHARYNX	HYSTERO_WHOLE_LARVAE	-8.34805	1.49857	7.81353e-07	0.000109935
TRINITY_DN44097_c2_g17_i1	HYSTERO_PHARYNX	HYSTERO_WHOLE_LARVAE	-8.34683	1.49611	3.82555e-06	0.000415518
TRINITY_DN42627_c0_g8_i1	HYSTERO_PHARYNX	HYSTERO_WHOLE_LARVAE	-8.33848	1.48925	1.36506e-06	0.000175392
TRINITY_DN39477_c0_g3_i5	HYSTERO_PHARYNX	HYSTERO_WHOLE_LARVAE	-8.33196	1.48344	1.47686e-06	0.000186087
TRINITY_DN19166_c0_g1_i2	HYSTERO_PHARYNX	HYSTERO_WHOLE_LARVAE	-8.33131	1.48187	3.79901e-06	0.000414592
TRINITY_DN29599_c0_g1_i1	HYSTERO_PHARYNX	HYSTERO_WHOLE_LARVAE	-8.32887	1.47973	3.52255e-06	0.000390919
TRINITY_DN43192_c2_g9_i6	HYSTERO_PHARYNX	HYSTERO_WHOLE_LARVAE	-8.32503	1.47499	0.000286269	0.013142
TRINITY_DN38706_c1_g3_i1	HYSTERO_PHARYNX	HYSTERO_WHOLE_LARVAE	-8.32099	1.47278	2.29996e-06	0.000273906
TRINITY_DN33761_c0_g9_i6	HYSTERO_PHARYNX	HYSTERO_WHOLE_LARVAE	-8.31665	1.46939	1.16229e-06	0.00015296
TRINITY_DN43192_c2_g10_i1	HYSTERO_PHARYNX	HYSTERO_WHOLE_LARVAE	-8.31423	1.46724	1.13667e-06	0.000150195
TRINITY_DN42047_c2_g1_i4	HYSTERO_PHARYNX	HYSTERO_WHOLE_LARVAE	-8.3095	1.46206	3.04254e-06	0.000345899
TRINITY_DN27411_c1_g3_i2	HYSTERO_PHARYNX	HYSTERO_WHOLE_LARVAE	-8.30701	1.46079	1.2608e-06	0.000163936
TRINITY_DN44945_c4_g15_i3	HYSTERO_PHARYNX	HYSTERO_WHOLE_LARVAE	-8.30328	1.46116	0.000337681	0.0148733
TRINITY_DN39189_c0_g3_i6	HYSTERO_PHARYNX	HYSTERO_WHOLE_LARVAE	-8.29858	1.45359	2.62023e-06	0.000306445
TRINITY_DN37829_c1_g4_i1	HYSTERO_PHARYNX	HYSTERO_WHOLE_LARVAE	-8.29735	6.24117	5.44054e-17	1.0248e-13
TRINITY_DN33184_c0_g2_i1	HYSTERO_PHARYNX	HYSTERO_WHOLE_LARVAE	-8.29686	3.84811	2.45738e-13	1.68506e-10
TRINITY_DN43366_c2_g10_i1	HYSTERO_PHARYNX	HYSTERO_WHOLE_LARVAE	-8.29621	1.45077	1.18035e-06	0.000155023
TRINITY_DN34465_c1_g1_i4	HYSTERO_PHARYNX	HYSTERO_WHOLE_LARVAE	-8.29598	1.4496	3.82713e-06	0.000415518
TRINITY_DN33524_c2_g1_i1	HYSTERO_PHARYNX	HYSTERO_WHOLE_LARVAE	-8.29081	1.44439	7.43897e-06	0.000707441
TRINITY_DN38496_c1_g1_i1	HYSTERO_PHARYNX	HYSTERO_WHOLE_LARVAE	-8.28562	1.44133	1.44384e-06	0.000182634
TRINITY_DN36351_c0_g1_i11	HYSTERO_PHARYNX	HYSTERO_WHOLE_LARVAE	-8.28238	1.43392	0.000477528	0.0192855
TRINITY_DN42146_c1_g11_i1	HYSTERO_PHARYNX	HYSTERO_WHOLE_LARVAE	-8.28117	1.43732	1.34975e-06	0.000173769
TRINITY_DN41530_c5_g5_i1	HYSTERO_PHARYNX	HYSTERO_WHOLE_LARVAE	-8.27807	4.69892	1.53499e-15	1.71316e-12
TRINITY_DN42878_c2_g2_i5	HYSTERO_PHARYNX	HYSTERO_WHOLE_LARVAE	-8.27085	1.42738	1.50046e-06	0.000188333
TRINITY_DN40371_c4_g1_i1	HYSTERO_PHARYNX	HYSTERO_WHOLE_LARVAE	-8.2649	1.4211	3.97342e-06	0.000426425
TRINITY_DN41606_c1_g5_i1	HYSTERO_PHARYNX	HYSTERO_WHOLE_LARVAE	-8.26331	1.4197	3.65726e-06	0.000403805
TRINITY_DN42993_c1_g3_i1	HYSTERO_PHARYNX	HYSTERO_WHOLE_LARVAE	-8.26281	3.80219	1.59087e-13	1.17766e-10
TRINITY_DN38676_c3_g3_i2	HYSTERO_PHARYNX	HYSTERO_WHOLE_LARVAE	-8.25573	1.41347	2.09002e-06	0.000254011
TRINITY_DN35496_c1_g1_i2	HYSTERO_PHARYNX	HYSTERO_WHOLE_LARVAE	-8.25103	1.41013	1.40713e-06	0.000178336
TRINITY_DN40834_c2_g1_i1	HYSTERO_PHARYNX	HYSTERO_WHOLE_LARVAE	-8.24987	1.40787	2.57953e-06	0.000302772
TRINITY_DN41697_c0_g12_i4	HYSTERO_PHARYNX	HYSTERO_WHOLE_LARVAE	-8.24726	3.04787	7.54822e-11	3.32239e-08
TRINITY_DN42525_c10_g12_i1	HYSTERO_PHARYNX	HYSTERO_WHOLE_LARVAE	-8.24718	1.40491	4.15559e-06	0.000440264
TRINITY_DN43081_c1_g2_i2	HYSTERO_PHARYNX	HYSTERO_WHOLE_LARVAE	-8.24352	1.4017	4.54001e-06	0.000471992
TRINITY_DN43103_c2_g15_i4	HYSTERO_PHARYNX	HYSTERO_WHOLE_LARVAE	-8.24021	1.39882	3.20486e-06	0.000360577
TRINITY_DN33746_c1_g1_i1	HYSTERO_PHARYNX	HYSTERO_WHOLE_LARVAE	-8.23871	1.39749	2.78639e-06	0.000322404
TRINITY_DN42332_c3_g1_i10	HYSTERO_PHARYNX	HYSTERO_WHOLE_LARVAE	-8.23742	7.06537	4.06413e-21	3.30937e-17
TRINITY_DN42525_c10_g11_i3	HYSTERO_PHARYNX	HYSTERO_WHOLE_LARVAE	-8.23627	1.39532	2.89305e-06	0.000332781
TRINITY_DN35477_c0_g2_i1	HYSTERO_PHARYNX	HYSTERO_WHOLE_LARVAE	-8.2362	1.39527	2.68561e-06	0.000312408
TRINITY_DN42559_c2_g2_i1	HYSTERO_PHARYNX	HYSTERO_WHOLE_LARVAE	-8.22623	7.54636	1.42839e-20	7.75413e-17
TRINITY_DN43495_c0_g7_i1	HYSTERO_PHARYNX	HYSTERO_WHOLE_LARVAE	-8.22452	1.38446	3.91171e-06	0.000421191
TRINITY_DN30678_c0_g2_i1	HYSTERO_PHARYNX	HYSTERO_WHOLE_LARVAE	-8.20978	1.37193	2.88681e-06	0.000332781
TRINITY_DN43865_c3_g1_i1	HYSTERO_PHARYNX	HYSTERO_WHOLE_LARVAE	-8.20961	1.3708	3.83753e-06	0.000415953
TRINITY_DN41697_c0_g5_i1	HYSTERO_PHARYNX	HYSTERO_WHOLE_LARVAE	-8.20946	1.37118	2.27764e-06	0.000271744
TRINITY_DN34388_c0_g3_i1	HYSTERO_PHARYNX	HYSTERO_WHOLE_LARVAE	-8.20934	1.37109	2.20892e-06	0.000265002
TRINITY_DN42146_c1_g7_i1	HYSTERO_PHARYNX	HYSTERO_WHOLE_LARVAE	-8.20508	1.36773	1.84514e-06	0.000225513
TRINITY_DN42428_c0_g5_i2	HYSTERO_PHARYNX	HYSTERO_WHOLE_LARVAE	-8.20342	1.3653	6.373e-06	0.000621491
TRINITY_DN44729_c1_g3_i1	HYSTERO_PHARYNX	HYSTERO_WHOLE_LARVAE	-8.1987	1.36117	2.97755e-06	0.000339696
TRINITY_DN45020_c8_g1_i11	HYSTERO_PHARYNX	HYSTERO_WHOLE_LARVAE	-8.19846	1.36245	5.61937e-06	0.000562309
TRINITY_DN28890_c0_g1_i1	HYSTERO_PHARYNX	HYSTERO_WHOLE_LARVAE	-8.1919	1.35469	3.81811e-06	0.000415518
TRINITY_DN40126_c7_g1_i2	HYSTERO_PHARYNX	HYSTERO_WHOLE_LARVAE	-8.18381	1.34808	2.37012e-06	0.000280212
TRINITY_DN40318_c0_g2_i1	HYSTERO_PHARYNX	HYSTERO_WHOLE_LARVAE	-8.17533	1.33891	8.37489e-06	0.000781613
TRINITY_DN42910_c4_g5_i1	HYSTERO_PHARYNX	HYSTERO_WHOLE_LARVAE	-8.17143	5.13745	7.65158e-16	9.58552e-13
TRINITY_DN39762_c8_g17_i1	HYSTERO_PHARYNX	HYSTERO_WHOLE_LARVAE	-8.16509	1.33108	2.27202e-06	0.000271571
TRINITY_DN34465_c1_g1_i1	HYSTERO_PHARYNX	HYSTERO_WHOLE_LARVAE	-8.16486	1.32977	5.94217e-06	0.000589455
TRINITY_DN31128_c0_g2_i3	HYSTERO_PHARYNX	HYSTERO_WHOLE_LARVAE	-8.16437	1.32997	2.97685e-06	0.000339696
TRINITY_DN36040_c0_g3_i1	HYSTERO_PHARYNX	HYSTERO_WHOLE_LARVAE	-8.16031	1.32583	4.54291e-06	0.000471992
TRINITY_DN40410_c0_g1_i1	HYSTERO_PHARYNX	HYSTERO_WHOLE_LARVAE	-8.16027	4.5645	2.24744e-15	2.28757e-12
TRINITY_DN42146_c1_g21_i1	HYSTERO_PHARYNX	HYSTERO_WHOLE_LARVAE	-8.15844	1.32421	4.2535e-06	0.000448812
TRINITY_DN43103_c2_g7_i1	HYSTERO_PHARYNX	HYSTERO_WHOLE_LARVAE	-8.15791	1.32218	2.25504e-05	0.00176775
TRINITY_DN37829_c1_g2_i1	HYSTERO_PHARYNX	HYSTERO_WHOLE_LARVAE	-8.15412	2.97084	2.3224e-10	9.22489e-08
TRINITY_DN715_c0_g1_i1	HYSTERO_PHARYNX	HYSTERO_WHOLE_LARVAE	-8.15198	1.31786	7.81053e-06	0.000737393
TRINITY_DN42146_c1_g16_i1	HYSTERO_PHARYNX	HYSTERO_WHOLE_LARVAE	-8.14002	1.30802	3.39201e-06	0.000378366
TRINITY_DN37541_c1_g1_i2	HYSTERO_PHARYNX	HYSTERO_WHOLE_LARVAE	-8.13381	1.30209	3.7459e-06	0.000410807
TRINITY_DN32607_c0_g1_i1	HYSTERO_PHARYNX	HYSTERO_WHOLE_LARVAE	-8.13018	4.55303	5.49942e-15	5.34699e-12
TRINITY_DN16520_c0_g3_i1	HYSTERO_PHARYNX	HYSTERO_WHOLE_LARVAE	-8.12734	1.29504	1.56887e-05	0.00129862
TRINITY_DN42090_c0_g11_i2	HYSTERO_PHARYNX	HYSTERO_WHOLE_LARVAE	-8.12399	1.29286	8.96806e-06	0.000829839
TRINITY_DN37089_c0_g2_i1	HYSTERO_PHARYNX	HYSTERO_WHOLE_LARVAE	-8.12213	1.29185	3.12014e-06	0.000352263
TRINITY_DN37925_c2_g20_i1	HYSTERO_PHARYNX	HYSTERO_WHOLE_LARVAE	-8.12102	2.92639	6.5618e-09	1.71669e-06
TRINITY_DN8695_c0_g1_i1	HYSTERO_PHARYNX	HYSTERO_WHOLE_LARVAE	-8.12045	1.28982	5.28028e-06	0.000535784
TRINITY_DN40538_c1_g1_i5	HYSTERO_PHARYNX	HYSTERO_WHOLE_LARVAE	-8.11881	1.28839	4.27202e-06	0.000449046
TRINITY_DN19734_c0_g1_i1	HYSTERO_PHARYNX	HYSTERO_WHOLE_LARVAE	-8.10903	1.27925	5.83803e-06	0.000581509
TRINITY_DN36701_c0_g1_i2	HYSTERO_PHARYNX	HYSTERO_WHOLE_LARVAE	-8.10564	1.27788	4.37739e-06	0.000457714
TRINITY_DN38706_c2_g4_i5	HYSTERO_PHARYNX	HYSTERO_WHOLE_LARVAE	-8.1053	1.276	5.55064e-06	0.000558002
TRINITY_DN24689_c0_g1_i1	HYSTERO_PHARYNX	HYSTERO_WHOLE_LARVAE	-8.10217	1.27258	8.8656e-06	0.000822695
TRINITY_DN24235_c0_g2_i1	HYSTERO_PHARYNX	HYSTERO_WHOLE_LARVAE	-8.10172	1.27288	4.76778e-06	0.000491435
TRINITY_DN32773_c0_g2_i1	HYSTERO_PHARYNX	HYSTERO_WHOLE_LARVAE	-8.09833	1.26927	8.34845e-06	0.000781163
TRINITY_DN31928_c0_g1_i1	HYSTERO_PHARYNX	HYSTERO_WHOLE_LARVAE	-8.0936	1.26577	4.2738e-06	0.000449046
TRINITY_DN36744_c0_g3_i6	HYSTERO_PHARYNX	HYSTERO_WHOLE_LARVAE	-8.08589	1.2583	1.1544e-05	0.00101213
TRINITY_DN43282_c7_g12_i1	HYSTERO_PHARYNX	HYSTERO_WHOLE_LARVAE	-8.08433	1.26012	0.000445051	0.0182914
TRINITY_DN37099_c0_g5_i1	HYSTERO_PHARYNX	HYSTERO_WHOLE_LARVAE	-8.08265	1.25566	4.93663e-06	0.00050564
TRINITY_DN44425_c1_g3_i2	HYSTERO_PHARYNX	HYSTERO_WHOLE_LARVAE	-8.06597	1.24054	5.94495e-06	0.000589455
TRINITY_DN40159_c4_g3_i1	HYSTERO_PHARYNX	HYSTERO_WHOLE_LARVAE	-8.06269	1.23596	3.06359e-05	0.00229921
TRINITY_DN41347_c4_g15_i1	HYSTERO_PHARYNX	HYSTERO_WHOLE_LARVAE	-8.06265	1.23696	8.994e-06	0.000831058
TRINITY_DN32340_c0_g1_i1	HYSTERO_PHARYNX	HYSTERO_WHOLE_LARVAE	-8.06045	1.23573	4.83928e-06	0.000496449
TRINITY_DN40821_c1_g22_i3	HYSTERO_PHARYNX	HYSTERO_WHOLE_LARVAE	-8.06044	2.88232	3.36398e-09	9.6114e-07
TRINITY_DN42500_c0_g6_i3	HYSTERO_PHARYNX	HYSTERO_WHOLE_LARVAE	-8.05935	1.23328	1.86861e-05	0.00151026
TRINITY_DN40159_c4_g17_i1	HYSTERO_PHARYNX	HYSTERO_WHOLE_LARVAE	-8.05695	1.23205	7.65296e-06	0.000725672
TRINITY_DN43566_c0_g20_i2	HYSTERO_PHARYNX	HYSTERO_WHOLE_LARVAE	-8.05533	1.23056	9.50159e-06	0.00086418
TRINITY_DN40159_c4_g30_i1	HYSTERO_PHARYNX	HYSTERO_WHOLE_LARVAE	-8.04477	1.22075	1.43146e-05	0.00120946
TRINITY_DN42044_c0_g6_i1	HYSTERO_PHARYNX	HYSTERO_WHOLE_LARVAE	-8.04255	1.21799	2.35348e-05	0.00183388
TRINITY_DN29623_c0_g1_i2	HYSTERO_PHARYNX	HYSTERO_WHOLE_LARVAE	-8.04205	1.21845	9.26963e-06	0.000849299
TRINITY_DN37099_c0_g6_i1	HYSTERO_PHARYNX	HYSTERO_WHOLE_LARVAE	-8.042	1.2184	9.51165e-06	0.00086418
TRINITY_DN35003_c0_g1_i35	HYSTERO_PHARYNX	HYSTERO_WHOLE_LARVAE	-8.04108	1.21762	0.000552819	0.0217465
TRINITY_DN35477_c1_g1_i1	HYSTERO_PHARYNX	HYSTERO_WHOLE_LARVAE	-8.04102	1.21756	9.34815e-06	0.00085409
TRINITY_DN37072_c0_g1_i1	HYSTERO_PHARYNX	HYSTERO_WHOLE_LARVAE	-8.03321	2.84102	1.7651e-09	5.50162e-07
TRINITY_DN24349_c0_g4_i1	HYSTERO_PHARYNX	HYSTERO_WHOLE_LARVAE	-8.02799	1.20557	1.16224e-05	0.00101355
TRINITY_DN40466_c0_g2_i14	HYSTERO_PHARYNX	HYSTERO_WHOLE_LARVAE	-8.02286	1.20706	0.000566061	0.0221471
TRINITY_DN38763_c0_g1_i3	HYSTERO_PHARYNX	HYSTERO_WHOLE_LARVAE	-8.021	1.20218	2.01353e-05	0.00160351
TRINITY_DN42567_c0_g10_i1	HYSTERO_PHARYNX	HYSTERO_WHOLE_LARVAE	-8.01889	2.82738	4.18239e-09	1.16433e-06
TRINITY_DN21023_c0_g1_i1	HYSTERO_PHARYNX	HYSTERO_WHOLE_LARVAE	-8.01032	1.19035	7.72242e-06	0.000730133
TRINITY_DN33516_c0_g4_i5	HYSTERO_PHARYNX	HYSTERO_WHOLE_LARVAE	-8.00955	1.19695	0.000931942	0.031902
TRINITY_DN33870_c1_g2_i3	HYSTERO_PHARYNX	HYSTERO_WHOLE_LARVAE	-8.00872	1.18823	1.28611e-05	0.00110383
TRINITY_DN36916_c1_g1_i2	HYSTERO_PHARYNX	HYSTERO_WHOLE_LARVAE	-8.00573	1.18633	7.24031e-06	0.000690565
TRINITY_DN32349_c0_g1_i2	HYSTERO_PHARYNX	HYSTERO_WHOLE_LARVAE	-7.99891	1.18312	2.0177e-05	0.00160487
TRINITY_DN29623_c0_g1_i1	HYSTERO_PHARYNX	HYSTERO_WHOLE_LARVAE	-7.99886	1.17976	9.12943e-06	0.000839998
TRINITY_DN38986_c0_g15_i1	HYSTERO_PHARYNX	HYSTERO_WHOLE_LARVAE	-7.99636	1.1768	1.67638e-05	0.00137885
TRINITY_DN35038_c0_g2_i5	HYSTERO_PHARYNX	HYSTERO_WHOLE_LARVAE	-7.99469	1.17245	0.000702241	0.0261406
TRINITY_DN40381_c3_g11_i1	HYSTERO_PHARYNX	HYSTERO_WHOLE_LARVAE	-7.99368	1.1765	6.03428e-06	0.000593793
TRINITY_DN36009_c1_g3_i1	HYSTERO_PHARYNX	HYSTERO_WHOLE_LARVAE	-7.99337	1.17425	1.46593e-05	0.0012322
TRINITY_DN44793_c0_g8_i2	HYSTERO_PHARYNX	HYSTERO_WHOLE_LARVAE	-7.9929	1.17462	8.90052e-06	0.00082476
TRINITY_DN35334_c0_g4_i1	HYSTERO_PHARYNX	HYSTERO_WHOLE_LARVAE	-7.99094	1.17354	5.50042e-06	0.000554665
TRINITY_DN43380_c0_g3_i1	HYSTERO_PHARYNX	HYSTERO_WHOLE_LARVAE	-7.99015	1.17049	3.2055e-05	0.00238374
TRINITY_DN32602_c0_g2_i1	HYSTERO_PHARYNX	HYSTERO_WHOLE_LARVAE	-7.99005	1.17216	7.22938e-06	0.000690533
TRINITY_DN43807_c0_g14_i3	HYSTERO_PHARYNX	HYSTERO_WHOLE_LARVAE	-7.97613	1.16013	6.79009e-06	0.000656271
TRINITY_DN28672_c1_g1_i1	HYSTERO_PHARYNX	HYSTERO_WHOLE_LARVAE	-7.96842	1.15283	7.16365e-06	0.000686267
TRINITY_DN43279_c0_g2_i1	HYSTERO_PHARYNX	HYSTERO_WHOLE_LARVAE	-7.96701	6.30382	1.87155e-18	4.35424e-15
TRINITY_DN31946_c0_g6_i1	HYSTERO_PHARYNX	HYSTERO_WHOLE_LARVAE	-7.95555	1.13916	4.61304e-05	0.00316323
TRINITY_DN42056_c0_g5_i4	HYSTERO_PHARYNX	HYSTERO_WHOLE_LARVAE	-7.95286	1.13795	1.47845e-05	0.00123952
TRINITY_DN21429_c0_g1_i1	HYSTERO_PHARYNX	HYSTERO_WHOLE_LARVAE	-7.95048	1.13669	8.32464e-06	0.000780276
TRINITY_DN21495_c0_g1_i2	HYSTERO_PHARYNX	HYSTERO_WHOLE_LARVAE	-7.94987	1.13538	1.4243e-05	0.00120498
TRINITY_DN41697_c0_g17_i1	HYSTERO_PHARYNX	HYSTERO_WHOLE_LARVAE	-7.94765	1.13351	1.3685e-05	0.0011628
TRINITY_DN23993_c0_g4_i1	HYSTERO_PHARYNX	HYSTERO_WHOLE_LARVAE	-7.94673	1.13271	1.24828e-05	0.00107532
TRINITY_DN31998_c0_g1_i5	HYSTERO_PHARYNX	HYSTERO_WHOLE_LARVAE	-7.94595	1.13196	1.52792e-05	0.00127118
TRINITY_DN35568_c0_g1_i1	HYSTERO_PHARYNX	HYSTERO_WHOLE_LARVAE	-7.94174	1.13179	0.000632802	0.0241058
TRINITY_DN42428_c0_g3_i7	HYSTERO_PHARYNX	HYSTERO_WHOLE_LARVAE	-7.9406	1.12747	1.04046e-05	0.000926277
TRINITY_DN33707_c0_g1_i1	HYSTERO_PHARYNX	HYSTERO_WHOLE_LARVAE	-7.93568	1.12319	1.2072e-05	0.00104575
TRINITY_DN43890_c0_g1_i6	HYSTERO_PHARYNX	HYSTERO_WHOLE_LARVAE	-7.93284	1.11997	1.77398e-05	0.00144634
TRINITY_DN44958_c0_g4_i5	HYSTERO_PHARYNX	HYSTERO_WHOLE_LARVAE	-7.93127	1.11947	9.42423e-06	0.000859836
TRINITY_DN35615_c0_g5_i1	HYSTERO_PHARYNX	HYSTERO_WHOLE_LARVAE	-7.93109	1.11929	1.71459e-05	0.00140385
TRINITY_DN30052_c0_g1_i4	HYSTERO_PHARYNX	HYSTERO_WHOLE_LARVAE	-7.92843	1.11452	0.000734951	0.0270338
TRINITY_DN44793_c0_g1_i2	HYSTERO_PHARYNX	HYSTERO_WHOLE_LARVAE	-7.92612	1.11396	4.14057e-05	0.00290343
TRINITY_DN40939_c0_g1_i3	HYSTERO_PHARYNX	HYSTERO_WHOLE_LARVAE	-7.92557	1.11746	0.000619489	0.023815
TRINITY_DN31799_c0_g1_i1	HYSTERO_PHARYNX	HYSTERO_WHOLE_LARVAE	-7.92477	1.11219	2.99942e-05	0.0022641
TRINITY_DN39879_c4_g15_i1	HYSTERO_PHARYNX	HYSTERO_WHOLE_LARVAE	-7.92371	1.11129	2.93007e-05	0.00222463
TRINITY_DN38954_c1_g1_i1	HYSTERO_PHARYNX	HYSTERO_WHOLE_LARVAE	-7.92224	1.11167	8.23229e-06	0.000773847
TRINITY_DN31590_c0_g2_i2	HYSTERO_PHARYNX	HYSTERO_WHOLE_LARVAE	-7.91588	1.10731	0.000776487	0.0280081
TRINITY_DN42047_c2_g1_i3	HYSTERO_PHARYNX	HYSTERO_WHOLE_LARVAE	-7.91371	1.10437	1.04084e-05	0.000926277
TRINITY_DN33882_c0_g1_i1	HYSTERO_PHARYNX	HYSTERO_WHOLE_LARVAE	-7.91114	1.09887	0.000741095	0.0271743
TRINITY_DN33663_c0_g1_i1	HYSTERO_PHARYNX	HYSTERO_WHOLE_LARVAE	-7.91104	1.10058	1.88936e-05	0.00152137
TRINITY_DN42500_c0_g6_i4	HYSTERO_PHARYNX	HYSTERO_WHOLE_LARVAE	-7.91058	1.10096	2.4042e-05	0.00186893
TRINITY_DN36916_c1_g1_i1	HYSTERO_PHARYNX	HYSTERO_WHOLE_LARVAE	-7.90998	1.09967	1.88268e-05	0.00151787
TRINITY_DN39450_c3_g1_i1	HYSTERO_PHARYNX	HYSTERO_WHOLE_LARVAE	-7.90953	1.09825	4.5274e-05	0.00312093
TRINITY_DN42525_c10_g6_i1	HYSTERO_PHARYNX	HYSTERO_WHOLE_LARVAE	-7.90526	1.0947	3.20954e-05	0.00238403
TRINITY_DN41674_c4_g1_i9	HYSTERO_PHARYNX	HYSTERO_WHOLE_LARVAE	-7.90133	1.08946	0.000723142	0.0266899
TRINITY_DN42098_c7_g3_i1	HYSTERO_PHARYNX	HYSTERO_WHOLE_LARVAE	-7.90067	1.09244	9.85521e-06	0.000891664
TRINITY_DN36086_c1_g3_i1	HYSTERO_PHARYNX	HYSTERO_WHOLE_LARVAE	-7.89682	1.08903	2.79267e-05	0.00214027
TRINITY_DN42771_c1_g3_i1	HYSTERO_PHARYNX	HYSTERO_WHOLE_LARVAE	-7.89431	1.08837	1.50787e-05	0.00125933
TRINITY_DN43680_c3_g8_i1	HYSTERO_PHARYNX	HYSTERO_WHOLE_LARVAE	-7.89025	1.08282	1.07179e-05	0.000948637
TRINITY_DN38023_c0_g4_i1	HYSTERO_PHARYNX	HYSTERO_WHOLE_LARVAE	-7.88928	1.08122	1.70639e-05	0.00139999
TRINITY_DN44233_c1_g29_i1	HYSTERO_PHARYNX	HYSTERO_WHOLE_LARVAE	-7.88914	1.08103	2.85612e-05	0.0021812
TRINITY_DN26464_c0_g1_i1	HYSTERO_PHARYNX	HYSTERO_WHOLE_LARVAE	-7.88588	1.07911	1.03772e-05	0.000926277
TRINITY_DN37473_c0_g6_i2	HYSTERO_PHARYNX	HYSTERO_WHOLE_LARVAE	-7.87646	1.07031	1.31607e-05	0.00112806
TRINITY_DN32080_c0_g1_i2	HYSTERO_PHARYNX	HYSTERO_WHOLE_LARVAE	-7.87549	1.07084	1.02601e-05	0.000923173
TRINITY_DN41864_c1_g12_i1	HYSTERO_PHARYNX	HYSTERO_WHOLE_LARVAE	-7.87328	1.0683	9.30502e-06	0.000851344
TRINITY_DN30569_c0_g2_i1	HYSTERO_PHARYNX	HYSTERO_WHOLE_LARVAE	-7.87156	1.06526	1.98073e-05	0.00158126
TRINITY_DN43661_c2_g2_i1	HYSTERO_PHARYNX	HYSTERO_WHOLE_LARVAE	-7.86725	3.37942	1.03497e-11	5.48137e-09
TRINITY_DN21519_c0_g1_i1	HYSTERO_PHARYNX	HYSTERO_WHOLE_LARVAE	-7.86585	1.06125	1.11397e-05	0.000980643
TRINITY_DN40847_c1_g2_i2	HYSTERO_PHARYNX	HYSTERO_WHOLE_LARVAE	-7.86386	1.05876	1.67218e-05	0.00137712
TRINITY_DN41575_c1_g6_i1	HYSTERO_PHARYNX	HYSTERO_WHOLE_LARVAE	-7.85959	1.05513	1.44804e-05	0.00122031
TRINITY_DN37855_c1_g1_i6	HYSTERO_PHARYNX	HYSTERO_WHOLE_LARVAE	-7.85328	1.04972	1.46881e-05	0.00123303
TRINITY_DN43069_c0_g1_i2	HYSTERO_PHARYNX	HYSTERO_WHOLE_LARVAE	-7.84578	1.04035	0.00105108	0.034739
TRINITY_DN41877_c5_g14_i1	HYSTERO_PHARYNX	HYSTERO_WHOLE_LARVAE	-7.84436	2.62785	7.00511e-09	1.81806e-06
TRINITY_DN32480_c0_g5_i1	HYSTERO_PHARYNX	HYSTERO_WHOLE_LARVAE	-7.83725	1.03436	3.2253e-05	0.00238756
TRINITY_DN67986_c0_g3_i1	HYSTERO_PHARYNX	HYSTERO_WHOLE_LARVAE	-7.8329	1.03071	2.57336e-05	0.00198621
TRINITY_DN39003_c1_g2_i1	HYSTERO_PHARYNX	HYSTERO_WHOLE_LARVAE	-7.82801	1.02823	1.60822e-05	0.00132613
TRINITY_DN42270_c5_g6_i1	HYSTERO_PHARYNX	HYSTERO_WHOLE_LARVAE	-7.82734	1.03138	8.34098e-05	0.00511992
TRINITY_DN37883_c3_g9_i2	HYSTERO_PHARYNX	HYSTERO_WHOLE_LARVAE	-7.81611	1.01655	2.02809e-05	0.00161117
TRINITY_DN33641_c0_g1_i1	HYSTERO_PHARYNX	HYSTERO_WHOLE_LARVAE	-7.81414	1.01636	1.55928e-05	0.00129232
TRINITY_DN36749_c0_g1_i1	HYSTERO_PHARYNX	HYSTERO_WHOLE_LARVAE	-7.8136	1.01763	0.000818787	0.0290465
TRINITY_DN44582_c3_g1_i3	HYSTERO_PHARYNX	HYSTERO_WHOLE_LARVAE	-7.8095	1.00877	6.81819e-05	0.00431221
TRINITY_DN37829_c1_g4_i8	HYSTERO_PHARYNX	HYSTERO_WHOLE_LARVAE	-7.80396	3.39147	2.82059e-10	1.07451e-07
TRINITY_DN42047_c1_g2_i1	HYSTERO_PHARYNX	HYSTERO_WHOLE_LARVAE	-7.80304	2.58765	1.15645e-08	2.87537e-06
TRINITY_DN38523_c1_g1_i2	HYSTERO_PHARYNX	HYSTERO_WHOLE_LARVAE	-7.80237	1.00834	0.000802961	0.0286468
TRINITY_DN43947_c8_g15_i1	HYSTERO_PHARYNX	HYSTERO_WHOLE_LARVAE	-7.79176	3.32998	1.18133e-11	6.15642e-09
TRINITY_DN39584_c2_g3_i7	HYSTERO_PHARYNX	HYSTERO_WHOLE_LARVAE	-7.79001	8.7926	1.9025e-16	2.7541e-13
TRINITY_DN25232_c0_g9_i1	HYSTERO_PHARYNX	HYSTERO_WHOLE_LARVAE	-7.77992	0.98305	5.64535e-05	0.00372599
TRINITY_DN32715_c1_g1_i1	HYSTERO_PHARYNX	HYSTERO_WHOLE_LARVAE	-7.77956	0.985491	1.54599e-05	0.00128294
TRINITY_DN25947_c0_g1_i1	HYSTERO_PHARYNX	HYSTERO_WHOLE_LARVAE	-7.77953	0.984696	1.5985e-05	0.00131978
TRINITY_DN44279_c0_g6_i1	HYSTERO_PHARYNX	HYSTERO_WHOLE_LARVAE	-7.77772	0.98124	4.52212e-05	0.00312093
TRINITY_DN41877_c5_g4_i1	HYSTERO_PHARYNX	HYSTERO_WHOLE_LARVAE	-7.77209	0.976492	4.18554e-05	0.00293036
TRINITY_DN43354_c2_g1_i4	HYSTERO_PHARYNX	HYSTERO_WHOLE_LARVAE	-7.76889	0.974776	0.000129114	0.00720107
TRINITY_DN43395_c1_g3_i6	HYSTERO_PHARYNX	HYSTERO_WHOLE_LARVAE	-7.76594	0.971446	3.40064e-05	0.00247517
TRINITY_DN42627_c0_g11_i1	HYSTERO_PHARYNX	HYSTERO_WHOLE_LARVAE	-7.76148	0.968579	2.05298e-05	0.00162895
TRINITY_DN37064_c3_g2_i1	HYSTERO_PHARYNX	HYSTERO_WHOLE_LARVAE	-7.74797	0.955294	4.02438e-05	0.00283723
TRINITY_DN26464_c0_g3_i1	HYSTERO_PHARYNX	HYSTERO_WHOLE_LARVAE	-7.74652	0.954158	3.84899e-05	0.00274027
TRINITY_DN36721_c0_g2_i7	HYSTERO_PHARYNX	HYSTERO_WHOLE_LARVAE	-7.74314	0.951321	3.27906e-05	0.00241638
TRINITY_DN37187_c0_g1_i1	HYSTERO_PHARYNX	HYSTERO_WHOLE_LARVAE	-7.743	0.951226	3.40046e-05	0.00247517
TRINITY_DN43732_c0_g1_i4	HYSTERO_PHARYNX	HYSTERO_WHOLE_LARVAE	-7.74189	0.952041	1.802e-05	0.00146369
TRINITY_DN42659_c1_g7_i1	HYSTERO_PHARYNX	HYSTERO_WHOLE_LARVAE	-7.74045	0.950049	2.17705e-05	0.0017128
TRINITY_DN44644_c1_g2_i6	HYSTERO_PHARYNX	HYSTERO_WHOLE_LARVAE	-7.73947	0.949198	1.87996e-05	0.00151755
TRINITY_DN41530_c5_g6_i2	HYSTERO_PHARYNX	HYSTERO_WHOLE_LARVAE	-7.73845	0.9483	2.16619e-05	0.0017075
TRINITY_DN24349_c0_g2_i1	HYSTERO_PHARYNX	HYSTERO_WHOLE_LARVAE	-7.73471	0.944301	3.0278e-05	0.00228023
TRINITY_DN18603_c0_g3_i1	HYSTERO_PHARYNX	HYSTERO_WHOLE_LARVAE	-7.73147	0.941544	2.603e-05	0.00200671
TRINITY_DN34916_c0_g3_i1	HYSTERO_PHARYNX	HYSTERO_WHOLE_LARVAE	-7.73018	0.940496	2.32569e-05	0.00181658
TRINITY_DN42829_c2_g14_i1	HYSTERO_PHARYNX	HYSTERO_WHOLE_LARVAE	-7.72201	0.932638	3.97679e-05	0.00281894
TRINITY_DN28168_c0_g1_i2	HYSTERO_PHARYNX	HYSTERO_WHOLE_LARVAE	-7.71727	0.928707	3.22328e-05	0.00238756
TRINITY_DN29672_c0_g1_i2	HYSTERO_PHARYNX	HYSTERO_WHOLE_LARVAE	-7.71498	0.926786	2.94586e-05	0.00222883
TRINITY_DN38764_c1_g2_i2	HYSTERO_PHARYNX	HYSTERO_WHOLE_LARVAE	-7.71427	0.924966	6.41994e-05	0.00413255
TRINITY_DN39730_c1_g1_i1	HYSTERO_PHARYNX	HYSTERO_WHOLE_LARVAE	-7.71212	0.920917	0.00110171	0.0359023
TRINITY_DN43794_c0_g7_i1	HYSTERO_PHARYNX	HYSTERO_WHOLE_LARVAE	-7.70931	0.920916	5.462e-05	0.00363647
TRINITY_DN1078_c0_g1_i1	HYSTERO_PHARYNX	HYSTERO_WHOLE_LARVAE	-7.70815	0.91995	5.20757e-05	0.0034865
TRINITY_DN40451_c0_g5_i1	HYSTERO_PHARYNX	HYSTERO_WHOLE_LARVAE	-7.70681	0.918839	5.57149e-05	0.00370351
TRINITY_DN43942_c1_g4_i1	HYSTERO_PHARYNX	HYSTERO_WHOLE_LARVAE	-7.70541	0.918793	2.4915e-05	0.0019276
TRINITY_DN22917_c0_g1_i1	HYSTERO_PHARYNX	HYSTERO_WHOLE_LARVAE	-7.70531	0.919614	2.20927e-05	0.00173605
TRINITY_DN42525_c10_g1_i1	HYSTERO_PHARYNX	HYSTERO_WHOLE_LARVAE	-7.70518	2.5255	1.35555e-08	3.25958e-06
TRINITY_DN39147_c0_g1_i1	HYSTERO_PHARYNX	HYSTERO_WHOLE_LARVAE	-7.70338	0.915985	4.6186e-05	0.00316371
TRINITY_DN44669_c3_g19_i1	HYSTERO_PHARYNX	HYSTERO_WHOLE_LARVAE	-7.69835	0.911868	3.86067e-05	0.00274559
TRINITY_DN43768_c0_g2_i1	HYSTERO_PHARYNX	HYSTERO_WHOLE_LARVAE	-7.69681	0.91159	3.82314e-05	0.00273082
TRINITY_DN38162_c3_g3_i1	HYSTERO_PHARYNX	HYSTERO_WHOLE_LARVAE	-7.69516	2.5161	3.32367e-08	7.14567e-06
TRINITY_DN44600_c10_g2_i1	HYSTERO_PHARYNX	HYSTERO_WHOLE_LARVAE	-7.69498	0.910873	2.91308e-05	0.00221432
TRINITY_DN44408_c11_g2_i1	HYSTERO_PHARYNX	HYSTERO_WHOLE_LARVAE	-7.66854	0.884693	9.20031e-05	0.00553404
TRINITY_DN44793_c0_g13_i3	HYSTERO_PHARYNX	HYSTERO_WHOLE_LARVAE	-7.66822	0.885728	3.60503e-05	0.00259781
TRINITY_DN16489_c0_g1_i1	HYSTERO_PHARYNX	HYSTERO_WHOLE_LARVAE	-7.66689	0.884645	3.53693e-05	0.00256292
TRINITY_DN38932_c0_g1_i1	HYSTERO_PHARYNX	HYSTERO_WHOLE_LARVAE	-7.65589	3.74483	4.7149e-11	2.14785e-08
TRINITY_DN44968_c21_g3_i9	HYSTERO_PHARYNX	HYSTERO_WHOLE_LARVAE	-7.65097	0.868106	0.00125185	0.039301
TRINITY_DN36229_c0_g2_i1	HYSTERO_PHARYNX	HYSTERO_WHOLE_LARVAE	-7.65039	5.06293	1.30403e-11	6.74195e-09
TRINITY_DN41850_c4_g9_i1	HYSTERO_PHARYNX	HYSTERO_WHOLE_LARVAE	-7.64942	0.874215	0.00111557	0.0361749
TRINITY_DN36599_c0_g2_i1	HYSTERO_PHARYNX	HYSTERO_WHOLE_LARVAE	-7.64687	2.46981	2.81882e-08	6.22461e-06
TRINITY_DN34233_c0_g1_i1	HYSTERO_PHARYNX	HYSTERO_WHOLE_LARVAE	-7.64598	2.46901	3.23844e-08	7.0087e-06
TRINITY_DN44793_c0_g12_i1	HYSTERO_PHARYNX	HYSTERO_WHOLE_LARVAE	-7.64596	0.866183	4.52582e-05	0.00312093
TRINITY_DN35762_c0_g1_i4	HYSTERO_PHARYNX	HYSTERO_WHOLE_LARVAE	-7.64543	0.864349	9.4277e-05	0.00564475
TRINITY_DN34936_c0_g1_i1	HYSTERO_PHARYNX	HYSTERO_WHOLE_LARVAE	-7.6449	0.865282	4.01899e-05	0.00283723
TRINITY_DN43807_c0_g6_i1	HYSTERO_PHARYNX	HYSTERO_WHOLE_LARVAE	-7.63988	0.861135	3.57431e-05	0.00258425
TRINITY_DN23819_c0_g1_i1	HYSTERO_PHARYNX	HYSTERO_WHOLE_LARVAE	-7.63761	0.858041	6.65913e-05	0.00424043
TRINITY_DN39638_c4_g2_i2	HYSTERO_PHARYNX	HYSTERO_WHOLE_LARVAE	-7.63653	2.47539	3.96777e-08	8.44682e-06
TRINITY_DN37541_c1_g3_i1	HYSTERO_PHARYNX	HYSTERO_WHOLE_LARVAE	-7.63632	0.856987	6.37448e-05	0.0041136
TRINITY_DN44729_c1_g1_i1	HYSTERO_PHARYNX	HYSTERO_WHOLE_LARVAE	-7.63426	5.9238	1.69631e-13	1.2416e-10
TRINITY_DN44582_c3_g2_i1	HYSTERO_PHARYNX	HYSTERO_WHOLE_LARVAE	-7.62937	0.849788	0.000135281	0.00744935
TRINITY_DN35762_c0_g1_i6	HYSTERO_PHARYNX	HYSTERO_WHOLE_LARVAE	-7.62483	0.847577	4.78809e-05	0.00325925
TRINITY_DN37719_c0_g1_i2	HYSTERO_PHARYNX	HYSTERO_WHOLE_LARVAE	-7.62145	0.846921	0.00120655	0.0382938
TRINITY_DN29399_c0_g1_i1	HYSTERO_PHARYNX	HYSTERO_WHOLE_LARVAE	-7.61851	0.843397	2.97306e-05	0.0022468
TRINITY_DN43122_c0_g11_i1	HYSTERO_PHARYNX	HYSTERO_WHOLE_LARVAE	-7.61841	0.842274	4.81871e-05	0.00326883
TRINITY_DN44627_c1_g4_i4	HYSTERO_PHARYNX	HYSTERO_WHOLE_LARVAE	-7.61831	0.84208	0.000120711	0.00687366
TRINITY_DN42659_c1_g2_i1	HYSTERO_PHARYNX	HYSTERO_WHOLE_LARVAE	-7.61761	0.843555	3.25217e-05	0.00240334
TRINITY_DN40027_c3_g4_i1	HYSTERO_PHARYNX	HYSTERO_WHOLE_LARVAE	-7.61471	0.839231	3.6736e-05	0.00264138
TRINITY_DN24090_c0_g1_i3	HYSTERO_PHARYNX	HYSTERO_WHOLE_LARVAE	-7.61265	0.836207	7.92582e-05	0.00491726
TRINITY_DN32510_c0_g1_i1	HYSTERO_PHARYNX	HYSTERO_WHOLE_LARVAE	-7.60643	2.44597	2.53003e-08	5.68323e-06
TRINITY_DN41748_c4_g5_i3	HYSTERO_PHARYNX	HYSTERO_WHOLE_LARVAE	-7.60572	3.12028	6.05111e-10	2.20217e-07
TRINITY_DN41218_c0_g7_i1	HYSTERO_PHARYNX	HYSTERO_WHOLE_LARVAE	-7.6057	0.83177	4.37414e-05	0.00303456
TRINITY_DN42294_c0_g1_i2	HYSTERO_PHARYNX	HYSTERO_WHOLE_LARVAE	-7.602	0.827553	6.43003e-05	0.00413294
TRINITY_DN33259_c0_g1_i3	HYSTERO_PHARYNX	HYSTERO_WHOLE_LARVAE	-7.6001	0.824535	0.000118808	0.00678571
TRINITY_DN44094_c0_g4_i2	HYSTERO_PHARYNX	HYSTERO_WHOLE_LARVAE	-7.5995	0.826617	3.25399e-05	0.00240334
TRINITY_DN40627_c1_g1_i1	HYSTERO_PHARYNX	HYSTERO_WHOLE_LARVAE	-7.598	0.8254	5.22734e-05	0.00349615
TRINITY_DN41877_c5_g2_i1	HYSTERO_PHARYNX	HYSTERO_WHOLE_LARVAE	-7.59593	0.824613	3.31971e-05	0.0024326
TRINITY_DN42615_c2_g3_i1	HYSTERO_PHARYNX	HYSTERO_WHOLE_LARVAE	-7.59521	2.42052	5.66953e-08	1.14699e-05
TRINITY_DN43617_c0_g1_i3	HYSTERO_PHARYNX	HYSTERO_WHOLE_LARVAE	-7.58919	0.817046	4.21785e-05	0.00294495
TRINITY_DN39229_c1_g1_i1	HYSTERO_PHARYNX	HYSTERO_WHOLE_LARVAE	-7.58664	0.814937	4.01788e-05	0.00283723
TRINITY_DN18394_c0_g1_i1	HYSTERO_PHARYNX	HYSTERO_WHOLE_LARVAE	-7.58296	4.28121	4.02068e-13	2.67265e-10
TRINITY_DN42993_c1_g9_i2	HYSTERO_PHARYNX	HYSTERO_WHOLE_LARVAE	-7.58193	2.40766	2.47326e-08	5.61379e-06
TRINITY_DN38832_c3_g11_i1	HYSTERO_PHARYNX	HYSTERO_WHOLE_LARVAE	-7.57786	0.806455	6.37787e-05	0.0041136
TRINITY_DN43391_c1_g19_i1	HYSTERO_PHARYNX	HYSTERO_WHOLE_LARVAE	-7.57737	0.804353	0.00019823	0.0100026
TRINITY_DN38111_c0_g2_i3	HYSTERO_PHARYNX	HYSTERO_WHOLE_LARVAE	-7.57224	0.801862	9.6223e-05	0.00572967
TRINITY_DN32251_c0_g2_i1	HYSTERO_PHARYNX	HYSTERO_WHOLE_LARVAE	-7.57107	0.800968	5.32514e-05	0.00355426
TRINITY_DN41530_c5_g6_i4	HYSTERO_PHARYNX	HYSTERO_WHOLE_LARVAE	-7.56838	3.08552	3.06943e-10	1.15579e-07
TRINITY_DN44208_c1_g4_i1	HYSTERO_PHARYNX	HYSTERO_WHOLE_LARVAE	-7.56743	0.797893	5.80646e-05	0.00381401
TRINITY_DN30104_c0_g1_i1	HYSTERO_PHARYNX	HYSTERO_WHOLE_LARVAE	-7.56714	0.797747	4.90597e-05	0.00331869
TRINITY_DN35727_c0_g9_i2	HYSTERO_PHARYNX	HYSTERO_WHOLE_LARVAE	-7.56664	0.795181	0.00174	0.049662
TRINITY_DN33995_c0_g2_i4	HYSTERO_PHARYNX	HYSTERO_WHOLE_LARVAE	-7.56321	0.79452	4.56297e-05	0.0031355
TRINITY_DN37610_c0_g2_i1	HYSTERO_PHARYNX	HYSTERO_WHOLE_LARVAE	-7.56209	0.792287	8.78842e-05	0.00532562
TRINITY_DN44233_c1_g7_i1	HYSTERO_PHARYNX	HYSTERO_WHOLE_LARVAE	-7.55803	0.790241	4.18796e-05	0.00293036
TRINITY_DN42897_c0_g1_i1	HYSTERO_PHARYNX	HYSTERO_WHOLE_LARVAE	-7.5567	0.787898	8.35133e-05	0.00511992
TRINITY_DN52853_c0_g1_i1	HYSTERO_PHARYNX	HYSTERO_WHOLE_LARVAE	-7.55266	0.7846	8.53997e-05	0.00519925
TRINITY_DN43358_c4_g7_i1	HYSTERO_PHARYNX	HYSTERO_WHOLE_LARVAE	-7.54967	0.78047	0.000188923	0.00964499
TRINITY_DN19166_c0_g1_i1	HYSTERO_PHARYNX	HYSTERO_WHOLE_LARVAE	-7.54947	2.34205	1.74439e-07	3.04651e-05
TRINITY_DN37099_c0_g2_i1	HYSTERO_PHARYNX	HYSTERO_WHOLE_LARVAE	-7.54881	0.781492	6.03139e-05	0.00394481
TRINITY_DN32480_c0_g7_i1	HYSTERO_PHARYNX	HYSTERO_WHOLE_LARVAE	-7.54871	2.37608	4.47251e-08	9.45951e-06
TRINITY_DN28789_c0_g1_i13	HYSTERO_PHARYNX	HYSTERO_WHOLE_LARVAE	-7.54618	0.779335	5.70622e-05	0.00375855
TRINITY_DN43399_c0_g9_i1	HYSTERO_PHARYNX	HYSTERO_WHOLE_LARVAE	-7.54518	0.777055	0.000124185	0.00701627
TRINITY_DN30470_c0_g1_i1	HYSTERO_PHARYNX	HYSTERO_WHOLE_LARVAE	-7.54376	0.775899	0.000130192	0.00724864
TRINITY_DN43947_c8_g12_i1	HYSTERO_PHARYNX	HYSTERO_WHOLE_LARVAE	-7.54219	0.777199	4.27945e-05	0.00298157
TRINITY_DN37099_c0_g7_i1	HYSTERO_PHARYNX	HYSTERO_WHOLE_LARVAE	-7.54101	0.773683	0.000125916	0.0070951
TRINITY_DN43661_c2_g3_i1	HYSTERO_PHARYNX	HYSTERO_WHOLE_LARVAE	-7.53946	3.10963	2.52121e-10	9.77613e-08
TRINITY_DN44233_c1_g28_i1	HYSTERO_PHARYNX	HYSTERO_WHOLE_LARVAE	-7.53827	0.771464	0.000123933	0.00701423
TRINITY_DN26697_c0_g1_i2	HYSTERO_PHARYNX	HYSTERO_WHOLE_LARVAE	-7.53413	0.769476	4.74864e-05	0.00323917
TRINITY_DN23415_c0_g3_i1	HYSTERO_PHARYNX	HYSTERO_WHOLE_LARVAE	-7.52901	0.763973	8.22518e-05	0.00506439
TRINITY_DN44793_c0_g1_i6	HYSTERO_PHARYNX	HYSTERO_WHOLE_LARVAE	-7.52848	0.764838	0.000134555	0.00742087
TRINITY_DN31374_c0_g1_i2	HYSTERO_PHARYNX	HYSTERO_WHOLE_LARVAE	-7.52831	2.3714	3.28713e-08	7.09052e-06
TRINITY_DN33761_c0_g9_i5	HYSTERO_PHARYNX	HYSTERO_WHOLE_LARVAE	-7.52197	2.36977	8.43271e-07	0.000116631
TRINITY_DN31627_c0_g7_i1	HYSTERO_PHARYNX	HYSTERO_WHOLE_LARVAE	-7.51858	0.753952	0.000145887	0.00788018
TRINITY_DN3723_c0_g1_i1	HYSTERO_PHARYNX	HYSTERO_WHOLE_LARVAE	-7.51658	0.753918	6.26802e-05	0.00406286
TRINITY_DN14218_c0_g1_i1	HYSTERO_PHARYNX	HYSTERO_WHOLE_LARVAE	-7.51389	0.751725	5.81385e-05	0.00381401
TRINITY_DN23558_c0_g6_i1	HYSTERO_PHARYNX	HYSTERO_WHOLE_LARVAE	-7.51389	0.751725	5.81232e-05	0.00381401
TRINITY_DN37030_c1_g3_i1	HYSTERO_PHARYNX	HYSTERO_WHOLE_LARVAE	-7.51288	0.749458	0.000108957	0.00634295
TRINITY_DN39496_c0_g14_i1	HYSTERO_PHARYNX	HYSTERO_WHOLE_LARVAE	-7.5099	0.748456	5.60642e-05	0.00370405
TRINITY_DN43170_c2_g11_i1	HYSTERO_PHARYNX	HYSTERO_WHOLE_LARVAE	-7.5086	0.747381	5.59507e-05	0.00370405
TRINITY_DN43807_c0_g17_i1	HYSTERO_PHARYNX	HYSTERO_WHOLE_LARVAE	-7.50859	0.746031	0.000106223	0.00619491
TRINITY_DN35945_c2_g3_i1	HYSTERO_PHARYNX	HYSTERO_WHOLE_LARVAE	-7.50592	0.743874	9.23266e-05	0.00554325
TRINITY_DN41735_c0_g10_i1	HYSTERO_PHARYNX	HYSTERO_WHOLE_LARVAE	-7.50592	0.743874	9.22985e-05	0.00554325
TRINITY_DN41748_c4_g8_i5	HYSTERO_PHARYNX	HYSTERO_WHOLE_LARVAE	-7.50191	4.61954	6.65481e-15	6.19306e-12
TRINITY_DN38764_c1_g2_i1	HYSTERO_PHARYNX	HYSTERO_WHOLE_LARVAE	-7.50038	0.739406	8.02999e-05	0.00496769
TRINITY_DN36857_c0_g6_i1	HYSTERO_PHARYNX	HYSTERO_WHOLE_LARVAE	-7.48931	0.730437	6.47911e-05	0.00415422
TRINITY_DN35980_c0_g3_i1	HYSTERO_PHARYNX	HYSTERO_WHOLE_LARVAE	-7.48758	0.7336	0.00174019	0.049662
TRINITY_DN42525_c10_g9_i1	HYSTERO_PHARYNX	HYSTERO_WHOLE_LARVAE	-7.48655	2.33309	1.2777e-07	2.33146e-05
TRINITY_DN43103_c2_g10_i1	HYSTERO_PHARYNX	HYSTERO_WHOLE_LARVAE	-7.48505	0.723465	0.000386419	0.0164419
TRINITY_DN35253_c0_g1_i2	HYSTERO_PHARYNX	HYSTERO_WHOLE_LARVAE	-7.48381	0.731447	0.00027173	0.0126078
TRINITY_DN38676_c3_g8_i1	HYSTERO_PHARYNX	HYSTERO_WHOLE_LARVAE	-7.48123	0.723804	6.73229e-05	0.00427031
TRINITY_DN41432_c0_g11_i5	HYSTERO_PHARYNX	HYSTERO_WHOLE_LARVAE	-7.47966	0.721202	0.000113115	0.00653827
TRINITY_DN30706_c0_g4_i1	HYSTERO_PHARYNX	HYSTERO_WHOLE_LARVAE	-7.47957	0.722517	6.70433e-05	0.00426419
TRINITY_DN40991_c1_g1_i1	HYSTERO_PHARYNX	HYSTERO_WHOLE_LARVAE	-7.47718	3.03547	1.04814e-10	4.43368e-08
TRINITY_DN20288_c0_g2_i1	HYSTERO_PHARYNX	HYSTERO_WHOLE_LARVAE	-7.47417	0.718096	5.76478e-05	0.00379329
TRINITY_DN34567_c0_g1_i4	HYSTERO_PHARYNX	HYSTERO_WHOLE_LARVAE	-7.47151	0.714574	9.34338e-05	0.00560457
TRINITY_DN26426_c0_g1_i2	HYSTERO_PHARYNX	HYSTERO_WHOLE_LARVAE	-7.46746	0.712566	6.83702e-05	0.00431992
TRINITY_DN42032_c0_g1_i1	HYSTERO_PHARYNX	HYSTERO_WHOLE_LARVAE	-7.46728	0.712468	5.57735e-05	0.00370362
TRINITY_DN34465_c0_g2_i1	HYSTERO_PHARYNX	HYSTERO_WHOLE_LARVAE	-7.46606	0.708629	0.000172126	0.00904989
TRINITY_DN32728_c1_g1_i1	HYSTERO_PHARYNX	HYSTERO_WHOLE_LARVAE	-7.46453	0.707377	0.000200893	0.0101212
TRINITY_DN40159_c4_g18_i1	HYSTERO_PHARYNX	HYSTERO_WHOLE_LARVAE	-7.46309	0.707774	8.56217e-05	0.00520304
TRINITY_DN39078_c2_g1_i2	HYSTERO_PHARYNX	HYSTERO_WHOLE_LARVAE	-7.46257	2.26193	5.91421e-08	1.19278e-05
TRINITY_DN43056_c4_g15_i1	HYSTERO_PHARYNX	HYSTERO_WHOLE_LARVAE	-7.45576	0.701909	7.70682e-05	0.00480426
TRINITY_DN41530_c5_g6_i6	HYSTERO_PHARYNX	HYSTERO_WHOLE_LARVAE	-7.45332	0.698418	0.00012745	0.00715112
TRINITY_DN41530_c5_g2_i2	HYSTERO_PHARYNX	HYSTERO_WHOLE_LARVAE	-7.45156	0.697062	0.000140169	0.00765664
TRINITY_DN30665_c0_g1_i1	HYSTERO_PHARYNX	HYSTERO_WHOLE_LARVAE	-7.45019	0.696	0.000109301	0.00635252
TRINITY_DN40615_c0_g1_i1	HYSTERO_PHARYNX	HYSTERO_WHOLE_LARVAE	-7.4487	0.69479	0.000121076	0.00688241
TRINITY_DN37232_c2_g8_i1	HYSTERO_PHARYNX	HYSTERO_WHOLE_LARVAE	-7.44181	0.689219	9.70532e-05	0.00577383
TRINITY_DN41301_c0_g6_i1	HYSTERO_PHARYNX	HYSTERO_WHOLE_LARVAE	-7.43922	3.0359	6.66085e-10	2.39728e-07
TRINITY_DN42627_c0_g3_i1	HYSTERO_PHARYNX	HYSTERO_WHOLE_LARVAE	-7.43324	0.682315	8.45136e-05	0.00517315
TRINITY_DN19786_c0_g1_i1	HYSTERO_PHARYNX	HYSTERO_WHOLE_LARVAE	-7.4316	0.681047	7.96795e-05	0.00493399
TRINITY_DN39047_c0_g6_i20	HYSTERO_PHARYNX	HYSTERO_WHOLE_LARVAE	-7.43044	0.678545	0.000144013	0.00779839
TRINITY_DN42993_c1_g7_i1	HYSTERO_PHARYNX	HYSTERO_WHOLE_LARVAE	-7.43044	0.678545	0.000143998	0.00779839
TRINITY_DN38519_c0_g1_i13	HYSTERO_PHARYNX	HYSTERO_WHOLE_LARVAE	-7.4231	0.675504	0.000113632	0.00655654
TRINITY_DN34388_c0_g2_i1	HYSTERO_PHARYNX	HYSTERO_WHOLE_LARVAE	-7.41128	0.663278	0.00011215	0.00649499
TRINITY_DN35160_c0_g8_i1	HYSTERO_PHARYNX	HYSTERO_WHOLE_LARVAE	-7.40577	0.658786	9.59538e-05	0.00572285
TRINITY_DN29909_c0_g1_i1	HYSTERO_PHARYNX	HYSTERO_WHOLE_LARVAE	-7.40569	0.657149	0.000190375	0.00969634
TRINITY_DN30052_c0_g1_i3	HYSTERO_PHARYNX	HYSTERO_WHOLE_LARVAE	-7.40477	0.662233	0.000191927	0.00976009
TRINITY_DN40739_c2_g8_i1	HYSTERO_PHARYNX	HYSTERO_WHOLE_LARVAE	-7.40122	0.653628	0.000161798	0.00856215
TRINITY_DN29846_c0_g1_i1	HYSTERO_PHARYNX	HYSTERO_WHOLE_LARVAE	-7.39845	0.651392	0.000145256	0.00785912
TRINITY_DN30861_c2_g7_i1	HYSTERO_PHARYNX	HYSTERO_WHOLE_LARVAE	-7.39265	2.22822	5.18476e-07	7.85467e-05
TRINITY_DN40318_c0_g5_i1	HYSTERO_PHARYNX	HYSTERO_WHOLE_LARVAE	-7.39231	0.646567	0.000132061	0.00731535
TRINITY_DN40124_c1_g2_i2	HYSTERO_PHARYNX	HYSTERO_WHOLE_LARVAE	-7.39226	0.646518	0.000147871	0.00796756
TRINITY_DN33137_c0_g1_i2	HYSTERO_PHARYNX	HYSTERO_WHOLE_LARVAE	-7.38962	0.650528	0.00034135	0.0150044
TRINITY_DN36820_c0_g1_i5	HYSTERO_PHARYNX	HYSTERO_WHOLE_LARVAE	-7.38778	0.642928	0.000154138	0.00822362
TRINITY_DN44729_c1_g8_i1	HYSTERO_PHARYNX	HYSTERO_WHOLE_LARVAE	-7.38636	0.641828	0.000116699	0.00669203
TRINITY_DN39762_c8_g2_i1	HYSTERO_PHARYNX	HYSTERO_WHOLE_LARVAE	-7.38511	0.642215	8.4574e-05	0.00517315
TRINITY_DN38267_c0_g1_i2	HYSTERO_PHARYNX	HYSTERO_WHOLE_LARVAE	-7.38374	0.639627	0.000126201	0.0070994
TRINITY_DN42993_c1_g16_i3	HYSTERO_PHARYNX	HYSTERO_WHOLE_LARVAE	-7.37935	0.634467	0.000207096	0.010391
TRINITY_DN37260_c0_g1_i3	HYSTERO_PHARYNX	HYSTERO_WHOLE_LARVAE	-7.37929	0.636073	0.000118958	0.00678571
TRINITY_DN42878_c2_g1_i4	HYSTERO_PHARYNX	HYSTERO_WHOLE_LARVAE	-7.37887	0.635828	0.000130188	0.00724864
TRINITY_DN42829_c2_g3_i1	HYSTERO_PHARYNX	HYSTERO_WHOLE_LARVAE	-7.37458	0.630701	0.000240736	0.0115987
TRINITY_DN42682_c1_g1_i1	HYSTERO_PHARYNX	HYSTERO_WHOLE_LARVAE	-7.37314	5.71293	3.47886e-14	2.79782e-11
TRINITY_DN35152_c0_g6_i1	HYSTERO_PHARYNX	HYSTERO_WHOLE_LARVAE	-7.37248	2.2087	1.58951e-07	2.79853e-05
TRINITY_DN43516_c1_g7_i1	HYSTERO_PHARYNX	HYSTERO_WHOLE_LARVAE	-7.37085	0.632126	0.000130532	0.00725135
TRINITY_DN20886_c0_g2_i1	HYSTERO_PHARYNX	HYSTERO_WHOLE_LARVAE	-7.37009	0.628799	9.5975e-05	0.00572285
TRINITY_DN38843_c4_g2_i3	HYSTERO_PHARYNX	HYSTERO_WHOLE_LARVAE	-7.36851	0.627543	0.000111522	0.00646919
TRINITY_DN33336_c0_g7_i1	HYSTERO_PHARYNX	HYSTERO_WHOLE_LARVAE	-7.36733	0.626532	9.95621e-05	0.00588685
TRINITY_DN41571_c2_g2_i5	HYSTERO_PHARYNX	HYSTERO_WHOLE_LARVAE	-7.36613	0.630234	0.000296761	0.0134811
TRINITY_DN41530_c5_g8_i1	HYSTERO_PHARYNX	HYSTERO_WHOLE_LARVAE	-7.36408	0.622475	0.000137853	0.00756198
TRINITY_DN32962_c0_g2_i1	HYSTERO_PHARYNX	HYSTERO_WHOLE_LARVAE	-7.35983	0.620533	8.91986e-05	0.00538523
TRINITY_DN44233_c1_g6_i1	HYSTERO_PHARYNX	HYSTERO_WHOLE_LARVAE	-7.35613	3.41884	7.36743e-11	3.26488e-08
TRINITY_DN30925_c0_g1_i1	HYSTERO_PHARYNX	HYSTERO_WHOLE_LARVAE	-7.35581	0.620289	0.000187461	0.00958535
TRINITY_DN40318_c0_g14_i1	HYSTERO_PHARYNX	HYSTERO_WHOLE_LARVAE	-7.35425	2.19154	2.87164e-07	4.72953e-05
TRINITY_DN38112_c0_g3_i1	HYSTERO_PHARYNX	HYSTERO_WHOLE_LARVAE	-7.35422	2.19151	2.87505e-07	4.72953e-05
TRINITY_DN37473_c0_g2_i1	HYSTERO_PHARYNX	HYSTERO_WHOLE_LARVAE	-7.35419	0.617386	0.000109316	0.00635252
TRINITY_DN39945_c0_g1_i1	HYSTERO_PHARYNX	HYSTERO_WHOLE_LARVAE	-7.35234	0.612995	0.000154647	0.00824398
TRINITY_DN35334_c0_g1_i1	HYSTERO_PHARYNX	HYSTERO_WHOLE_LARVAE	-7.34883	0.61036	0.000129062	0.00720107
TRINITY_DN41949_c0_g5_i1	HYSTERO_PHARYNX	HYSTERO_WHOLE_LARVAE	-7.34753	0.6076	0.000214039	0.0106112
TRINITY_DN35119_c0_g5_i2	HYSTERO_PHARYNX	HYSTERO_WHOLE_LARVAE	-7.34598	0.608065	0.00010758	0.00626843
TRINITY_DN39312_c2_g2_i1	HYSTERO_PHARYNX	HYSTERO_WHOLE_LARVAE	-7.33837	0.601996	0.000100378	0.00592784
TRINITY_DN29399_c0_g2_i1	HYSTERO_PHARYNX	HYSTERO_WHOLE_LARVAE	-7.33731	2.91469	1.27374e-08	3.08458e-06
TRINITY_DN43807_c0_g12_i3	HYSTERO_PHARYNX	HYSTERO_WHOLE_LARVAE	-7.33671	0.599108	0.00015923	0.0084606
TRINITY_DN40869_c0_g4_i1	HYSTERO_PHARYNX	HYSTERO_WHOLE_LARVAE	-7.33455	4.06954	2.11182e-13	1.47925e-10
TRINITY_DN43767_c8_g1_i1	HYSTERO_PHARYNX	HYSTERO_WHOLE_LARVAE	-7.32621	0.588834	0.000352298	0.015351
TRINITY_DN43192_c2_g9_i3	HYSTERO_PHARYNX	HYSTERO_WHOLE_LARVAE	-7.32612	6.33391	4.98999e-08	1.04053e-05
TRINITY_DN44233_c1_g26_i1	HYSTERO_PHARYNX	HYSTERO_WHOLE_LARVAE	-7.32297	0.588205	0.000133139	0.00735627
TRINITY_DN15027_c0_g1_i1	HYSTERO_PHARYNX	HYSTERO_WHOLE_LARVAE	-7.32252	3.67417	1.42826e-11	7.21249e-09
TRINITY_DN33556_c0_g9_i1	HYSTERO_PHARYNX	HYSTERO_WHOLE_LARVAE	-7.32139	0.58852	0.000176487	0.00923446
TRINITY_DN42397_c0_g3_i1	HYSTERO_PHARYNX	HYSTERO_WHOLE_LARVAE	-7.31683	0.581583	0.000229275	0.0111627
TRINITY_DN37099_c0_g4_i1	HYSTERO_PHARYNX	HYSTERO_WHOLE_LARVAE	-7.31361	0.579094	0.000207203	0.010391
TRINITY_DN43358_c4_g16_i1	HYSTERO_PHARYNX	HYSTERO_WHOLE_LARVAE	-7.30764	0.575996	0.000124134	0.00701627
TRINITY_DN42525_c10_g11_i2	HYSTERO_PHARYNX	HYSTERO_WHOLE_LARVAE	-7.30634	2.85759	1.38063e-09	4.43047e-07
TRINITY_DN42435_c0_g16_i1	HYSTERO_PHARYNX	HYSTERO_WHOLE_LARVAE	-7.3056	0.572811	0.000213192	0.0105797
TRINITY_DN43680_c3_g4_i1	HYSTERO_PHARYNX	HYSTERO_WHOLE_LARVAE	-7.30449	0.571806	0.000211788	0.0105478
TRINITY_DN38586_c4_g5_i1	HYSTERO_PHARYNX	HYSTERO_WHOLE_LARVAE	-7.3015	0.567491	0.000409319	0.0171358
TRINITY_DN21407_c0_g2_i3	HYSTERO_PHARYNX	HYSTERO_WHOLE_LARVAE	-7.30142	0.569354	0.000233631	0.0113324
TRINITY_DN43894_c0_g5_i2	HYSTERO_PHARYNX	HYSTERO_WHOLE_LARVAE	-7.29948	0.569618	0.000183671	0.00948089
TRINITY_DN34916_c0_g2_i1	HYSTERO_PHARYNX	HYSTERO_WHOLE_LARVAE	-7.29818	0.56493	0.000409567	0.0171358
TRINITY_DN35945_c2_g3_i5	HYSTERO_PHARYNX	HYSTERO_WHOLE_LARVAE	-7.29665	0.563771	0.000342317	0.0150267
TRINITY_DN38975_c2_g8_i1	HYSTERO_PHARYNX	HYSTERO_WHOLE_LARVAE	-7.29493	0.562415	0.000392025	0.0166153
TRINITY_DN41328_c0_g2_i1	HYSTERO_PHARYNX	HYSTERO_WHOLE_LARVAE	-7.29462	0.564196	0.000160259	0.00849451
TRINITY_DN40834_c2_g8_i1	HYSTERO_PHARYNX	HYSTERO_WHOLE_LARVAE	-7.29432	2.15151	4.42273e-07	6.90911e-05
TRINITY_DN37829_c1_g1_i1	HYSTERO_PHARYNX	HYSTERO_WHOLE_LARVAE	-7.29317	0.563039	0.000141541	0.00769717
TRINITY_DN41112_c0_g2_i1	HYSTERO_PHARYNX	HYSTERO_WHOLE_LARVAE	-7.29198	0.56193	0.000207904	0.0104098
TRINITY_DN30332_c0_g1_i1	HYSTERO_PHARYNX	HYSTERO_WHOLE_LARVAE	-7.28536	0.555047	0.000243053	0.0116506
TRINITY_DN42346_c0_g1_i6	HYSTERO_PHARYNX	HYSTERO_WHOLE_LARVAE	-7.28284	6.64375	6.30681e-07	9.17063e-05
TRINITY_DN44129_c3_g11_i1	HYSTERO_PHARYNX	HYSTERO_WHOLE_LARVAE	-7.27713	0.548624	0.000273844	0.0126788
TRINITY_DN42905_c0_g5_i2	HYSTERO_PHARYNX	HYSTERO_WHOLE_LARVAE	-7.27564	0.547503	0.000202019	0.0101544
TRINITY_DN39494_c0_g1_i1	HYSTERO_PHARYNX	HYSTERO_WHOLE_LARVAE	-7.27263	0.546802	0.000141327	0.00769717
TRINITY_DN41373_c7_g7_i1	HYSTERO_PHARYNX	HYSTERO_WHOLE_LARVAE	-7.2693	0.542523	0.000179246	0.00931409
TRINITY_DN35773_c1_g1_i1	HYSTERO_PHARYNX	HYSTERO_WHOLE_LARVAE	-7.26819	2.79272	4.25212e-09	1.1787e-06
TRINITY_DN36908_c1_g5_i1	HYSTERO_PHARYNX	HYSTERO_WHOLE_LARVAE	-7.25856	0.535625	0.000134649	0.00742087
TRINITY_DN43187_c2_g2_i3	HYSTERO_PHARYNX	HYSTERO_WHOLE_LARVAE	-7.25853	0.537439	0.000283618	0.0130294
TRINITY_DN44375_c0_g8_i10	HYSTERO_PHARYNX	HYSTERO_WHOLE_LARVAE	-7.25672	0.534255	0.000170059	0.00894843
TRINITY_DN42525_c10_g4_i2	HYSTERO_PHARYNX	HYSTERO_WHOLE_LARVAE	-7.25509	3.9505	6.91599e-13	4.41695e-10
TRINITY_DN44239_c1_g10_i1	HYSTERO_PHARYNX	HYSTERO_WHOLE_LARVAE	-7.25223	0.530625	0.000147704	0.00796514
TRINITY_DN40027_c3_g6_i1	HYSTERO_PHARYNX	HYSTERO_WHOLE_LARVAE	-7.24999	0.527359	0.000150409	0.00807758
TRINITY_DN37521_c0_g1_i1	HYSTERO_PHARYNX	HYSTERO_WHOLE_LARVAE	-7.24984	0.527262	0.000190086	0.00968919
TRINITY_DN38764_c1_g1_i1	HYSTERO_PHARYNX	HYSTERO_WHOLE_LARVAE	-7.24836	0.526078	0.000151583	0.00812055
TRINITY_DN44028_c0_g10_i1	HYSTERO_PHARYNX	HYSTERO_WHOLE_LARVAE	-7.24494	0.521646	0.000224559	0.0109823
TRINITY_DN38764_c1_g2_i7	HYSTERO_PHARYNX	HYSTERO_WHOLE_LARVAE	-7.24327	0.520358	0.000217183	0.010706
TRINITY_DN44097_c2_g2_i7	HYSTERO_PHARYNX	HYSTERO_WHOLE_LARVAE	-7.24317	0.520261	0.000266873	0.0124433
TRINITY_DN39802_c1_g1_i1	HYSTERO_PHARYNX	HYSTERO_WHOLE_LARVAE	-7.2417	0.519118	0.000210643	0.0105068
TRINITY_DN39509_c1_g1_i1	HYSTERO_PHARYNX	HYSTERO_WHOLE_LARVAE	-7.23015	0.510124	0.00017819	0.00928626
TRINITY_DN29846_c0_g3_i1	HYSTERO_PHARYNX	HYSTERO_WHOLE_LARVAE	-7.2284	2.08845	3.0148e-07	4.92214e-05
TRINITY_DN43834_c3_g9_i3	HYSTERO_PHARYNX	HYSTERO_WHOLE_LARVAE	-7.22512	0.506188	0.000240144	0.0115879
TRINITY_DN40231_c5_g18_i1	HYSTERO_PHARYNX	HYSTERO_WHOLE_LARVAE	-7.22377	0.505084	0.000179672	0.00931526
TRINITY_DN41741_c1_g3_i1	HYSTERO_PHARYNX	HYSTERO_WHOLE_LARVAE	-7.21529	0.496628	0.000265613	0.012416
TRINITY_DN33336_c0_g10_i1	HYSTERO_PHARYNX	HYSTERO_WHOLE_LARVAE	-7.2118	0.493964	0.000255777	0.0120915
TRINITY_DN41877_c5_g5_i1	HYSTERO_PHARYNX	HYSTERO_WHOLE_LARVAE	-7.20909	3.27737	3.12369e-10	1.16946e-07
TRINITY_DN34465_c0_g4_i1	HYSTERO_PHARYNX	HYSTERO_WHOLE_LARVAE	-7.2089	0.49154	0.00030808	0.0138792
TRINITY_DN42533_c0_g3_i3	HYSTERO_PHARYNX	HYSTERO_WHOLE_LARVAE	-7.20684	0.491967	0.000451254	0.0185113
TRINITY_DN41991_c1_g4_i3	HYSTERO_PHARYNX	HYSTERO_WHOLE_LARVAE	-7.20357	0.487558	0.000211021	0.0105176
TRINITY_DN42146_c1_g23_i2	HYSTERO_PHARYNX	HYSTERO_WHOLE_LARVAE	-7.20239	0.488334	0.000165946	0.0087603
TRINITY_DN41011_c3_g1_i4	HYSTERO_PHARYNX	HYSTERO_WHOLE_LARVAE	-7.20088	0.485125	0.000503773	0.0201456
TRINITY_DN40318_c0_g7_i1	HYSTERO_PHARYNX	HYSTERO_WHOLE_LARVAE	-7.20003	0.484835	0.000245617	0.0117092
TRINITY_DN42625_c1_g2_i1	HYSTERO_PHARYNX	HYSTERO_WHOLE_LARVAE	-7.19865	0.48557	0.00034284	0.0150293
TRINITY_DN33581_c1_g4_i1	HYSTERO_PHARYNX	HYSTERO_WHOLE_LARVAE	-7.19846	0.483617	0.000209563	0.0104609
TRINITY_DN44867_c5_g4_i2	HYSTERO_PHARYNX	HYSTERO_WHOLE_LARVAE	-7.19697	0.482399	0.000215501	0.0106605
TRINITY_DN40159_c4_g16_i1	HYSTERO_PHARYNX	HYSTERO_WHOLE_LARVAE	-7.18822	0.473623	0.000426169	0.0176235
TRINITY_DN43291_c3_g15_i1	HYSTERO_PHARYNX	HYSTERO_WHOLE_LARVAE	-7.18321	0.4695	0.00123956	0.0390279
TRINITY_DN38922_c2_g1_i1	HYSTERO_PHARYNX	HYSTERO_WHOLE_LARVAE	-7.18315	0.46979	0.000292705	0.0133341
TRINITY_DN6133_c0_g1_i1	HYSTERO_PHARYNX	HYSTERO_WHOLE_LARVAE	-7.18151	0.468511	0.000282997	0.0130193
TRINITY_DN40323_c1_g1_i3	HYSTERO_PHARYNX	HYSTERO_WHOLE_LARVAE	-7.18021	0.469343	0.000186454	0.0095566
TRINITY_DN39219_c0_g4_i1	HYSTERO_PHARYNX	HYSTERO_WHOLE_LARVAE	-7.1764	0.464571	0.000257248	0.0121434
TRINITY_DN32720_c0_g1_i1	HYSTERO_PHARYNX	HYSTERO_WHOLE_LARVAE	-7.17466	0.46324	0.000246776	0.0117256
TRINITY_DN43947_c8_g6_i1	HYSTERO_PHARYNX	HYSTERO_WHOLE_LARVAE	-7.17466	0.46324	0.000246761	0.0117256
TRINITY_DN29785_c0_g2_i1	HYSTERO_PHARYNX	HYSTERO_WHOLE_LARVAE	-7.16955	0.45929	0.000242681	0.0116506
TRINITY_DN44184_c5_g24_i1	HYSTERO_PHARYNX	HYSTERO_WHOLE_LARVAE	-7.16723	0.461051	0.000287777	0.0131741
TRINITY_DN35152_c0_g4_i1	HYSTERO_PHARYNX	HYSTERO_WHOLE_LARVAE	-7.16382	2.01205	1.37262e-06	0.000176016
TRINITY_DN43807_c0_g3_i3	HYSTERO_PHARYNX	HYSTERO_WHOLE_LARVAE	-7.15734	0.44779	0.000403009	0.0169704
TRINITY_DN30556_c0_g4_i1	HYSTERO_PHARYNX	HYSTERO_WHOLE_LARVAE	-7.15584	0.448685	0.000212081	0.0105543
TRINITY_DN38964_c22_g3_i1	HYSTERO_PHARYNX	HYSTERO_WHOLE_LARVAE	-7.15564	0.446493	0.000369112	0.0159344
TRINITY_DN43807_c0_g13_i1	HYSTERO_PHARYNX	HYSTERO_WHOLE_LARVAE	-7.14853	0.441054	0.000397959	0.0167852
TRINITY_DN41877_c5_g16_i1	HYSTERO_PHARYNX	HYSTERO_WHOLE_LARVAE	-7.14754	0.437617	0.000908154	0.0312025
TRINITY_DN43391_c1_g6_i1	HYSTERO_PHARYNX	HYSTERO_WHOLE_LARVAE	-7.14694	0.439848	0.000304502	0.013756
TRINITY_DN43732_c0_g1_i5	HYSTERO_PHARYNX	HYSTERO_WHOLE_LARVAE	-7.1459	0.440863	0.000310742	0.0139508
TRINITY_DN38023_c0_g3_i1	HYSTERO_PHARYNX	HYSTERO_WHOLE_LARVAE	-7.14571	0.436261	0.000865333	0.0301285
TRINITY_DN44021_c6_g9_i1	HYSTERO_PHARYNX	HYSTERO_WHOLE_LARVAE	-7.14332	0.437098	0.000322558	0.0143039
TRINITY_DN30706_c0_g3_i1	HYSTERO_PHARYNX	HYSTERO_WHOLE_LARVAE	-7.14289	0.440434	0.000324964	0.014391
TRINITY_DN17857_c0_g1_i1	HYSTERO_PHARYNX	HYSTERO_WHOLE_LARVAE	-7.14208	0.438025	0.00023734	0.0114696
TRINITY_DN31313_c0_g1_i1	HYSTERO_PHARYNX	HYSTERO_WHOLE_LARVAE	-7.14113	0.439139	0.000405486	0.0170417
TRINITY_DN10864_c0_g1_i1	HYSTERO_PHARYNX	HYSTERO_WHOLE_LARVAE	-7.13471	0.43047	0.00026529	0.0124151
TRINITY_DN41119_c0_g3_i2	HYSTERO_PHARYNX	HYSTERO_WHOLE_LARVAE	-7.13153	1.99766	5.43808e-07	8.20029e-05
TRINITY_DN41083_c5_g1_i1	HYSTERO_PHARYNX	HYSTERO_WHOLE_LARVAE	-7.12848	0.427452	0.000245323	0.0117077
TRINITY_DN42559_c2_g1_i1	HYSTERO_PHARYNX	HYSTERO_WHOLE_LARVAE	-7.12771	0.425085	0.000244187	0.0116825
TRINITY_DN37617_c0_g2_i1	HYSTERO_PHARYNX	HYSTERO_WHOLE_LARVAE	-7.12423	0.420162	0.00047597	0.0192465
TRINITY_DN33995_c0_g2_i1	HYSTERO_PHARYNX	HYSTERO_WHOLE_LARVAE	-7.11926	0.418465	0.000309497	0.0139121
TRINITY_DN27910_c0_g1_i1	HYSTERO_PHARYNX	HYSTERO_WHOLE_LARVAE	-7.11856	0.415961	0.000424677	0.0175892
TRINITY_DN40511_c0_g3_i2	HYSTERO_PHARYNX	HYSTERO_WHOLE_LARVAE	-7.11703	0.414735	0.000393207	0.0166447
TRINITY_DN42363_c3_g6_i1	HYSTERO_PHARYNX	HYSTERO_WHOLE_LARVAE	-7.1158	0.415781	0.000363981	0.0157442
TRINITY_DN40050_c6_g4_i1	HYSTERO_PHARYNX	HYSTERO_WHOLE_LARVAE	-7.11506	0.413316	0.000373381	0.0160567
TRINITY_DN21182_c0_g1_i1	HYSTERO_PHARYNX	HYSTERO_WHOLE_LARVAE	-7.11506	0.413316	0.000373198	0.0160567
TRINITY_DN42096_c1_g1_i1	HYSTERO_PHARYNX	HYSTERO_WHOLE_LARVAE	-7.11233	3.20642	2.84231e-09	8.30298e-07
TRINITY_DN44793_c0_g7_i2	HYSTERO_PHARYNX	HYSTERO_WHOLE_LARVAE	-7.11199	0.412952	0.000244614	0.0116825
TRINITY_DN40140_c0_g2_i3	HYSTERO_PHARYNX	HYSTERO_WHOLE_LARVAE	-7.10599	0.406399	0.000425457	0.0176083
TRINITY_DN37997_c3_g2_i6	HYSTERO_PHARYNX	HYSTERO_WHOLE_LARVAE	-7.10312	0.406148	0.00026845	0.0124912
TRINITY_DN39807_c2_g4_i1	HYSTERO_PHARYNX	HYSTERO_WHOLE_LARVAE	-7.09902	0.398646	0.000683019	0.0255712
TRINITY_DN41606_c1_g10_i1	HYSTERO_PHARYNX	HYSTERO_WHOLE_LARVAE	-7.09869	3.83275	1.97785e-11	9.68747e-09
TRINITY_DN29065_c0_g1_i2	HYSTERO_PHARYNX	HYSTERO_WHOLE_LARVAE	-7.09375	1.96253	7.72686e-07	0.00010895
TRINITY_DN44238_c1_g8_i3	HYSTERO_PHARYNX	HYSTERO_WHOLE_LARVAE	-7.0926	0.398039	0.00027	0.0125454
TRINITY_DN39582_c2_g2_i5	HYSTERO_PHARYNX	HYSTERO_WHOLE_LARVAE	-7.09186	0.3956	0.000266118	0.0124182
TRINITY_DN38764_c0_g1_i1	HYSTERO_PHARYNX	HYSTERO_WHOLE_LARVAE	-7.08915	2.67634	9.83523e-08	1.85172e-05
TRINITY_DN40318_c0_g9_i2	HYSTERO_PHARYNX	HYSTERO_WHOLE_LARVAE	-7.08833	0.392879	0.000259995	0.0122288
TRINITY_DN24392_c0_g2_i1	HYSTERO_PHARYNX	HYSTERO_WHOLE_LARVAE	-7.08115	0.387379	0.000273715	0.0126788
TRINITY_DN20729_c0_g1_i2	HYSTERO_PHARYNX	HYSTERO_WHOLE_LARVAE	-7.0807	0.384939	0.000415295	0.0172977
TRINITY_DN19872_c0_g1_i1	HYSTERO_PHARYNX	HYSTERO_WHOLE_LARVAE	-7.07726	0.382244	0.000443431	0.0182479
TRINITY_DN44233_c1_g16_i1	HYSTERO_PHARYNX	HYSTERO_WHOLE_LARVAE	-7.07523	0.3808	0.000375485	0.0161347
TRINITY_DN39762_c8_g18_i1	HYSTERO_PHARYNX	HYSTERO_WHOLE_LARVAE	-7.07514	0.380752	0.000386299	0.0164419
TRINITY_DN41504_c6_g3_i1	HYSTERO_PHARYNX	HYSTERO_WHOLE_LARVAE	-7.07383	0.381816	0.000330076	0.0145678
TRINITY_DN36831_c1_g3_i1	HYSTERO_PHARYNX	HYSTERO_WHOLE_LARVAE	-7.07368	0.379497	0.000453566	0.0185651
TRINITY_DN37588_c0_g8_i1	HYSTERO_PHARYNX	HYSTERO_WHOLE_LARVAE	-7.07209	0.375615	0.000975751	0.0329685
TRINITY_DN25134_c0_g1_i1	HYSTERO_PHARYNX	HYSTERO_WHOLE_LARVAE	-7.07145	0.377956	0.000388304	0.0164857
TRINITY_DN44793_c0_g2_i1	HYSTERO_PHARYNX	HYSTERO_WHOLE_LARVAE	-7.06782	0.375204	0.000355042	0.0154431
TRINITY_DN38907_c0_g2_i1	HYSTERO_PHARYNX	HYSTERO_WHOLE_LARVAE	-7.06746	0.378942	0.000419345	0.0174441
TRINITY_DN41672_c0_g3_i3	HYSTERO_PHARYNX	HYSTERO_WHOLE_LARVAE	-7.06426	0.369941	0.000758705	0.0275498
TRINITY_DN42525_c10_g8_i1	HYSTERO_PHARYNX	HYSTERO_WHOLE_LARVAE	-7.06365	1.8835	8.50513e-07	0.000117383
TRINITY_DN44097_c2_g18_i1	HYSTERO_PHARYNX	HYSTERO_WHOLE_LARVAE	-7.05668	0.364348	0.00064307	0.0244123
TRINITY_DN43192_c1_g1_i1	HYSTERO_PHARYNX	HYSTERO_WHOLE_LARVAE	-7.05606	0.368176	0.000391704	0.0166125
TRINITY_DN38222_c5_g9_i1	HYSTERO_PHARYNX	HYSTERO_WHOLE_LARVAE	-7.05292	0.361475	0.000761368	0.0276157
TRINITY_DN40371_c4_g6_i1	HYSTERO_PHARYNX	HYSTERO_WHOLE_LARVAE	-7.04974	0.361385	0.000316263	0.0141305
TRINITY_DN44573_c5_g5_i1	HYSTERO_PHARYNX	HYSTERO_WHOLE_LARVAE	-7.04793	0.357511	0.000787082	0.028234
TRINITY_DN37874_c0_g3_i2	HYSTERO_PHARYNX	HYSTERO_WHOLE_LARVAE	-7.04787	0.359975	0.000309665	0.0139121
TRINITY_DN44393_c1_g1_i1	HYSTERO_PHARYNX	HYSTERO_WHOLE_LARVAE	-7.04542	0.355953	0.000482182	0.0194133
TRINITY_DN44956_c3_g1_i1	HYSTERO_PHARYNX	HYSTERO_WHOLE_LARVAE	-7.04542	0.355953	0.00048199	0.0194133
TRINITY_DN10739_c0_g1_i3	HYSTERO_PHARYNX	HYSTERO_WHOLE_LARVAE	-7.04202	0.353256	0.00052837	0.0209492
TRINITY_DN44378_c0_g1_i1	HYSTERO_PHARYNX	HYSTERO_WHOLE_LARVAE	-7.03815	0.350415	0.000444073	0.0182628
TRINITY_DN20312_c0_g3_i1	HYSTERO_PHARYNX	HYSTERO_WHOLE_LARVAE	-7.03801	0.350368	0.000412531	0.0172266
TRINITY_DN44744_c0_g1_i1	HYSTERO_PHARYNX	HYSTERO_WHOLE_LARVAE	-7.03603	0.348899	0.00043176	0.0178226
TRINITY_DN29785_c0_g3_i1	HYSTERO_PHARYNX	HYSTERO_WHOLE_LARVAE	-7.03568	1.90749	5.4161e-07	8.18609e-05
TRINITY_DN44097_c2_g2_i4	HYSTERO_PHARYNX	HYSTERO_WHOLE_LARVAE	-7.03458	0.344858	0.00135459	0.0417624
TRINITY_DN44793_c0_g6_i1	HYSTERO_PHARYNX	HYSTERO_WHOLE_LARVAE	-7.03421	0.347523	0.000397635	0.0167852
TRINITY_DN27741_c0_g3_i1	HYSTERO_PHARYNX	HYSTERO_WHOLE_LARVAE	-7.03141	0.347424	0.000345952	0.0151018
TRINITY_DN41354_c0_g3_i2	HYSTERO_PHARYNX	HYSTERO_WHOLE_LARVAE	-7.03132	0.347378	0.000325654	0.0144117
TRINITY_DN34341_c0_g1_i1	HYSTERO_PHARYNX	HYSTERO_WHOLE_LARVAE	-7.03051	0.344721	0.000375739	0.016135
TRINITY_DN42946_c4_g13_i1	HYSTERO_PHARYNX	HYSTERO_WHOLE_LARVAE	-7.02633	0.345911	0.000684722	0.0256056
TRINITY_DN41112_c0_g1_i3	HYSTERO_PHARYNX	HYSTERO_WHOLE_LARVAE	-7.02607	4.26243	3.25128e-10	1.21028e-07
TRINITY_DN41275_c1_g4_i1	HYSTERO_PHARYNX	HYSTERO_WHOLE_LARVAE	-7.02475	0.337793	0.000861615	0.0300151
TRINITY_DN41312_c8_g5_i1	HYSTERO_PHARYNX	HYSTERO_WHOLE_LARVAE	-7.02475	0.337793	0.000861	0.0300097
TRINITY_DN35152_c0_g2_i1	HYSTERO_PHARYNX	HYSTERO_WHOLE_LARVAE	-7.02089	0.334969	0.000733367	0.0270061
TRINITY_DN36414_c1_g2_i1	HYSTERO_PHARYNX	HYSTERO_WHOLE_LARVAE	-7.02084	1.89484	1.38847e-06	0.000176722
TRINITY_DN44028_c0_g7_i1	HYSTERO_PHARYNX	HYSTERO_WHOLE_LARVAE	-7.02042	1.87761	1.05375e-06	0.000141535
TRINITY_DN37359_c0_g4_i1	HYSTERO_PHARYNX	HYSTERO_WHOLE_LARVAE	-7.01976	1.87721	4.07967e-06	0.000434252
TRINITY_DN43091_c0_g1_i1	HYSTERO_PHARYNX	HYSTERO_WHOLE_LARVAE	-7.01917	0.333626	0.000711801	0.0263659
TRINITY_DN35160_c0_g6_i1	HYSTERO_PHARYNX	HYSTERO_WHOLE_LARVAE	-7.01895	0.333486	0.000841877	0.0295487
TRINITY_DN40276_c0_g1_i2	HYSTERO_PHARYNX	HYSTERO_WHOLE_LARVAE	-7.01315	0.329216	0.000706404	0.0262207
TRINITY_DN39210_c0_g6_i3	HYSTERO_PHARYNX	HYSTERO_WHOLE_LARVAE	-7.01202	0.330651	0.000413771	0.0172563
TRINITY_DN16087_c1_g2_i1	HYSTERO_PHARYNX	HYSTERO_WHOLE_LARVAE	-6.99494	0.31779	0.000407953	0.0171012
TRINITY_DN4908_c0_g2_i1	HYSTERO_PHARYNX	HYSTERO_WHOLE_LARVAE	-6.99415	0.312187	0.00122595	0.0387493
TRINITY_DN61450_c0_g1_i1	HYSTERO_PHARYNX	HYSTERO_WHOLE_LARVAE	-6.99409	0.314998	0.000466543	0.0189713
TRINITY_DN43686_c4_g3_i1	HYSTERO_PHARYNX	HYSTERO_WHOLE_LARVAE	-6.99015	0.309318	0.00100872	0.0337154
TRINITY_DN38306_c0_g3_i1	HYSTERO_PHARYNX	HYSTERO_WHOLE_LARVAE	-6.98551	0.310697	0.000508843	0.020311
TRINITY_DN40698_c0_g10_i1	HYSTERO_PHARYNX	HYSTERO_WHOLE_LARVAE	-6.98273	0.30642	0.00045945	0.0187576
TRINITY_DN41877_c5_g14_i3	HYSTERO_PHARYNX	HYSTERO_WHOLE_LARVAE	-6.98267	2.57495	4.81406e-07	7.41377e-05
TRINITY_DN45049_c3_g10_i1	HYSTERO_PHARYNX	HYSTERO_WHOLE_LARVAE	-6.9822	0.303524	0.000819511	0.0290465
TRINITY_DN43980_c1_g10_i1	HYSTERO_PHARYNX	HYSTERO_WHOLE_LARVAE	-6.98066	0.304917	0.000426365	0.0176235
TRINITY_DN41300_c0_g9_i1	HYSTERO_PHARYNX	HYSTERO_WHOLE_LARVAE	-6.98028	0.302107	0.000752388	0.0274428
TRINITY_DN40159_c4_g8_i1	HYSTERO_PHARYNX	HYSTERO_WHOLE_LARVAE	-6.98028	0.302107	0.000752311	0.0274428
TRINITY_DN44734_c4_g2_i1	HYSTERO_PHARYNX	HYSTERO_WHOLE_LARVAE	-6.96716	0.294787	0.000480109	0.0193658
TRINITY_DN39584_c2_g3_i2	HYSTERO_PHARYNX	HYSTERO_WHOLE_LARVAE	-6.9666	6.9468	7.53289e-14	5.77893e-11
TRINITY_DN43152_c1_g10_i1	HYSTERO_PHARYNX	HYSTERO_WHOLE_LARVAE	-6.96502	0.287623	0.00167591	0.0484269
TRINITY_DN44468_c2_g5_i1	HYSTERO_PHARYNX	HYSTERO_WHOLE_LARVAE	-6.96502	0.287623	0.00167558	0.0484269
TRINITY_DN28863_c0_g2_i1	HYSTERO_PHARYNX	HYSTERO_WHOLE_LARVAE	-6.9626	0.289035	0.00059103	0.0229585
TRINITY_DN43563_c5_g17_i4	HYSTERO_PHARYNX	HYSTERO_WHOLE_LARVAE	-6.9626	0.289035	0.000590854	0.0229585
TRINITY_DN32757_c0_g1_i7	HYSTERO_PHARYNX	HYSTERO_WHOLE_LARVAE	-6.96047	0.287471	0.000706377	0.0262207
TRINITY_DN37473_c0_g4_i8	HYSTERO_PHARYNX	HYSTERO_WHOLE_LARVAE	-6.95854	0.286043	0.000620815	0.0238173
TRINITY_DN30664_c0_g1_i2	HYSTERO_PHARYNX	HYSTERO_WHOLE_LARVAE	-6.95677	0.281703	0.00142264	0.043165
TRINITY_DN24222_c0_g3_i1	HYSTERO_PHARYNX	HYSTERO_WHOLE_LARVAE	-6.95673	0.284659	0.000555508	0.021826
TRINITY_DN34911_c0_g2_i2	HYSTERO_PHARYNX	HYSTERO_WHOLE_LARVAE	-6.95273	0.281707	0.000539411	0.0212834
TRINITY_DN598_c0_g1_i1	HYSTERO_PHARYNX	HYSTERO_WHOLE_LARVAE	-6.95099	0.28032	0.000593208	0.023021
TRINITY_DN38135_c0_g9_i1	HYSTERO_PHARYNX	HYSTERO_WHOLE_LARVAE	-6.95085	0.280275	0.00053408	0.0211173
TRINITY_DN44991_c4_g1_i1	HYSTERO_PHARYNX	HYSTERO_WHOLE_LARVAE	-6.95063	0.277298	0.00115473	0.0371191
TRINITY_DN30755_c0_g1_i6	HYSTERO_PHARYNX	HYSTERO_WHOLE_LARVAE	-6.94863	0.275859	0.00104557	0.0345921
TRINITY_DN43755_c1_g12_i1	HYSTERO_PHARYNX	HYSTERO_WHOLE_LARVAE	-6.94852	3.38857	1.30131e-09	4.20641e-07
TRINITY_DN38676_c3_g2_i2	HYSTERO_PHARYNX	HYSTERO_WHOLE_LARVAE	-6.94654	0.274326	0.00111407	0.0361603
TRINITY_DN42993_c1_g16_i4	HYSTERO_PHARYNX	HYSTERO_WHOLE_LARVAE	-6.93716	0.270038	0.000540635	0.0213188
TRINITY_DN30534_c1_g2_i1	HYSTERO_PHARYNX	HYSTERO_WHOLE_LARVAE	-6.93684	0.269902	0.000672409	0.0252786
TRINITY_DN44994_c3_g4_i1	HYSTERO_PHARYNX	HYSTERO_WHOLE_LARVAE	-6.9364	0.266969	0.000821023	0.0290515
TRINITY_DN37160_c5_g6_i1	HYSTERO_PHARYNX	HYSTERO_WHOLE_LARVAE	-6.93493	0.268461	0.000632597	0.0241058
TRINITY_DN37288_c0_g1_i8	HYSTERO_PHARYNX	HYSTERO_WHOLE_LARVAE	-6.93308	0.264164	0.00136986	0.0420927
TRINITY_DN38368_c0_g2_i1	HYSTERO_PHARYNX	HYSTERO_WHOLE_LARVAE	-6.93063	0.262624	0.000860672	0.0300097
TRINITY_DN38802_c1_g1_i11	HYSTERO_PHARYNX	HYSTERO_WHOLE_LARVAE	-6.92987	5.51251	1.20565e-07	2.2336e-05
TRINITY_DN19942_c0_g1_i1	HYSTERO_PHARYNX	HYSTERO_WHOLE_LARVAE	-6.92879	0.261173	0.000997193	0.0334846
TRINITY_DN41119_c0_g1_i2	HYSTERO_PHARYNX	HYSTERO_WHOLE_LARVAE	-6.92647	0.259631	0.000736843	0.0270881
TRINITY_DN31190_c0_g1_i1	HYSTERO_PHARYNX	HYSTERO_WHOLE_LARVAE	-6.9226	0.253583	0.00174045	0.049662
TRINITY_DN44956_c3_g5_i2	HYSTERO_PHARYNX	HYSTERO_WHOLE_LARVAE	-6.92063	0.255224	0.000827394	0.0292135
TRINITY_DN40847_c1_g2_i1	HYSTERO_PHARYNX	HYSTERO_WHOLE_LARVAE	-6.9203	0.255134	0.000655909	0.0247698
TRINITY_DN29209_c0_g1_i1	HYSTERO_PHARYNX	HYSTERO_WHOLE_LARVAE	-6.92021	0.255088	0.000703563	0.0261702
TRINITY_DN44941_c1_g1_i1	HYSTERO_PHARYNX	HYSTERO_WHOLE_LARVAE	-6.91818	0.253587	0.000715936	0.0264539
TRINITY_DN35860_c0_g10_i1	HYSTERO_PHARYNX	HYSTERO_WHOLE_LARVAE	-6.91233	0.249214	0.000614041	0.0236689
TRINITY_DN6586_c0_g1_i1	HYSTERO_PHARYNX	HYSTERO_WHOLE_LARVAE	-6.91215	0.246127	0.00125791	0.0394531
TRINITY_DN40637_c1_g10_i1	HYSTERO_PHARYNX	HYSTERO_WHOLE_LARVAE	-6.91205	0.246037	0.00148868	0.0444987
TRINITY_DN33034_c0_g2_i3	HYSTERO_PHARYNX	HYSTERO_WHOLE_LARVAE	-6.91124	0.250822	0.000620593	0.0238173
TRINITY_DN39481_c0_g1_i6	HYSTERO_PHARYNX	HYSTERO_WHOLE_LARVAE	-6.91109	0.250777	0.000677594	0.0254119
TRINITY_DN15191_c0_g2_i1	HYSTERO_PHARYNX	HYSTERO_WHOLE_LARVAE	-6.90744	1.73681	2.34877e-06	0.000278699
TRINITY_DN41735_c0_g1_i1	HYSTERO_PHARYNX	HYSTERO_WHOLE_LARVAE	-6.90642	0.244785	0.000681323	0.0255224
TRINITY_DN37277_c0_g5_i1	HYSTERO_PHARYNX	HYSTERO_WHOLE_LARVAE	-6.90591	0.241632	0.0010887	0.0356029
TRINITY_DN15363_c0_g1_i2	HYSTERO_PHARYNX	HYSTERO_WHOLE_LARVAE	-6.90412	0.243186	0.000602761	0.0233031
TRINITY_DN44233_c1_g17_i1	HYSTERO_PHARYNX	HYSTERO_WHOLE_LARVAE	-6.90367	0.240071	0.00104393	0.0345729
TRINITY_DN27749_c0_g6_i1	HYSTERO_PHARYNX	HYSTERO_WHOLE_LARVAE	-6.90243	0.241812	0.000783219	0.0281419
TRINITY_DN33219_c0_g1_i1	HYSTERO_PHARYNX	HYSTERO_WHOLE_LARVAE	-6.90157	0.23851	0.00126777	0.0397051
TRINITY_DN39207_c0_g1_i1	HYSTERO_PHARYNX	HYSTERO_WHOLE_LARVAE	-6.89994	0.237172	0.00123938	0.0390279
TRINITY_DN42397_c0_g1_i1	HYSTERO_PHARYNX	HYSTERO_WHOLE_LARVAE	-6.89948	0.237037	0.0010746	0.0353549
TRINITY_DN44793_c0_g11_i1	HYSTERO_PHARYNX	HYSTERO_WHOLE_LARVAE	-6.89948	0.237037	0.00107454	0.0353549
TRINITY_DN37829_c1_g3_i1	HYSTERO_PHARYNX	HYSTERO_WHOLE_LARVAE	-6.89843	1.73022	1.27823e-06	0.000165872
TRINITY_DN43942_c1_g2_i4	HYSTERO_PHARYNX	HYSTERO_WHOLE_LARVAE	-6.89755	0.235608	0.000961023	0.0326402
TRINITY_DN42098_c0_g1_i1	HYSTERO_PHARYNX	HYSTERO_WHOLE_LARVAE	-6.89561	0.234133	0.0010014	0.0335689
TRINITY_DN42047_c5_g1_i5	HYSTERO_PHARYNX	HYSTERO_WHOLE_LARVAE	-6.8927	5.06522	6.96435e-12	3.82528e-09
TRINITY_DN35779_c0_g1_i2	HYSTERO_PHARYNX	HYSTERO_WHOLE_LARVAE	-6.89122	0.231046	0.00084862	0.0297213
TRINITY_DN43169_c0_g7_i1	HYSTERO_PHARYNX	HYSTERO_WHOLE_LARVAE	-6.88866	1.77272	4.00247e-06	0.000428837
TRINITY_DN24349_c0_g1_i1	HYSTERO_PHARYNX	HYSTERO_WHOLE_LARVAE	-6.887	0.227865	0.00162831	0.0474599
TRINITY_DN11856_c0_g1_i1	HYSTERO_PHARYNX	HYSTERO_WHOLE_LARVAE	-6.88501	0.226519	0.000765739	0.0277125
TRINITY_DN39921_c2_g3_i2	HYSTERO_PHARYNX	HYSTERO_WHOLE_LARVAE	-6.88302	0.225037	0.000746238	0.0272795
TRINITY_DN40124_c1_g9_i13	HYSTERO_PHARYNX	HYSTERO_WHOLE_LARVAE	-6.88302	0.225037	0.000745914	0.0272795
TRINITY_DN32481_c0_g4_i1	HYSTERO_PHARYNX	HYSTERO_WHOLE_LARVAE	-6.87699	0.220541	0.000792473	0.0283805
TRINITY_DN33680_c0_g1_i1	HYSTERO_PHARYNX	HYSTERO_WHOLE_LARVAE	-6.87247	0.217346	0.000881486	0.030521
TRINITY_DN38406_c0_g9_i1	HYSTERO_PHARYNX	HYSTERO_WHOLE_LARVAE	-6.87247	0.217346	0.000881164	0.030521
TRINITY_DN44600_c10_g21_i1	HYSTERO_PHARYNX	HYSTERO_WHOLE_LARVAE	-6.87052	0.215903	0.000672695	0.0252786
TRINITY_DN42346_c0_g1_i4	HYSTERO_PHARYNX	HYSTERO_WHOLE_LARVAE	-6.87022	0.212643	0.00135594	0.0417835
TRINITY_DN37784_c0_g5_i13	HYSTERO_PHARYNX	HYSTERO_WHOLE_LARVAE	-6.86883	0.214502	0.000966596	0.0327782
TRINITY_DN36597_c0_g7_i1	HYSTERO_PHARYNX	HYSTERO_WHOLE_LARVAE	-6.86595	0.209604	0.00125325	0.0393257
TRINITY_DN7830_c0_g1_i1	HYSTERO_PHARYNX	HYSTERO_WHOLE_LARVAE	-6.86594	0.209515	0.00166	0.0480823
TRINITY_DN34751_c0_g1_i1	HYSTERO_PHARYNX	HYSTERO_WHOLE_LARVAE	-6.86378	0.20806	0.00120535	0.0382938
TRINITY_DN39291_c1_g1_i1	HYSTERO_PHARYNX	HYSTERO_WHOLE_LARVAE	-6.86254	4.6269	7.62919e-14	5.77893e-11
TRINITY_DN36921_c4_g4_i1	HYSTERO_PHARYNX	HYSTERO_WHOLE_LARVAE	-6.86231	0.209851	0.000675996	0.0253666
TRINITY_DN37883_c3_g9_i1	HYSTERO_PHARYNX	HYSTERO_WHOLE_LARVAE	-6.86193	0.206604	0.0012698	0.0397495
TRINITY_DN37181_c0_g15_i1	HYSTERO_PHARYNX	HYSTERO_WHOLE_LARVAE	-6.85533	0.201964	0.00100244	0.0335722
TRINITY_DN23415_c0_g2_i1	HYSTERO_PHARYNX	HYSTERO_WHOLE_LARVAE	-6.85364	0.200504	0.00135687	0.0417921
TRINITY_DN44122_c3_g2_i1	HYSTERO_PHARYNX	HYSTERO_WHOLE_LARVAE	-6.85017	3.29336	3.14723e-09	9.07168e-07
TRINITY_DN7850_c0_g1_i1	HYSTERO_PHARYNX	HYSTERO_WHOLE_LARVAE	-6.84984	0.200696	0.000677993	0.0254122
TRINITY_DN38736_c0_g5_i1	HYSTERO_PHARYNX	HYSTERO_WHOLE_LARVAE	-6.8487	0.202599	0.00112596	0.0364274
TRINITY_DN14679_c0_g1_i1	HYSTERO_PHARYNX	HYSTERO_WHOLE_LARVAE	-6.84463	0.194253	0.000834998	0.0293547
TRINITY_DN40159_c4_g11_i1	HYSTERO_PHARYNX	HYSTERO_WHOLE_LARVAE	-6.84247	0.192699	0.000819544	0.0290465
TRINITY_DN29599_c0_g2_i1	HYSTERO_PHARYNX	HYSTERO_WHOLE_LARVAE	-6.84237	0.192612	0.0010974	0.0357976
TRINITY_DN44522_c1_g5_i1	HYSTERO_PHARYNX	HYSTERO_WHOLE_LARVAE	-6.84237	0.192612	0.00109702	0.0357976
TRINITY_DN38545_c1_g2_i1	HYSTERO_PHARYNX	HYSTERO_WHOLE_LARVAE	-6.84043	0.191188	0.000798204	0.0285387
TRINITY_DN19862_c0_g1_i5	HYSTERO_PHARYNX	HYSTERO_WHOLE_LARVAE	-6.84026	0.1911	0.000933558	0.0319238
TRINITY_DN43948_c0_g26_i1	HYSTERO_PHARYNX	HYSTERO_WHOLE_LARVAE	-6.83818	0.189588	0.000829719	0.0292481
TRINITY_DN7540_c0_g1_i1	HYSTERO_PHARYNX	HYSTERO_WHOLE_LARVAE	-6.83191	0.184999	0.000792313	0.0283805
TRINITY_DN39499_c5_g1_i3	HYSTERO_PHARYNX	HYSTERO_WHOLE_LARVAE	-6.83175	0.184912	0.00100289	0.0335722
TRINITY_DN40766_c0_g18_i3	HYSTERO_PHARYNX	HYSTERO_WHOLE_LARVAE	-6.82785	0.181964	0.00087056	0.0302619
TRINITY_DN44465_c2_g2_i3	HYSTERO_PHARYNX	HYSTERO_WHOLE_LARVAE	-6.82771	0.18192	0.000775148	0.0279753
TRINITY_DN40159_c4_g23_i3	HYSTERO_PHARYNX	HYSTERO_WHOLE_LARVAE	-6.82584	0.180444	0.00103054	0.0342689
TRINITY_DN31108_c0_g2_i1	HYSTERO_PHARYNX	HYSTERO_WHOLE_LARVAE	-6.82133	0.177272	0.00075555	0.0274936
TRINITY_DN44233_c1_g14_i1	HYSTERO_PHARYNX	HYSTERO_WHOLE_LARVAE	-6.81842	0.172227	0.00121204	0.0384118
TRINITY_DN42627_c0_g11_i3	HYSTERO_PHARYNX	HYSTERO_WHOLE_LARVAE	-6.81711	0.174181	0.000765044	0.0277125
TRINITY_DN3246_c0_g1_i1	HYSTERO_PHARYNX	HYSTERO_WHOLE_LARVAE	-6.81636	0.170695	0.00123162	0.038853
TRINITY_DN34487_c1_g1_i2	HYSTERO_PHARYNX	HYSTERO_WHOLE_LARVAE	-6.81276	0.171043	0.000757179	0.0275097
TRINITY_DN41735_c0_g3_i1	HYSTERO_PHARYNX	HYSTERO_WHOLE_LARVAE	-6.81176	0.167497	0.00109688	0.0357976
TRINITY_DN43865_c3_g2_i2	HYSTERO_PHARYNX	HYSTERO_WHOLE_LARVAE	-6.81172	0.167454	0.00124559	0.0391422
TRINITY_DN25356_c0_g2_i1	HYSTERO_PHARYNX	HYSTERO_WHOLE_LARVAE	-6.81172	0.167454	0.00124556	0.0391422
TRINITY_DN33881_c1_g1_i1	HYSTERO_PHARYNX	HYSTERO_WHOLE_LARVAE	-6.80981	0.166005	0.00111635	0.0361749
TRINITY_DN37996_c2_g4_i1	HYSTERO_PHARYNX	HYSTERO_WHOLE_LARVAE	-6.80981	0.166005	0.00111617	0.0361749
TRINITY_DN43013_c3_g11_i3	HYSTERO_PHARYNX	HYSTERO_WHOLE_LARVAE	-6.80735	0.164252	0.00169346	0.0487481
TRINITY_DN44071_c4_g10_i1	HYSTERO_PHARYNX	HYSTERO_WHOLE_LARVAE	-6.80701	2.40655	1.54739e-07	2.73176e-05
TRINITY_DN44028_c0_g4_i1	HYSTERO_PHARYNX	HYSTERO_WHOLE_LARVAE	-6.80553	0.162886	0.00112974	0.0365234
TRINITY_DN24276_c0_g2_i1	HYSTERO_PHARYNX	HYSTERO_WHOLE_LARVAE	-6.80426	0.16484	0.000783911	0.0281453
TRINITY_DN40628_c4_g1_i2	HYSTERO_PHARYNX	HYSTERO_WHOLE_LARVAE	-6.80327	0.161304	0.00102875	0.0342267
TRINITY_DN30473_c0_g2_i1	HYSTERO_PHARYNX	HYSTERO_WHOLE_LARVAE	-6.80087	0.159678	0.000979441	0.0330589
TRINITY_DN37064_c3_g1_i1	HYSTERO_PHARYNX	HYSTERO_WHOLE_LARVAE	-6.79866	0.158093	0.000967663	0.0327889
TRINITY_DN42044_c0_g4_i2	HYSTERO_PHARYNX	HYSTERO_WHOLE_LARVAE	-6.7971	2.39727	2.22577e-07	3.8056e-05
TRINITY_DN40606_c7_g1_i6	HYSTERO_PHARYNX	HYSTERO_WHOLE_LARVAE	-6.79637	0.156422	0.00142021	0.0431268
TRINITY_DN39003_c1_g8_i1	HYSTERO_PHARYNX	HYSTERO_WHOLE_LARVAE	-6.79568	0.158619	0.00094209	0.032148
TRINITY_DN40830_c2_g1_i1	HYSTERO_PHARYNX	HYSTERO_WHOLE_LARVAE	-6.79556	1.63461	2.36328e-06	0.000279911
TRINITY_DN44395_c0_g2_i3	HYSTERO_PHARYNX	HYSTERO_WHOLE_LARVAE	-6.79469	0.15505	0.00119629	0.0381076
TRINITY_DN40164_c0_g1_i3	HYSTERO_PHARYNX	HYSTERO_WHOLE_LARVAE	-6.78362	0.147142	0.000954759	0.0324783
TRINITY_DN40243_c0_g1_i1	HYSTERO_PHARYNX	HYSTERO_WHOLE_LARVAE	-6.78138	0.145548	0.000901153	0.0310274
TRINITY_DN27655_c0_g1_i1	HYSTERO_PHARYNX	HYSTERO_WHOLE_LARVAE	-6.77915	0.143953	0.000867059	0.0301725
TRINITY_DN44752_c0_g7_i1	HYSTERO_PHARYNX	HYSTERO_WHOLE_LARVAE	-6.76962	0.133951	0.00147049	0.0441731
TRINITY_DN44242_c6_g4_i1	HYSTERO_PHARYNX	HYSTERO_WHOLE_LARVAE	-6.76822	0.136048	0.000892208	0.0307845
TRINITY_DN43917_c2_g1_i2	HYSTERO_PHARYNX	HYSTERO_WHOLE_LARVAE	-6.76727	0.132342	0.00131826	0.040854
TRINITY_DN44482_c5_g1_i1	HYSTERO_PHARYNX	HYSTERO_WHOLE_LARVAE	-6.7625	0.129079	0.0011785	0.0376696
TRINITY_DN38673_c2_g3_i1	HYSTERO_PHARYNX	HYSTERO_WHOLE_LARVAE	-6.7625	0.129079	0.00117811	0.0376696
TRINITY_DN41557_c0_g34_i1	HYSTERO_PHARYNX	HYSTERO_WHOLE_LARVAE	-6.76023	0.127466	0.00116658	0.0373804
TRINITY_DN12147_c0_g1_i1	HYSTERO_PHARYNX	HYSTERO_WHOLE_LARVAE	-6.75805	0.125895	0.0011084	0.0360483
TRINITY_DN35602_c0_g5_i2	HYSTERO_PHARYNX	HYSTERO_WHOLE_LARVAE	-6.75494	0.126507	0.00102014	0.0339577
TRINITY_DN58071_c0_g1_i1	HYSTERO_PHARYNX	HYSTERO_WHOLE_LARVAE	-6.75344	0.122622	0.00122995	0.0388193
TRINITY_DN43807_c0_g5_i2	HYSTERO_PHARYNX	HYSTERO_WHOLE_LARVAE	-6.75117	0.121005	0.0012928	0.0402951
TRINITY_DN40438_c1_g8_i1	HYSTERO_PHARYNX	HYSTERO_WHOLE_LARVAE	-6.74891	0.119387	0.00137809	0.0422263
TRINITY_DN44312_c6_g5_i2	HYSTERO_PHARYNX	HYSTERO_WHOLE_LARVAE	-6.74602	0.120151	0.00118529	0.0378126
TRINITY_DN24898_c0_g1_i1	HYSTERO_PHARYNX	HYSTERO_WHOLE_LARVAE	-6.74595	1.64092	6.76139e-06	0.000654468
TRINITY_DN16740_c0_g1_i1	HYSTERO_PHARYNX	HYSTERO_WHOLE_LARVAE	-6.74475	0.116315	0.00108484	0.0355659
TRINITY_DN37746_c0_g2_i4	HYSTERO_PHARYNX	HYSTERO_WHOLE_LARVAE	-6.74475	0.116315	0.00108442	0.0355659
TRINITY_DN44147_c5_g9_i2	HYSTERO_PHARYNX	HYSTERO_WHOLE_LARVAE	-6.74461	0.116273	0.000994645	0.0334163
TRINITY_DN19541_c0_g1_i1	HYSTERO_PHARYNX	HYSTERO_WHOLE_LARVAE	-6.7441	2.28647	2.5535e-07	4.25429e-05
TRINITY_DN43754_c0_g1_i3	HYSTERO_PHARYNX	HYSTERO_WHOLE_LARVAE	-6.74236	5.8127	0.000630603	0.0240793
TRINITY_DN27681_c0_g4_i1	HYSTERO_PHARYNX	HYSTERO_WHOLE_LARVAE	-6.74233	0.114651	0.000987798	0.0332377
TRINITY_DN40686_c3_g1_i1	HYSTERO_PHARYNX	HYSTERO_WHOLE_LARVAE	-6.74223	0.11461	0.0010965	0.0357976
TRINITY_DN39107_c0_g1_i1	HYSTERO_PHARYNX	HYSTERO_WHOLE_LARVAE	-6.74031	0.113112	0.00113578	0.0366822
TRINITY_DN43739_c0_g1_i2	HYSTERO_PHARYNX	HYSTERO_WHOLE_LARVAE	-6.74005	0.113029	0.00100453	0.0335954
TRINITY_DN44021_c5_g2_i1	HYSTERO_PHARYNX	HYSTERO_WHOLE_LARVAE	-6.73986	0.112945	0.00150762	0.0449374
TRINITY_DN41530_c5_g1_i1	HYSTERO_PHARYNX	HYSTERO_WHOLE_LARVAE	-6.73466	1.62956	3.7443e-06	0.000410807
TRINITY_DN34394_c0_g1_i1	HYSTERO_PHARYNX	HYSTERO_WHOLE_LARVAE	-6.73354	0.108278	0.00111096	0.0360953
TRINITY_DN43740_c5_g10_i3	HYSTERO_PHARYNX	HYSTERO_WHOLE_LARVAE	-6.72769	0.101043	0.00160011	0.0469108
TRINITY_DN16412_c0_g1_i1	HYSTERO_PHARYNX	HYSTERO_WHOLE_LARVAE	-6.72638	0.103309	0.00134888	0.041625
TRINITY_DN35052_c0_g1_i1	HYSTERO_PHARYNX	HYSTERO_WHOLE_LARVAE	-6.72308	0.0978052	0.00142847	0.0432612
TRINITY_DN41025_c4_g6_i2	HYSTERO_PHARYNX	HYSTERO_WHOLE_LARVAE	-6.72224	0.100211	0.0013043	0.0405565
TRINITY_DN44097_c2_g1_i1	HYSTERO_PHARYNX	HYSTERO_WHOLE_LARVAE	-6.72104	0.0962462	0.00151749	0.0451594
TRINITY_DN44739_c1_g15_i1	HYSTERO_PHARYNX	HYSTERO_WHOLE_LARVAE	-6.71994	0.098578	0.00120304	0.0382851
TRINITY_DN40159_c4_g2_i2	HYSTERO_PHARYNX	HYSTERO_WHOLE_LARVAE	-6.71849	0.0945625	0.00131665	0.0408235
TRINITY_DN24349_c0_g3_i1	HYSTERO_PHARYNX	HYSTERO_WHOLE_LARVAE	-6.71849	0.0945625	0.00131625	0.0408235
TRINITY_DN43399_c0_g3_i1	HYSTERO_PHARYNX	HYSTERO_WHOLE_LARVAE	-6.71841	0.0945213	0.00141747	0.0430884
TRINITY_DN26976_c0_g1_i1	HYSTERO_PHARYNX	HYSTERO_WHOLE_LARVAE	-6.71841	0.0945213	0.0014171	0.0430884
TRINITY_DN41748_c4_g10_i1	HYSTERO_PHARYNX	HYSTERO_WHOLE_LARVAE	-6.71622	5.87375	1.475e-14	1.28114e-11
TRINITY_DN48743_c0_g1_i1	HYSTERO_PHARYNX	HYSTERO_WHOLE_LARVAE	-6.71376	0.0912328	0.00148128	0.0443825
TRINITY_DN42332_c3_g1_i4	HYSTERO_PHARYNX	HYSTERO_WHOLE_LARVAE	-6.7048	0.0848049	0.00121976	0.0386097
TRINITY_DN44767_c0_g3_i1	HYSTERO_PHARYNX	HYSTERO_WHOLE_LARVAE	-6.70243	0.083154	0.00115005	0.0370331
TRINITY_DN28822_c0_g1_i1	HYSTERO_PHARYNX	HYSTERO_WHOLE_LARVAE	-6.70024	0.0815426	0.00125934	0.0394789
TRINITY_DN63395_c0_g1_i1	HYSTERO_PHARYNX	HYSTERO_WHOLE_LARVAE	-6.69996	0.0814613	0.00114175	0.0368204
TRINITY_DN38703_c0_g1_i1	HYSTERO_PHARYNX	HYSTERO_WHOLE_LARVAE	-6.6955	0.0782349	0.00111043	0.0360953
TRINITY_DN28130_c0_g1_i1	HYSTERO_PHARYNX	HYSTERO_WHOLE_LARVAE	-6.68724	1.56931	6.25502e-06	0.000611818
TRINITY_DN44311_c0_g30_i1	HYSTERO_PHARYNX	HYSTERO_WHOLE_LARVAE	-6.68255	0.0658268	0.00173395	0.0495851
TRINITY_DN37030_c2_g2_i1	HYSTERO_PHARYNX	HYSTERO_WHOLE_LARVAE	-6.68014	0.0641554	0.00170432	0.0489958
TRINITY_DN39484_c0_g1_i1	HYSTERO_PHARYNX	HYSTERO_WHOLE_LARVAE	-6.67891	0.0666211	0.0016189	0.0472704
TRINITY_DN43017_c3_g2_i3	HYSTERO_PHARYNX	HYSTERO_WHOLE_LARVAE	-6.6761	2.26729	7.42144e-08	1.46059e-05
TRINITY_DN41427_c0_g4_i1	HYSTERO_PHARYNX	HYSTERO_WHOLE_LARVAE	-6.67539	0.0608491	0.00152859	0.0454068
TRINITY_DN47498_c0_g1_i1	HYSTERO_PHARYNX	HYSTERO_WHOLE_LARVAE	-6.67327	0.059254	0.00159586	0.0468073
TRINITY_DN40501_c0_g1_i2	HYSTERO_PHARYNX	HYSTERO_WHOLE_LARVAE	-6.67327	0.059254	0.00159569	0.0468073
TRINITY_DN43103_c2_g11_i4	HYSTERO_PHARYNX	HYSTERO_WHOLE_LARVAE	-6.67209	2.21704	5.06344e-07	7.72477e-05
TRINITY_DN3291_c0_g1_i1	HYSTERO_PHARYNX	HYSTERO_WHOLE_LARVAE	-6.67117	1.55453	1.08972e-05	0.000961892
TRINITY_DN39450_c4_g5_i1	HYSTERO_PHARYNX	HYSTERO_WHOLE_LARVAE	-6.66833	5.25457	2.5409e-07	4.24414e-05
TRINITY_DN29298_c0_g1_i1	HYSTERO_PHARYNX	HYSTERO_WHOLE_LARVAE	-6.6682	0.0558204	0.00156836	0.0462299
TRINITY_DN44507_c0_g9_i1	HYSTERO_PHARYNX	HYSTERO_WHOLE_LARVAE	-6.66559	2.25722	9.76136e-08	1.85172e-05
TRINITY_DN21822_c0_g1_i1	HYSTERO_PHARYNX	HYSTERO_WHOLE_LARVAE	-6.66429	1.56618	1.03307e-05	0.00092451
TRINITY_DN41354_c0_g11_i1	HYSTERO_PHARYNX	HYSTERO_WHOLE_LARVAE	-6.66369	0.0525811	0.00137299	0.0421491
TRINITY_DN33077_c0_g2_i1	HYSTERO_PHARYNX	HYSTERO_WHOLE_LARVAE	-6.66323	1.54744	3.40655e-06	0.000379339
TRINITY_DN40138_c3_g15_i1	HYSTERO_PHARYNX	HYSTERO_WHOLE_LARVAE	-6.6631	3.84955	2.23109e-09	6.76076e-07
TRINITY_DN42146_c1_g19_i1	HYSTERO_PHARYNX	HYSTERO_WHOLE_LARVAE	-6.66126	0.0508999	0.00130047	0.0404763
TRINITY_DN43056_c3_g1_i1	HYSTERO_PHARYNX	HYSTERO_WHOLE_LARVAE	-6.66126	0.0508999	0.00130031	0.0404763
TRINITY_DN41132_c0_g7_i1	HYSTERO_PHARYNX	HYSTERO_WHOLE_LARVAE	-6.65811	0.0518418	0.00143148	0.0433104
TRINITY_DN44664_c1_g1_i1	HYSTERO_PHARYNX	HYSTERO_WHOLE_LARVAE	-6.65642	0.0475339	0.00123647	0.0389871
TRINITY_DN42344_c4_g5_i1	HYSTERO_PHARYNX	HYSTERO_WHOLE_LARVAE	-6.65413	0.0458886	0.00124082	0.0390487
TRINITY_DN37541_c1_g2_i1	HYSTERO_PHARYNX	HYSTERO_WHOLE_LARVAE	-6.6515	0.0441238	0.00165882	0.0480697
TRINITY_DN37077_c12_g1_i3	HYSTERO_PHARYNX	HYSTERO_WHOLE_LARVAE	-6.64942	0.0425546	0.00137191	0.042136
TRINITY_DN33125_c0_g3_i1	HYSTERO_PHARYNX	HYSTERO_WHOLE_LARVAE	-6.64018	2.76792	1.98374e-07	3.41871e-05
TRINITY_DN39405_c1_g2_i6	HYSTERO_PHARYNX	HYSTERO_WHOLE_LARVAE	-6.63957	0.0357544	0.00161347	0.047154
TRINITY_DN31862_c0_g5_i1	HYSTERO_PHARYNX	HYSTERO_WHOLE_LARVAE	-6.63726	0.0341001	0.00142739	0.0432612
TRINITY_DN28002_c0_g1_i1	HYSTERO_PHARYNX	HYSTERO_WHOLE_LARVAE	-6.63107	0.0263705	0.00173492	0.0495911
TRINITY_DN42567_c0_g20_i1	HYSTERO_PHARYNX	HYSTERO_WHOLE_LARVAE	-6.62873	0.0247016	0.00173238	0.0495689
TRINITY_DN44991_c4_g3_i1	HYSTERO_PHARYNX	HYSTERO_WHOLE_LARVAE	-6.62858	0.0246629	0.00169079	0.0486927
TRINITY_DN43837_c1_g4_i1	HYSTERO_PHARYNX	HYSTERO_WHOLE_LARVAE	-6.62622	0.0229927	0.00164315	0.0477642
TRINITY_DN23558_c0_g6_i3	HYSTERO_PHARYNX	HYSTERO_WHOLE_LARVAE	-6.62611	0.022954	0.00167611	0.0484269
TRINITY_DN39646_c2_g1_i1	HYSTERO_PHARYNX	HYSTERO_WHOLE_LARVAE	-6.62022	2.25754	4.41428e-07	6.90911e-05
TRINITY_DN38667_c0_g1_i1	HYSTERO_PHARYNX	HYSTERO_WHOLE_LARVAE	-6.61875	0.0178586	0.00153417	0.0454687
TRINITY_DN39312_c2_g2_i2	HYSTERO_PHARYNX	HYSTERO_WHOLE_LARVAE	-6.61875	0.0178586	0.00153416	0.0454687
TRINITY_DN42829_c2_g10_i1	HYSTERO_PHARYNX	HYSTERO_WHOLE_LARVAE	-6.61637	0.0161832	0.00145748	0.0439151
TRINITY_DN26382_c0_g1_i5	HYSTERO_PHARYNX	HYSTERO_WHOLE_LARVAE	-6.61193	3.06331	1.2302e-08	3.00147e-06
TRINITY_DN31673_c0_g1_i1	HYSTERO_PHARYNX	HYSTERO_WHOLE_LARVAE	-6.60919	0.0111105	0.00165273	0.047957
TRINITY_DN43358_c3_g2_i1	HYSTERO_PHARYNX	HYSTERO_WHOLE_LARVAE	-6.60893	0.0110342	0.00160208	0.0469368
TRINITY_DN24994_c0_g2_i1	HYSTERO_PHARYNX	HYSTERO_WHOLE_LARVAE	-6.60405	0.00763346	0.00151159	0.0450043
TRINITY_DN40479_c0_g3_i1	HYSTERO_PHARYNX	HYSTERO_WHOLE_LARVAE	-6.60168	0.00595007	0.00144929	0.0437291
TRINITY_DN38804_c0_g8_i4	HYSTERO_PHARYNX	HYSTERO_WHOLE_LARVAE	-6.59681	0.0025414	0.0014574	0.0439151
TRINITY_DN44097_c2_g14_i2	HYSTERO_PHARYNX	HYSTERO_WHOLE_LARVAE	-6.59144	1.49849	6.65083e-06	0.000644725
TRINITY_DN36945_c1_g1_i3	HYSTERO_PHARYNX	HYSTERO_WHOLE_LARVAE	-6.59113	1.49788	4.74679e-06	0.000490826
TRINITY_DN33077_c0_g1_i5	HYSTERO_PHARYNX	HYSTERO_WHOLE_LARVAE	-6.58931	1.43643	6.60223e-05	0.00421656
TRINITY_DN35975_c5_g1_i2	HYSTERO_PHARYNX	HYSTERO_WHOLE_LARVAE	-6.58928	-0.00263768	0.00156466	0.0461416
TRINITY_DN37889_c0_g1_i2	HYSTERO_PHARYNX	HYSTERO_WHOLE_LARVAE	-6.58593	3.98623	7.3939e-10	2.61772e-07
TRINITY_DN43873_c7_g3_i3	HYSTERO_PHARYNX	HYSTERO_WHOLE_LARVAE	-6.58207	-0.0077159	0.00171815	0.0493498
TRINITY_DN23829_c0_g1_i1	HYSTERO_PHARYNX	HYSTERO_WHOLE_LARVAE	-6.57955	-0.00944864	0.00162383	0.0473505
TRINITY_DN40087_c0_g5_i1	HYSTERO_PHARYNX	HYSTERO_WHOLE_LARVAE	-6.573	1.4649	1.16223e-05	0.00101355
TRINITY_DN44991_c4_g2_i5	HYSTERO_PHARYNX	HYSTERO_WHOLE_LARVAE	-6.56684	2.62296	1.04046e-08	2.63729e-06
TRINITY_DN44964_c0_g1_i4	HYSTERO_PHARYNX	HYSTERO_WHOLE_LARVAE	-6.56505	-0.0228474	0.00174817	0.0498168
TRINITY_DN43042_c0_g1_i6	HYSTERO_PHARYNX	HYSTERO_WHOLE_LARVAE	-6.56248	-0.0245991	0.00173687	0.0496249
TRINITY_DN36188_c0_g1_i2	HYSTERO_PHARYNX	HYSTERO_WHOLE_LARVAE	-6.55245	-0.0315457	0.00165044	0.0479121
TRINITY_DN44802_c5_g6_i2	HYSTERO_PHARYNX	HYSTERO_WHOLE_LARVAE	-6.55233	-0.031582	0.00172878	0.0495689
TRINITY_DN22113_c0_g1_i1	HYSTERO_PHARYNX	HYSTERO_WHOLE_LARVAE	-6.55233	-0.031582	0.00172878	0.0495689
TRINITY_DN42689_c0_g1_i1	HYSTERO_PHARYNX	HYSTERO_WHOLE_LARVAE	-6.53246	1.42806	9.48608e-06	0.00086418
TRINITY_DN41197_c3_g16_i1	HYSTERO_PHARYNX	HYSTERO_WHOLE_LARVAE	-6.52238	1.43737	2.46065e-05	0.00190826
TRINITY_DN40821_c1_g3_i1	HYSTERO_PHARYNX	HYSTERO_WHOLE_LARVAE	-6.50185	1.41831	2.08213e-05	0.00164807
TRINITY_DN42525_c10_g11_i5	HYSTERO_PHARYNX	HYSTERO_WHOLE_LARVAE	-6.49672	2.59293	1.31972e-07	2.38807e-05
TRINITY_DN41748_c4_g8_i6	HYSTERO_PHARYNX	HYSTERO_WHOLE_LARVAE	-6.4806	8.54788	0.000328021	0.0144968
TRINITY_DN42047_c5_g1_i2	HYSTERO_PHARYNX	HYSTERO_WHOLE_LARVAE	-6.45767	2.04772	2.71727e-07	4.51558e-05
TRINITY_DN39038_c0_g1_i1	HYSTERO_PHARYNX	HYSTERO_WHOLE_LARVAE	-6.42681	2.52675	3.29935e-07	5.35984e-05
TRINITY_DN41735_c0_g4_i2	HYSTERO_PHARYNX	HYSTERO_WHOLE_LARVAE	-6.42479	1.33065	1.91842e-05	0.00154286
TRINITY_DN44991_c4_g2_i3	HYSTERO_PHARYNX	HYSTERO_WHOLE_LARVAE	-6.42017	1.34526	3.80384e-05	0.00272301
TRINITY_DN37376_c1_g1_i1	HYSTERO_PHARYNX	HYSTERO_WHOLE_LARVAE	-6.41629	2.51472	7.95941e-08	1.55239e-05
TRINITY_DN42993_c1_g1_i1	HYSTERO_PHARYNX	HYSTERO_WHOLE_LARVAE	-6.41543	2.03757	1.81792e-06	0.000222603
TRINITY_DN42062_c0_g12_i4	HYSTERO_PHARYNX	HYSTERO_WHOLE_LARVAE	-6.40655	1.33159	1.85391e-05	0.00150024
TRINITY_DN43890_c0_g1_i4	HYSTERO_PHARYNX	HYSTERO_WHOLE_LARVAE	-6.39766	4.11607	1.04306e-09	3.52062e-07
TRINITY_DN41735_c0_g4_i1	HYSTERO_PHARYNX	HYSTERO_WHOLE_LARVAE	-6.38891	5.08368	6.73401e-14	5.34968e-11
TRINITY_DN37595_c1_g2_i1	HYSTERO_PHARYNX	HYSTERO_WHOLE_LARVAE	-6.38316	2.8212	3.73596e-08	8.00564e-06
TRINITY_DN35334_c0_g3_i1	HYSTERO_PHARYNX	HYSTERO_WHOLE_LARVAE	-6.3779	1.97121	1.39168e-06	0.000176722
TRINITY_DN32832_c1_g3_i1	HYSTERO_PHARYNX	HYSTERO_WHOLE_LARVAE	-6.37221	2.83123	1.17558e-08	2.91181e-06
TRINITY_DN37925_c2_g19_i1	HYSTERO_PHARYNX	HYSTERO_WHOLE_LARVAE	-6.36248	3.96049	5.82106e-09	1.57345e-06
TRINITY_DN42525_c10_g4_i3	HYSTERO_PHARYNX	HYSTERO_WHOLE_LARVAE	-6.3612	4.11929	0.000235568	0.0113925
TRINITY_DN40318_c0_g11_i3	HYSTERO_PHARYNX	HYSTERO_WHOLE_LARVAE	-6.36024	4.4111	4.50418e-12	2.55144e-09
TRINITY_DN40615_c1_g2_i1	HYSTERO_PHARYNX	HYSTERO_WHOLE_LARVAE	-6.35772	1.27012	5.04237e-05	0.00339685
TRINITY_DN41748_c4_g10_i2	HYSTERO_PHARYNX	HYSTERO_WHOLE_LARVAE	-6.35711	5.51454	4.62615e-08	9.7528e-06
TRINITY_DN43947_c8_g7_i2	HYSTERO_PHARYNX	HYSTERO_WHOLE_LARVAE	-6.35005	2.46446	7.49502e-08	1.47063e-05
TRINITY_DN44729_c1_g5_i1	HYSTERO_PHARYNX	HYSTERO_WHOLE_LARVAE	-6.32969	4.89342	1.39305e-09	4.4484e-07
TRINITY_DN40159_c4_g26_i1	HYSTERO_PHARYNX	HYSTERO_WHOLE_LARVAE	-6.3276	2.83474	1.79303e-07	3.12309e-05
TRINITY_DN33399_c1_g2_i3	HYSTERO_PHARYNX	HYSTERO_WHOLE_LARVAE	-6.31159	2.37713	4.57449e-07	7.12909e-05
TRINITY_DN30049_c0_g1_i1	HYSTERO_PHARYNX	HYSTERO_WHOLE_LARVAE	-6.29874	1.94196	1.53211e-06	0.000191199
TRINITY_DN42567_c0_g7_i1	HYSTERO_PHARYNX	HYSTERO_WHOLE_LARVAE	-6.28622	1.94705	4.42152e-06	0.000461588
TRINITY_DN44956_c3_g5_i4	HYSTERO_PHARYNX	HYSTERO_WHOLE_LARVAE	-6.26471	3.94545	1.55017e-10	6.39132e-08
TRINITY_DN43192_c1_g1_i2	HYSTERO_PHARYNX	HYSTERO_WHOLE_LARVAE	-6.26352	1.18604	0.000241819	0.0116343
TRINITY_DN31787_c0_g1_i1	HYSTERO_PHARYNX	HYSTERO_WHOLE_LARVAE	-6.26257	1.20406	6.94368e-05	0.00438306
TRINITY_DN39038_c0_g5_i1	HYSTERO_PHARYNX	HYSTERO_WHOLE_LARVAE	-6.25603	2.40287	1.08179e-06	0.000144705
TRINITY_DN45049_c3_g6_i3	HYSTERO_PHARYNX	HYSTERO_WHOLE_LARVAE	-6.24745	6.72242	1.45585e-08	3.46125e-06
TRINITY_DN43013_c3_g11_i2	HYSTERO_PHARYNX	HYSTERO_WHOLE_LARVAE	-6.23622	1.17991	4.9798e-05	0.00336513
TRINITY_DN43942_c1_g2_i2	HYSTERO_PHARYNX	HYSTERO_WHOLE_LARVAE	-6.21933	1.85525	7.11583e-06	0.00068269
TRINITY_DN35059_c0_g3_i2	HYSTERO_PHARYNX	HYSTERO_WHOLE_LARVAE	-6.21771	1.85383	1.03802e-05	0.000926277
TRINITY_DN44774_c7_g5_i3	HYSTERO_PHARYNX	HYSTERO_WHOLE_LARVAE	-6.21185	1.8481	2.94447e-06	0.000337103
TRINITY_DN43162_c4_g3_i4	HYSTERO_PHARYNX	HYSTERO_WHOLE_LARVAE	-6.20721	1.09541	0.000104512	0.00610601
TRINITY_DN40410_c0_g2_i2	HYSTERO_PHARYNX	HYSTERO_WHOLE_LARVAE	-6.20488	5.55779	2.33595e-11	1.12719e-08
TRINITY_DN42689_c0_g5_i2	HYSTERO_PHARYNX	HYSTERO_WHOLE_LARVAE	-6.20331	1.1503	4.10658e-05	0.00288271
TRINITY_DN39062_c0_g1_i3	HYSTERO_PHARYNX	HYSTERO_WHOLE_LARVAE	-6.20094	1.13111	3.58477e-05	0.00258895
TRINITY_DN44097_c2_g2_i6	HYSTERO_PHARYNX	HYSTERO_WHOLE_LARVAE	-6.19541	1.08402	0.000130663	0.00725135
TRINITY_DN26382_c0_g1_i3	HYSTERO_PHARYNX	HYSTERO_WHOLE_LARVAE	-6.16776	1.10144	9.07043e-05	0.00546095
TRINITY_DN34835_c0_g1_i2	HYSTERO_PHARYNX	HYSTERO_WHOLE_LARVAE	-6.16653	4.91582	1.18584e-09	3.92821e-07
TRINITY_DN43042_c0_g1_i3	HYSTERO_PHARYNX	HYSTERO_WHOLE_LARVAE	-6.15676	3.72342	8.09818e-10	2.83623e-07
TRINITY_DN43740_c5_g9_i1	HYSTERO_PHARYNX	HYSTERO_WHOLE_LARVAE	-6.15526	1.0935	0.000141553	0.00769717
TRINITY_DN40099_c0_g3_i1	HYSTERO_PHARYNX	HYSTERO_WHOLE_LARVAE	-6.1447	1.78633	1.36126e-05	0.00115917
TRINITY_DN20278_c0_g1_i1	HYSTERO_PHARYNX	HYSTERO_WHOLE_LARVAE	-6.12433	1.06249	0.000103215	0.0060493
TRINITY_DN30569_c0_g4_i1	HYSTERO_PHARYNX	HYSTERO_WHOLE_LARVAE	-6.11706	1.73136	9.80268e-07	0.000133037
TRINITY_DN41282_c1_g1_i2	HYSTERO_PHARYNX	HYSTERO_WHOLE_LARVAE	-6.11496	3.26934	2.40562e-09	7.13687e-07
TRINITY_DN33158_c0_g3_i1	HYSTERO_PHARYNX	HYSTERO_WHOLE_LARVAE	-6.11045	1.06862	6.81346e-05	0.00431221
TRINITY_DN22245_c0_g3_i1	HYSTERO_PHARYNX	HYSTERO_WHOLE_LARVAE	-6.10747	1.73645	9.3887e-07	0.000128489
TRINITY_DN42044_c0_g6_i3	HYSTERO_PHARYNX	HYSTERO_WHOLE_LARVAE	-6.10064	2.22989	4.36898e-07	6.8746e-05
TRINITY_DN44729_c1_g3_i2	HYSTERO_PHARYNX	HYSTERO_WHOLE_LARVAE	-6.09911	6.83471	3.31943e-12	1.89682e-09
TRINITY_DN43128_c0_g3_i2	HYSTERO_PHARYNX	HYSTERO_WHOLE_LARVAE	-6.09154	2.58596	8.9611e-08	1.71189e-05
TRINITY_DN38023_c0_g2_i1	HYSTERO_PHARYNX	HYSTERO_WHOLE_LARVAE	-6.08293	1.69763	3.92384e-06	0.000421799
TRINITY_DN44006_c1_g2_i1	HYSTERO_PHARYNX	HYSTERO_WHOLE_LARVAE	-6.07955	1.02318	0.000114337	0.00658788
TRINITY_DN21926_c1_g1_i1	HYSTERO_PHARYNX	HYSTERO_WHOLE_LARVAE	-6.07249	0.977977	0.000116429	0.00668243
TRINITY_DN44758_c0_g3_i2	HYSTERO_PHARYNX	HYSTERO_WHOLE_LARVAE	-6.06515	0.96946	0.000179216	0.00931409
TRINITY_DN43917_c2_g1_i3	HYSTERO_PHARYNX	HYSTERO_WHOLE_LARVAE	-6.05738	2.82881	1.42418e-07	2.54179e-05
TRINITY_DN31627_c0_g5_i1	HYSTERO_PHARYNX	HYSTERO_WHOLE_LARVAE	-6.05428	1.00155	7.57464e-05	0.00473092
TRINITY_DN30171_c0_g1_i1	HYSTERO_PHARYNX	HYSTERO_WHOLE_LARVAE	-6.05098	0.998759	7.5657e-05	0.00472987
TRINITY_DN41877_c5_g10_i1	HYSTERO_PHARYNX	HYSTERO_WHOLE_LARVAE	-6.02572	4.01876	3.71723e-09	1.05283e-06
TRINITY_DN44956_c2_g7_i1	HYSTERO_PHARYNX	HYSTERO_WHOLE_LARVAE	-6.01438	0.984983	0.000136701	0.00751489
TRINITY_DN44097_c2_g21_i1	HYSTERO_PHARYNX	HYSTERO_WHOLE_LARVAE	-6.0066	2.75946	3.98575e-08	8.45745e-06
TRINITY_DN38932_c0_g2_i1	HYSTERO_PHARYNX	HYSTERO_WHOLE_LARVAE	-6.00417	2.16847	5.85721e-06	0.000582529
TRINITY_DN36444_c0_g1_i1	HYSTERO_PHARYNX	HYSTERO_WHOLE_LARVAE	-6.00092	5.71981	1.28488e-07	2.33496e-05
TRINITY_DN42725_c1_g7_i1	HYSTERO_PHARYNX	HYSTERO_WHOLE_LARVAE	-5.99634	0.950284	0.00017877	0.00930905
TRINITY_DN28698_c0_g1_i2	HYSTERO_PHARYNX	HYSTERO_WHOLE_LARVAE	-5.99365	0.911617	9.87146e-05	0.00585129
TRINITY_DN42878_c2_g2_i2	HYSTERO_PHARYNX	HYSTERO_WHOLE_LARVAE	-5.98829	1.64241	1.36909e-05	0.0011628
TRINITY_DN43947_c8_g2_i1	HYSTERO_PHARYNX	HYSTERO_WHOLE_LARVAE	-5.98236	2.80021	9.07063e-07	0.00012466
TRINITY_DN40834_c2_g2_i1	HYSTERO_PHARYNX	HYSTERO_WHOLE_LARVAE	-5.98174	0.898689	0.000155702	0.00829347
TRINITY_DN40159_c4_g23_i1	HYSTERO_PHARYNX	HYSTERO_WHOLE_LARVAE	-5.97108	2.79308	3.03977e-06	0.000345899
TRINITY_DN39569_c0_g3_i1	HYSTERO_PHARYNX	HYSTERO_WHOLE_LARVAE	-5.9686	1.6551	1.97865e-05	0.00158126
TRINITY_DN43475_c0_g6_i1	HYSTERO_PHARYNX	HYSTERO_WHOLE_LARVAE	-5.9671	1.62314	2.75767e-05	0.00211843
TRINITY_DN40666_c4_g1_i1	HYSTERO_PHARYNX	HYSTERO_WHOLE_LARVAE	-5.95154	5.05264	2.42056e-11	1.15097e-08
TRINITY_DN41119_c0_g3_i3	HYSTERO_PHARYNX	HYSTERO_WHOLE_LARVAE	-5.94218	1.60071	1.1988e-05	0.00103986
TRINITY_DN31627_c0_g8_i1	HYSTERO_PHARYNX	HYSTERO_WHOLE_LARVAE	-5.94211	0.862997	0.00022955	0.0111677
TRINITY_DN41569_c0_g7_i1	HYSTERO_PHARYNX	HYSTERO_WHOLE_LARVAE	-5.93525	1.59434	3.52121e-05	0.00255437
TRINITY_DN43017_c3_g2_i10	HYSTERO_PHARYNX	HYSTERO_WHOLE_LARVAE	-5.93495	2.7572	2.15841e-06	0.000260381
TRINITY_DN69051_c0_g2_i1	HYSTERO_PHARYNX	HYSTERO_WHOLE_LARVAE	-5.93114	3.77718	1.54184e-09	4.82884e-07
TRINITY_DN26311_c0_g2_i1	HYSTERO_PHARYNX	HYSTERO_WHOLE_LARVAE	-5.92678	0.908971	0.000189605	0.00967223
TRINITY_DN39207_c0_g1_i2	HYSTERO_PHARYNX	HYSTERO_WHOLE_LARVAE	-5.92467	6.11705	1.67044e-08	3.9143e-06
TRINITY_DN38802_c1_g1_i1	HYSTERO_PHARYNX	HYSTERO_WHOLE_LARVAE	-5.92015	4.43074	2.59002e-06	0.000303457
TRINITY_DN38545_c1_g2_i2	HYSTERO_PHARYNX	HYSTERO_WHOLE_LARVAE	-5.91133	1.60251	2.10772e-05	0.0016663
TRINITY_DN26694_c0_g3_i1	HYSTERO_PHARYNX	HYSTERO_WHOLE_LARVAE	-5.91121	0.895966	0.000265748	0.012416
TRINITY_DN38866_c0_g3_i1	HYSTERO_PHARYNX	HYSTERO_WHOLE_LARVAE	-5.90078	4.03	2.24742e-07	3.82487e-05
TRINITY_DN41877_c5_g3_i1	HYSTERO_PHARYNX	HYSTERO_WHOLE_LARVAE	-5.89939	2.38306	5.99873e-07	8.82111e-05
TRINITY_DN44097_c2_g11_i1	HYSTERO_PHARYNX	HYSTERO_WHOLE_LARVAE	-5.89934	0.86623	0.000227633	0.0110993
TRINITY_DN39226_c0_g9_i1	HYSTERO_PHARYNX	HYSTERO_WHOLE_LARVAE	-5.89683	2.03907	8.00139e-07	0.000111853
TRINITY_DN42910_c4_g10_i1	HYSTERO_PHARYNX	HYSTERO_WHOLE_LARVAE	-5.89384	6.10477	1.36818e-12	8.32964e-10
TRINITY_DN44097_c2_g8_i1	HYSTERO_PHARYNX	HYSTERO_WHOLE_LARVAE	-5.88932	2.37575	4.35786e-06	0.000457141
TRINITY_DN40932_c7_g6_i1	HYSTERO_PHARYNX	HYSTERO_WHOLE_LARVAE	-5.88889	0.856936	0.000373423	0.0160567
TRINITY_DN43358_c4_g14_i4	HYSTERO_PHARYNX	HYSTERO_WHOLE_LARVAE	-5.88486	7.6561	1.80498e-11	8.97569e-09
TRINITY_DN38165_c1_g5_i4	HYSTERO_PHARYNX	HYSTERO_WHOLE_LARVAE	-5.8713	2.01594	1.39027e-06	0.000176722
TRINITY_DN32488_c1_g1_i1	HYSTERO_PHARYNX	HYSTERO_WHOLE_LARVAE	-5.86437	0.837265	0.000196142	0.00995113
TRINITY_DN40666_c4_g2_i4	HYSTERO_PHARYNX	HYSTERO_WHOLE_LARVAE	-5.85357	4.13279	1.13629e-09	3.79597e-07
TRINITY_DN43947_c8_g13_i1	HYSTERO_PHARYNX	HYSTERO_WHOLE_LARVAE	-5.85313	1.549	1.92782e-05	0.00154693
TRINITY_DN43139_c1_g3_i3	HYSTERO_PHARYNX	HYSTERO_WHOLE_LARVAE	-5.84736	0.843256	0.000506883	0.0202576
TRINITY_DN43963_c1_g1_i1	HYSTERO_PHARYNX	HYSTERO_WHOLE_LARVAE	-5.84374	0.819244	0.000172504	0.00906246
TRINITY_DN24770_c0_g1_i1	HYSTERO_PHARYNX	HYSTERO_WHOLE_LARVAE	-5.84013	1.50761	3.27312e-05	0.00241473
TRINITY_DN44544_c3_g9_i1	HYSTERO_PHARYNX	HYSTERO_WHOLE_LARVAE	-5.83347	0.828837	0.000297424	0.0135018
TRINITY_DN40071_c1_g3_i1	HYSTERO_PHARYNX	HYSTERO_WHOLE_LARVAE	-5.83346	0.828837	0.000297841	0.0135113
TRINITY_DN42627_c0_g11_i4	HYSTERO_PHARYNX	HYSTERO_WHOLE_LARVAE	-5.82632	1.52563	3.10633e-05	0.00232325
TRINITY_DN39038_c0_g3_i1	HYSTERO_PHARYNX	HYSTERO_WHOLE_LARVAE	-5.81882	2.60238	5.8957e-07	8.76857e-05
TRINITY_DN38610_c0_g1_i4	HYSTERO_PHARYNX	HYSTERO_WHOLE_LARVAE	-5.81685	2.83108	4.80419e-06	0.000493627
TRINITY_DN40050_c6_g9_i5	HYSTERO_PHARYNX	HYSTERO_WHOLE_LARVAE	-5.81231	3.27574	1.12355e-06	0.000149675
TRINITY_DN43103_c2_g11_i5	HYSTERO_PHARYNX	HYSTERO_WHOLE_LARVAE	-5.81186	0.747134	0.000618857	0.023815
TRINITY_DN34279_c0_g2_i1	HYSTERO_PHARYNX	HYSTERO_WHOLE_LARVAE	-5.80522	0.785893	0.000208058	0.0104098
TRINITY_DN44355_c6_g4_i1	HYSTERO_PHARYNX	HYSTERO_WHOLE_LARVAE	-5.79717	2.33563	4.75752e-06	0.000491155
TRINITY_DN38112_c0_g2_i2	HYSTERO_PHARYNX	HYSTERO_WHOLE_LARVAE	-5.79526	5.61822	2.70729e-10	1.03742e-07
TRINITY_DN43091_c0_g3_i1	HYSTERO_PHARYNX	HYSTERO_WHOLE_LARVAE	-5.79382	4.5499	2.48621e-09	7.32847e-07
TRINITY_DN39655_c0_g6_i1	HYSTERO_PHARYNX	HYSTERO_WHOLE_LARVAE	-5.78486	0.768451	0.000283576	0.0130294
TRINITY_DN41243_c2_g14_i1	HYSTERO_PHARYNX	HYSTERO_WHOLE_LARVAE	-5.78429	2.79763	7.04897e-07	0.000100921
TRINITY_DN42528_c2_g9_i1	HYSTERO_PHARYNX	HYSTERO_WHOLE_LARVAE	-5.77977	2.73789	1.52147e-07	2.6933e-05
TRINITY_DN42047_c5_g1_i3	HYSTERO_PHARYNX	HYSTERO_WHOLE_LARVAE	-5.77053	4.99833	1.3915e-11	7.08178e-09
TRINITY_DN41530_c5_g6_i3	HYSTERO_PHARYNX	HYSTERO_WHOLE_LARVAE	-5.76938	1.47452	4.33116e-05	0.00301115
TRINITY_DN42332_c3_g1_i11	HYSTERO_PHARYNX	HYSTERO_WHOLE_LARVAE	-5.76067	1.36831	4.40047e-05	0.00304885
TRINITY_DN13222_c0_g1_i1	HYSTERO_PHARYNX	HYSTERO_WHOLE_LARVAE	-5.76021	0.746995	0.000825331	0.0291881
TRINITY_DN24577_c0_g2_i1	HYSTERO_PHARYNX	HYSTERO_WHOLE_LARVAE	-5.75822	1.4337	0.000102552	0.00601848
TRINITY_DN43279_c0_g2_i2	HYSTERO_PHARYNX	HYSTERO_WHOLE_LARVAE	-5.74941	3.52821	5.15778e-06	0.00052417
TRINITY_DN42044_c0_g6_i2	HYSTERO_PHARYNX	HYSTERO_WHOLE_LARVAE	-5.73305	0.743892	0.000535809	0.0211541
TRINITY_DN33556_c0_g2_i1	HYSTERO_PHARYNX	HYSTERO_WHOLE_LARVAE	-5.73055	2.91535	3.37922e-07	5.43537e-05
TRINITY_DN42096_c1_g2_i2	HYSTERO_PHARYNX	HYSTERO_WHOLE_LARVAE	-5.72851	3.19546	1.54491e-06	0.000192428
TRINITY_DN42798_c1_g1_i1	HYSTERO_PHARYNX	HYSTERO_WHOLE_LARVAE	-5.72714	1.40568	6.7165e-05	0.00426445
TRINITY_DN43054_c1_g10_i1	HYSTERO_PHARYNX	HYSTERO_WHOLE_LARVAE	-5.7233	0.715555	0.000473641	0.0191642
TRINITY_DN36599_c0_g5_i1	HYSTERO_PHARYNX	HYSTERO_WHOLE_LARVAE	-5.71407	7.6976	1.06452e-09	3.57453e-07
TRINITY_DN43264_c0_g5_i1	HYSTERO_PHARYNX	HYSTERO_WHOLE_LARVAE	-5.71387	2.11464	5.34003e-06	0.000541004
TRINITY_DN43963_c1_g5_i3	HYSTERO_PHARYNX	HYSTERO_WHOLE_LARVAE	-5.71183	3.1118	1.74332e-06	0.00021387
TRINITY_DN34405_c0_g1_i2	HYSTERO_PHARYNX	HYSTERO_WHOLE_LARVAE	-5.70981	4.81347	5.14241e-11	2.31029e-08
TRINITY_DN39325_c1_g3_i1	HYSTERO_PHARYNX	HYSTERO_WHOLE_LARVAE	-5.69385	0.691611	0.000321636	0.0142824
TRINITY_DN26481_c0_g3_i1	HYSTERO_PHARYNX	HYSTERO_WHOLE_LARVAE	-5.6903	0.645317	0.000710337	0.0263366
TRINITY_DN40821_c1_g6_i1	HYSTERO_PHARYNX	HYSTERO_WHOLE_LARVAE	-5.6903	2.23618	8.27309e-06	0.000776562
TRINITY_DN41615_c0_g10_i2	HYSTERO_PHARYNX	HYSTERO_WHOLE_LARVAE	-5.68697	0.687494	0.000423702	0.0175732
TRINITY_DN44664_c0_g2_i2	HYSTERO_PHARYNX	HYSTERO_WHOLE_LARVAE	-5.68464	0.683264	0.000455064	0.0186091
TRINITY_DN40050_c6_g9_i9	HYSTERO_PHARYNX	HYSTERO_WHOLE_LARVAE	-5.67589	5.15597	1.00627e-10	4.28442e-08
TRINITY_DN39584_c2_g3_i4	HYSTERO_PHARYNX	HYSTERO_WHOLE_LARVAE	-5.67512	8.63557	7.34231e-10	2.61366e-07
TRINITY_DN42146_c1_g4_i1	HYSTERO_PHARYNX	HYSTERO_WHOLE_LARVAE	-5.6743	0.633511	0.000577833	0.02254
TRINITY_DN44184_c5_g11_i1	HYSTERO_PHARYNX	HYSTERO_WHOLE_LARVAE	-5.67367	0.692959	0.000313912	0.0140641
TRINITY_DN41132_c0_g3_i1	HYSTERO_PHARYNX	HYSTERO_WHOLE_LARVAE	-5.67311	0.675431	0.000471788	0.0191249
TRINITY_DN43855_c1_g7_i1	HYSTERO_PHARYNX	HYSTERO_WHOLE_LARVAE	-5.66705	0.624642	0.000904488	0.0311258
TRINITY_DN43063_c12_g5_i2	HYSTERO_PHARYNX	HYSTERO_WHOLE_LARVAE	-5.66467	4.66074	2.23134e-09	6.76076e-07
TRINITY_DN44459_c4_g3_i2	HYSTERO_PHARYNX	HYSTERO_WHOLE_LARVAE	-5.64972	0.675571	0.00053423	0.0211173
TRINITY_DN33729_c0_g2_i2	HYSTERO_PHARYNX	HYSTERO_WHOLE_LARVAE	-5.64241	0.667038	0.000573572	0.022388
TRINITY_DN159_c0_g1_i1	HYSTERO_PHARYNX	HYSTERO_WHOLE_LARVAE	-5.62984	0.637049	0.000529124	0.0209664
TRINITY_DN37907_c0_g1_i1	HYSTERO_PHARYNX	HYSTERO_WHOLE_LARVAE	-5.62842	1.33219	6.58797e-05	0.00421572
TRINITY_DN41197_c3_g9_i1	HYSTERO_PHARYNX	HYSTERO_WHOLE_LARVAE	-5.62697	2.42165	2.11671e-06	0.000256299
TRINITY_DN41135_c0_g1_i1	HYSTERO_PHARYNX	HYSTERO_WHOLE_LARVAE	-5.61903	0.647829	0.000737982	0.0271147
TRINITY_DN36779_c1_g1_i1	HYSTERO_PHARYNX	HYSTERO_WHOLE_LARVAE	-5.61441	0.623656	0.000804712	0.0286864
TRINITY_DN42827_c2_g1_i21	HYSTERO_PHARYNX	HYSTERO_WHOLE_LARVAE	-5.60416	4.58589	2.2996e-05	0.00180005
TRINITY_DN31627_c0_g4_i1	HYSTERO_PHARYNX	HYSTERO_WHOLE_LARVAE	-5.59869	1.3216	7.37646e-05	0.00462933
TRINITY_DN17015_c0_g1_i2	HYSTERO_PHARYNX	HYSTERO_WHOLE_LARVAE	-5.58845	1.28164	0.000185976	0.0095566
TRINITY_DN44028_c0_g9_i1	HYSTERO_PHARYNX	HYSTERO_WHOLE_LARVAE	-5.57762	3.90631	1.6926e-07	2.96401e-05
TRINITY_DN43807_c0_g11_i1	HYSTERO_PHARYNX	HYSTERO_WHOLE_LARVAE	-5.57309	1.72959	1.71541e-05	0.00140385
TRINITY_DN41142_c0_g1_i8	HYSTERO_PHARYNX	HYSTERO_WHOLE_LARVAE	-5.56917	0.589187	0.000619225	0.023815
TRINITY_DN36511_c0_g1_i1	HYSTERO_PHARYNX	HYSTERO_WHOLE_LARVAE	-5.56275	0.5825	0.00049753	0.01994
TRINITY_DN44071_c4_g7_i9	HYSTERO_PHARYNX	HYSTERO_WHOLE_LARVAE	-5.56049	1.71827	3.01461e-05	0.00227293
TRINITY_DN42567_c0_g15_i1	HYSTERO_PHARYNX	HYSTERO_WHOLE_LARVAE	-5.55508	2.07351	3.79951e-06	0.000414592
TRINITY_DN38222_c3_g4_i1	HYSTERO_PHARYNX	HYSTERO_WHOLE_LARVAE	-5.54697	0.570328	0.000632291	0.0241058
TRINITY_DN40739_c2_g6_i1	HYSTERO_PHARYNX	HYSTERO_WHOLE_LARVAE	-5.53533	1.66933	2.06879e-05	0.0016395
TRINITY_DN42508_c0_g2_i1	HYSTERO_PHARYNX	HYSTERO_WHOLE_LARVAE	-5.53378	2.76437	9.09199e-06	0.000838923
TRINITY_DN41748_c4_g8_i2	HYSTERO_PHARYNX	HYSTERO_WHOLE_LARVAE	-5.5334	7.23719	1.87686e-13	1.32896e-10
TRINITY_DN43482_c4_g21_i1	HYSTERO_PHARYNX	HYSTERO_WHOLE_LARVAE	-5.53073	0.574224	0.000936334	0.0320019
TRINITY_DN43434_c1_g3_i1	HYSTERO_PHARYNX	HYSTERO_WHOLE_LARVAE	-5.52919	0.572976	0.000920213	0.0315835
TRINITY_DN41949_c0_g2_i1	HYSTERO_PHARYNX	HYSTERO_WHOLE_LARVAE	-5.52086	0.565615	0.000762172	0.0276295
TRINITY_DN33540_c0_g2_i1	HYSTERO_PHARYNX	HYSTERO_WHOLE_LARVAE	-5.51274	2.80883	5.12606e-06	0.000521761
TRINITY_DN39159_c6_g12_i1	HYSTERO_PHARYNX	HYSTERO_WHOLE_LARVAE	-5.50972	3.86056	1.81267e-07	3.14887e-05
TRINITY_DN42033_c0_g13_i1	HYSTERO_PHARYNX	HYSTERO_WHOLE_LARVAE	-5.50957	0.537241	0.00108405	0.0355659
TRINITY_DN41530_c5_g4_i1	HYSTERO_PHARYNX	HYSTERO_WHOLE_LARVAE	-5.50256	0.488564	0.00120711	0.0382938
TRINITY_DN42448_c2_g4_i1	HYSTERO_PHARYNX	HYSTERO_WHOLE_LARVAE	-5.49785	1.22941	0.00127275	0.0397843
TRINITY_DN43042_c0_g1_i8	HYSTERO_PHARYNX	HYSTERO_WHOLE_LARVAE	-5.49022	2.52568	2.41799e-07	4.07016e-05
TRINITY_DN42525_c10_g2_i1	HYSTERO_PHARYNX	HYSTERO_WHOLE_LARVAE	-5.48646	1.65063	1.99805e-05	0.00159313
TRINITY_DN29312_c0_g4_i1	HYSTERO_PHARYNX	HYSTERO_WHOLE_LARVAE	-5.48416	1.66058	1.00694e-05	0.000908518
TRINITY_DN36599_c0_g3_i2	HYSTERO_PHARYNX	HYSTERO_WHOLE_LARVAE	-5.4643	8.51597	7.31525e-07	0.000104047
TRINITY_DN41180_c1_g4_i1	HYSTERO_PHARYNX	HYSTERO_WHOLE_LARVAE	-5.4626	0.456445	0.00118391	0.0377872
TRINITY_DN34465_c1_g1_i3	HYSTERO_PHARYNX	HYSTERO_WHOLE_LARVAE	-5.45894	1.16704	0.000169019	0.00890092
TRINITY_DN39841_c0_g9_i2	HYSTERO_PHARYNX	HYSTERO_WHOLE_LARVAE	-5.44763	1.15706	0.00021892	0.010755
TRINITY_DN43067_c2_g1_i1	HYSTERO_PHARYNX	HYSTERO_WHOLE_LARVAE	-5.44701	0.5052	0.000930404	0.0318828
TRINITY_DN26893_c0_g1_i1	HYSTERO_PHARYNX	HYSTERO_WHOLE_LARVAE	-5.44302	0.482247	0.000950577	0.0323935
TRINITY_DN39762_c8_g17_i2	HYSTERO_PHARYNX	HYSTERO_WHOLE_LARVAE	-5.4257	0.487674	0.00108163	0.0355501
TRINITY_DN35160_c0_g2_i1	HYSTERO_PHARYNX	HYSTERO_WHOLE_LARVAE	-5.42186	1.63484	0.000100734	0.00592784
TRINITY_DN43530_c0_g1_i14	HYSTERO_PHARYNX	HYSTERO_WHOLE_LARVAE	-5.40994	3.94656	1.35137e-05	0.00115226
TRINITY_DN43678_c7_g7_i1	HYSTERO_PHARYNX	HYSTERO_WHOLE_LARVAE	-5.4093	4.09924	1.92816e-08	4.48594e-06
TRINITY_DN68818_c0_g1_i1	HYSTERO_PHARYNX	HYSTERO_WHOLE_LARVAE	-5.40311	0.449917	0.00103242	0.0342964
TRINITY_DN36599_c0_g3_i1	HYSTERO_PHARYNX	HYSTERO_WHOLE_LARVAE	-5.40148	5.80585	6.37751e-07	9.25279e-05
TRINITY_DN37020_c0_g4_i1	HYSTERO_PHARYNX	HYSTERO_WHOLE_LARVAE	-5.39279	0.441955	0.000951739	0.0324094
TRINITY_DN42021_c1_g1_i1	HYSTERO_PHARYNX	HYSTERO_WHOLE_LARVAE	-5.38603	2.44954	3.29831e-06	0.000370017
TRINITY_DN30767_c3_g1_i1	HYSTERO_PHARYNX	HYSTERO_WHOLE_LARVAE	-5.37806	9.70463	2.53006e-07	4.2369e-05
TRINITY_DN42958_c0_g1_i3	HYSTERO_PHARYNX	HYSTERO_WHOLE_LARVAE	-5.37761	4.67695	7.58314e-05	0.00473169
TRINITY_DN43796_c3_g3_i1	HYSTERO_PHARYNX	HYSTERO_WHOLE_LARVAE	-5.37503	3.73454	2.24878e-07	3.82487e-05
TRINITY_DN26747_c0_g2_i1	HYSTERO_PHARYNX	HYSTERO_WHOLE_LARVAE	-5.36635	0.439867	0.00162141	0.0473223
TRINITY_DN40241_c0_g2_i1	HYSTERO_PHARYNX	HYSTERO_WHOLE_LARVAE	-5.36195	4.56872	8.67227e-08	1.66158e-05
TRINITY_DN39499_c5_g1_i4	HYSTERO_PHARYNX	HYSTERO_WHOLE_LARVAE	-5.3602	1.08061	0.00118699	0.0378483
TRINITY_DN41672_c0_g3_i1	HYSTERO_PHARYNX	HYSTERO_WHOLE_LARVAE	-5.34951	4.53222	3.30012e-06	0.000370017
TRINITY_DN44233_c1_g15_i1	HYSTERO_PHARYNX	HYSTERO_WHOLE_LARVAE	-5.34942	0.365207	0.0014715	0.044174
TRINITY_DN43987_c8_g32_i1	HYSTERO_PHARYNX	HYSTERO_WHOLE_LARVAE	-5.34818	3.3715	1.45599e-06	0.000183813
TRINITY_DN41877_c5_g14_i2	HYSTERO_PHARYNX	HYSTERO_WHOLE_LARVAE	-5.34699	3.44044	5.00108e-07	7.64755e-05
TRINITY_DN41596_c0_g1_i7	HYSTERO_PHARYNX	HYSTERO_WHOLE_LARVAE	-5.34631	1.00022	0.000184774	0.0095152
TRINITY_DN38690_c0_g1_i1	HYSTERO_PHARYNX	HYSTERO_WHOLE_LARVAE	-5.34359	2.06424	5.60695e-06	0.000561928
TRINITY_DN37705_c0_g1_i1	HYSTERO_PHARYNX	HYSTERO_WHOLE_LARVAE	-5.34311	3.66138	1.4211e-07	2.54179e-05
TRINITY_DN34950_c2_g1_i1	HYSTERO_PHARYNX	HYSTERO_WHOLE_LARVAE	-5.34209	1.06501	0.000718703	0.0265411
TRINITY_DN37307_c0_g3_i2	HYSTERO_PHARYNX	HYSTERO_WHOLE_LARVAE	-5.33522	0.396636	0.0012727	0.0397843
TRINITY_DN30800_c0_g3_i1	HYSTERO_PHARYNX	HYSTERO_WHOLE_LARVAE	-5.33458	4.5743	1.21378e-07	2.2336e-05
TRINITY_DN40730_c4_g4_i1	HYSTERO_PHARYNX	HYSTERO_WHOLE_LARVAE	-5.33063	0.410685	0.00173018	0.0495689
TRINITY_DN43192_c2_g17_i1	HYSTERO_PHARYNX	HYSTERO_WHOLE_LARVAE	-5.32705	3.5076	9.84043e-06	0.000891565
TRINITY_DN39260_c0_g3_i4	HYSTERO_PHARYNX	HYSTERO_WHOLE_LARVAE	-5.32573	4.06714	1.32462e-05	0.00113241
TRINITY_DN44063_c14_g6_i2	HYSTERO_PHARYNX	HYSTERO_WHOLE_LARVAE	-5.32504	5.75825	0.000387692	0.0164745
TRINITY_DN28648_c0_g1_i1	HYSTERO_PHARYNX	HYSTERO_WHOLE_LARVAE	-5.32389	2.6185	4.07754e-06	0.000434252
TRINITY_DN25356_c0_g1_i1	HYSTERO_PHARYNX	HYSTERO_WHOLE_LARVAE	-5.32079	0.402524	0.00142072	0.0431268
TRINITY_DN30469_c0_g2_i4	HYSTERO_PHARYNX	HYSTERO_WHOLE_LARVAE	-5.31537	1.89052	3.75539e-05	0.00269424
TRINITY_DN41748_c4_g11_i1	HYSTERO_PHARYNX	HYSTERO_WHOLE_LARVAE	-5.31386	5.20209	3.34276e-07	5.40341e-05
TRINITY_DN40978_c0_g4_i1	HYSTERO_PHARYNX	HYSTERO_WHOLE_LARVAE	-5.31176	0.396774	0.00115995	0.0372047
TRINITY_DN39638_c4_g1_i1	HYSTERO_PHARYNX	HYSTERO_WHOLE_LARVAE	-5.30952	0.373727	0.00164077	0.0477164
TRINITY_DN43678_c7_g14_i1	HYSTERO_PHARYNX	HYSTERO_WHOLE_LARVAE	-5.30753	1.53085	0.000100654	0.00592784
TRINITY_DN36779_c1_g1_i4	HYSTERO_PHARYNX	HYSTERO_WHOLE_LARVAE	-5.30228	1.03027	0.000411804	0.0172073
TRINITY_DN44395_c0_g2_i4	HYSTERO_PHARYNX	HYSTERO_WHOLE_LARVAE	-5.30143	0.327452	0.00161316	0.047154
TRINITY_DN42993_c1_g16_i5	HYSTERO_PHARYNX	HYSTERO_WHOLE_LARVAE	-5.2957	3.32464	5.5744e-06	0.000559528
TRINITY_DN42567_c0_g4_i1	HYSTERO_PHARYNX	HYSTERO_WHOLE_LARVAE	-5.29511	3.28799	8.57537e-07	0.000118103
TRINITY_DN20330_c0_g1_i1	HYSTERO_PHARYNX	HYSTERO_WHOLE_LARVAE	-5.29164	0.320298	0.00157199	0.046286
TRINITY_DN39047_c0_g6_i11	HYSTERO_PHARYNX	HYSTERO_WHOLE_LARVAE	-5.28255	1.51449	0.000523139	0.0208172
TRINITY_DN39724_c0_g1_i1	HYSTERO_PHARYNX	HYSTERO_WHOLE_LARVAE	-5.27337	1.00522	0.000356028	0.0154431
TRINITY_DN41465_c0_g3_i1	HYSTERO_PHARYNX	HYSTERO_WHOLE_LARVAE	-5.27283	1.00528	0.00107325	0.0353549
TRINITY_DN44088_c2_g3_i1	HYSTERO_PHARYNX	HYSTERO_WHOLE_LARVAE	-5.26805	1.0006	0.000309657	0.0139121
TRINITY_DN44910_c1_g3_i5	HYSTERO_PHARYNX	HYSTERO_WHOLE_LARVAE	-5.26658	1.7978	3.5993e-05	0.00259656
TRINITY_DN44729_c1_g9_i1	HYSTERO_PHARYNX	HYSTERO_WHOLE_LARVAE	-5.25345	3.92809	6.54361e-07	9.45167e-05
TRINITY_DN42428_c0_g5_i1	HYSTERO_PHARYNX	HYSTERO_WHOLE_LARVAE	-5.25302	1.44036	0.000118862	0.00678571
TRINITY_DN42335_c0_g5_i1	HYSTERO_PHARYNX	HYSTERO_WHOLE_LARVAE	-5.24957	0.984569	0.00034551	0.0150956
TRINITY_DN26821_c0_g1_i1	HYSTERO_PHARYNX	HYSTERO_WHOLE_LARVAE	-5.24789	6.97019	8.63534e-08	1.65939e-05
TRINITY_DN387_c0_g1_i1	HYSTERO_PHARYNX	HYSTERO_WHOLE_LARVAE	-5.24569	0.981036	0.000582712	0.022676
TRINITY_DN30569_c0_g5_i1	HYSTERO_PHARYNX	HYSTERO_WHOLE_LARVAE	-5.23979	3.51063	3.2907e-05	0.00242032
TRINITY_DN26021_c0_g1_i2	HYSTERO_PHARYNX	HYSTERO_WHOLE_LARVAE	-5.23903	1.77301	6.39716e-05	0.00412196
TRINITY_DN4950_c0_g1_i1	HYSTERO_PHARYNX	HYSTERO_WHOLE_LARVAE	-5.23176	3.66607	5.29341e-08	1.08779e-05
TRINITY_DN39446_c1_g1_i1	HYSTERO_PHARYNX	HYSTERO_WHOLE_LARVAE	-5.23097	3.56069	2.74143e-06	0.000318333
TRINITY_DN44582_c3_g3_i1	HYSTERO_PHARYNX	HYSTERO_WHOLE_LARVAE	-5.22983	1.69106	3.22219e-05	0.00238756
TRINITY_DN41432_c0_g10_i2	HYSTERO_PHARYNX	HYSTERO_WHOLE_LARVAE	-5.22628	1.45891	0.000177544	0.00926364
TRINITY_DN1635_c0_g2_i1	HYSTERO_PHARYNX	HYSTERO_WHOLE_LARVAE	-5.21848	0.972433	0.000258532	0.0121952
TRINITY_DN34369_c0_g1_i1	HYSTERO_PHARYNX	HYSTERO_WHOLE_LARVAE	-5.21763	3.45066	4.97201e-07	7.62098e-05
TRINITY_DN39038_c0_g2_i4	HYSTERO_PHARYNX	HYSTERO_WHOLE_LARVAE	-5.21504	7.04778	6.23294e-07	9.12433e-05
TRINITY_DN38344_c2_g1_i1	HYSTERO_PHARYNX	HYSTERO_WHOLE_LARVAE	-5.21161	9.04802	5.97513e-07	8.80629e-05
TRINITY_DN41748_c4_g5_i2	HYSTERO_PHARYNX	HYSTERO_WHOLE_LARVAE	-5.18509	1.77398	0.000112177	0.00649499
TRINITY_DN36772_c0_g2_i1	HYSTERO_PHARYNX	HYSTERO_WHOLE_LARVAE	-5.18474	6.72635	7.13763e-07	0.000101966
TRINITY_DN32164_c2_g2_i1	HYSTERO_PHARYNX	HYSTERO_WHOLE_LARVAE	-5.17629	0.921642	0.000421469	0.0174989
TRINITY_DN39038_c0_g4_i1	HYSTERO_PHARYNX	HYSTERO_WHOLE_LARVAE	-5.1699	2.28448	8.62745e-05	0.00523294
TRINITY_DN34659_c2_g3_i2	HYSTERO_PHARYNX	HYSTERO_WHOLE_LARVAE	-5.16568	0.956646	0.00159193	0.0467554
TRINITY_DN4152_c0_g1_i1	HYSTERO_PHARYNX	HYSTERO_WHOLE_LARVAE	-5.15273	1.69465	0.000130794	0.00725135
TRINITY_DN42120_c2_g8_i1	HYSTERO_PHARYNX	HYSTERO_WHOLE_LARVAE	-5.14185	0.891684	0.00109195	0.0356912
TRINITY_DN35258_c2_g1_i6	HYSTERO_PHARYNX	HYSTERO_WHOLE_LARVAE	-5.14055	0.825563	0.000356071	0.0154431
TRINITY_DN42567_c0_g1_i1	HYSTERO_PHARYNX	HYSTERO_WHOLE_LARVAE	-5.13476	1.37876	0.00031812	0.0141746
TRINITY_DN31181_c0_g2_i1	HYSTERO_PHARYNX	HYSTERO_WHOLE_LARVAE	-5.12753	1.34105	0.000130792	0.00725135
TRINITY_DN36831_c1_g12_i1	HYSTERO_PHARYNX	HYSTERO_WHOLE_LARVAE	-5.12208	0.90996	0.001018	0.0339384
TRINITY_DN34465_c1_g1_i2	HYSTERO_PHARYNX	HYSTERO_WHOLE_LARVAE	-5.11872	1.99838	0.000113617	0.00655654
TRINITY_DN39450_c4_g12_i1	HYSTERO_PHARYNX	HYSTERO_WHOLE_LARVAE	-5.11782	8.01892	2.6788e-06	0.000312174
TRINITY_DN43170_c2_g28_i1	HYSTERO_PHARYNX	HYSTERO_WHOLE_LARVAE	-5.11611	1.34796	0.000196351	0.00995398
TRINITY_DN43947_c8_g3_i1	HYSTERO_PHARYNX	HYSTERO_WHOLE_LARVAE	-5.11486	2.57847	6.96297e-06	0.000670989
TRINITY_DN36659_c0_g1_i1	HYSTERO_PHARYNX	HYSTERO_WHOLE_LARVAE	-5.11471	6.59834	3.92385e-05	0.00278748
TRINITY_DN15191_c0_g1_i1	HYSTERO_PHARYNX	HYSTERO_WHOLE_LARVAE	-5.11257	2.40195	6.22374e-06	0.000609674
TRINITY_DN21098_c0_g1_i1	HYSTERO_PHARYNX	HYSTERO_WHOLE_LARVAE	-5.10715	0.862131	0.000907716	0.0312025
TRINITY_DN44233_c1_g18_i1	HYSTERO_PHARYNX	HYSTERO_WHOLE_LARVAE	-5.1026	4.2055	5.38826e-09	1.46253e-06
TRINITY_DN43828_c9_g11_i1	HYSTERO_PHARYNX	HYSTERO_WHOLE_LARVAE	-5.09493	1.30076	9.89331e-05	0.00585891
TRINITY_DN36104_c13_g5_i1	HYSTERO_PHARYNX	HYSTERO_WHOLE_LARVAE	-5.09346	4.34183	1.24959e-05	0.00107532
TRINITY_DN44063_c14_g7_i1	HYSTERO_PHARYNX	HYSTERO_WHOLE_LARVAE	-5.08239	8.03336	9.99071e-06	0.00090267
TRINITY_DN18909_c0_g1_i1	HYSTERO_PHARYNX	HYSTERO_WHOLE_LARVAE	-5.07922	0.841444	0.000818229	0.0290465
TRINITY_DN45055_c41_g9_i1	HYSTERO_PHARYNX	HYSTERO_WHOLE_LARVAE	-5.06545	3.49892	3.05956e-05	0.00229884
TRINITY_DN43678_c7_g2_i1	HYSTERO_PHARYNX	HYSTERO_WHOLE_LARVAE	-5.06267	2.12258	0.000122622	0.0069521
TRINITY_DN42524_c1_g2_i1	HYSTERO_PHARYNX	HYSTERO_WHOLE_LARVAE	-5.05268	1.88072	6.13466e-05	0.0039963
TRINITY_DN44169_c3_g1_i3	HYSTERO_PHARYNX	HYSTERO_WHOLE_LARVAE	-5.04906	1.61113	2.47858e-05	0.00191988
TRINITY_DN45049_c3_g3_i1	HYSTERO_PHARYNX	HYSTERO_WHOLE_LARVAE	-5.04856	6.22385	1.21642e-05	0.00105095
TRINITY_DN44255_c0_g21_i1	HYSTERO_PHARYNX	HYSTERO_WHOLE_LARVAE	-5.04014	0.806483	0.000712745	0.0263659
TRINITY_DN44964_c0_g5_i1	HYSTERO_PHARYNX	HYSTERO_WHOLE_LARVAE	-5.0326	2.11147	1.01996e-05	0.000918992
TRINITY_DN43807_c0_g12_i2	HYSTERO_PHARYNX	HYSTERO_WHOLE_LARVAE	-5.03101	1.5954	4.41993e-05	0.00305655
TRINITY_DN40371_c4_g3_i1	HYSTERO_PHARYNX	HYSTERO_WHOLE_LARVAE	-5.02844	1.28471	0.0004066	0.0170664
TRINITY_DN11116_c0_g1_i1	HYSTERO_PHARYNX	HYSTERO_WHOLE_LARVAE	-5.02632	1.58065	0.000187824	0.0095964
TRINITY_DN40087_c0_g10_i1	HYSTERO_PHARYNX	HYSTERO_WHOLE_LARVAE	-5.02626	2.7631	6.12201e-05	0.00399205
TRINITY_DN39580_c0_g13_i1	HYSTERO_PHARYNX	HYSTERO_WHOLE_LARVAE	-5.01499	2.14325	0.000217266	0.010706
TRINITY_DN40978_c0_g9_i1	HYSTERO_PHARYNX	HYSTERO_WHOLE_LARVAE	-5.00294	0.709056	0.000368082	0.0159005
TRINITY_DN32832_c1_g4_i1	HYSTERO_PHARYNX	HYSTERO_WHOLE_LARVAE	-5.00286	2.33557	9.72457e-05	0.00578
TRINITY_DN33729_c0_g3_i1	HYSTERO_PHARYNX	HYSTERO_WHOLE_LARVAE	-4.99439	2.31288	2.33561e-05	0.00182214
TRINITY_DN38363_c2_g2_i1	HYSTERO_PHARYNX	HYSTERO_WHOLE_LARVAE	-4.99232	10.7133	5.41e-08	1.10791e-05
TRINITY_DN197_c0_g1_i2	HYSTERO_PHARYNX	HYSTERO_WHOLE_LARVAE	-4.99015	2.72947	0.000125036	0.00705825
TRINITY_DN40456_c1_g4_i2	HYSTERO_PHARYNX	HYSTERO_WHOLE_LARVAE	-4.98273	2.11205	0.000158026	0.00840348
TRINITY_DN41432_c0_g1_i6	HYSTERO_PHARYNX	HYSTERO_WHOLE_LARVAE	-4.98039	2.04671	0.000103723	0.00607084
TRINITY_DN43170_c2_g6_i1	HYSTERO_PHARYNX	HYSTERO_WHOLE_LARVAE	-4.97952	1.94644	2.30177e-05	0.00180005
TRINITY_DN38206_c1_g1_i1	HYSTERO_PHARYNX	HYSTERO_WHOLE_LARVAE	-4.97751	9.3257	3.00246e-10	1.13715e-07
TRINITY_DN39989_c0_g1_i1	HYSTERO_PHARYNX	HYSTERO_WHOLE_LARVAE	-4.97585	4.36637	1.84617e-08	4.31058e-06
TRINITY_DN29959_c0_g1_i1	HYSTERO_PHARYNX	HYSTERO_WHOLE_LARVAE	-4.97214	1.19238	0.000247192	0.0117367
TRINITY_DN39584_c2_g3_i8	HYSTERO_PHARYNX	HYSTERO_WHOLE_LARVAE	-4.96618	6.77558	1.09855e-05	0.000968376
TRINITY_DN43056_c4_g5_i1	HYSTERO_PHARYNX	HYSTERO_WHOLE_LARVAE	-4.9588	1.79553	0.000160095	0.00849296
TRINITY_DN30534_c1_g1_i2	HYSTERO_PHARYNX	HYSTERO_WHOLE_LARVAE	-4.94542	2.76415	6.23766e-05	0.00405934
TRINITY_DN36945_c1_g2_i1	HYSTERO_PHARYNX	HYSTERO_WHOLE_LARVAE	-4.94527	0.740724	0.000667444	0.0251616
TRINITY_DN29376_c2_g1_i1	HYSTERO_PHARYNX	HYSTERO_WHOLE_LARVAE	-4.94409	1.12525	0.000135781	0.00747062
TRINITY_DN39038_c0_g2_i2	HYSTERO_PHARYNX	HYSTERO_WHOLE_LARVAE	-4.94157	10.2251	0.0013079	0.040649
TRINITY_DN32835_c0_g1_i1	HYSTERO_PHARYNX	HYSTERO_WHOLE_LARVAE	-4.93792	3.8641	5.10831e-05	0.00343417
TRINITY_DN40912_c0_g1_i1	HYSTERO_PHARYNX	HYSTERO_WHOLE_LARVAE	-4.93561	2.27285	8.35466e-05	0.00511992
TRINITY_DN44021_c6_g11_i1	HYSTERO_PHARYNX	HYSTERO_WHOLE_LARVAE	-4.93322	1.1581	0.00014022	0.00765664
TRINITY_DN39050_c0_g18_i1	HYSTERO_PHARYNX	HYSTERO_WHOLE_LARVAE	-4.93057	3.94016	3.19521e-05	0.00237881
TRINITY_DN44961_c2_g12_i1	HYSTERO_PHARYNX	HYSTERO_WHOLE_LARVAE	-4.9282	0.713569	0.00141943	0.0431268
TRINITY_DN31745_c1_g2_i1	HYSTERO_PHARYNX	HYSTERO_WHOLE_LARVAE	-4.92764	1.15318	0.000601159	0.0232576
TRINITY_DN37308_c5_g17_i1	HYSTERO_PHARYNX	HYSTERO_WHOLE_LARVAE	-4.92576	2.01378	1.83128e-05	0.00148389
TRINITY_DN41877_c5_g17_i4	HYSTERO_PHARYNX	HYSTERO_WHOLE_LARVAE	-4.92425	2.8353	1.18363e-05	0.00102807
TRINITY_DN40511_c0_g2_i1	HYSTERO_PHARYNX	HYSTERO_WHOLE_LARVAE	-4.92082	0.721398	0.00158554	0.0466095
TRINITY_DN44786_c10_g1_i1	HYSTERO_PHARYNX	HYSTERO_WHOLE_LARVAE	-4.91992	1.14664	0.000289508	0.0132254
TRINITY_DN26623_c0_g1_i1	HYSTERO_PHARYNX	HYSTERO_WHOLE_LARVAE	-4.9097	1.52855	0.000449044	0.0184323
TRINITY_DN36943_c1_g1_i1	HYSTERO_PHARYNX	HYSTERO_WHOLE_LARVAE	-4.90616	10.668	8.41196e-08	1.62605e-05
TRINITY_DN36064_c0_g24_i1	HYSTERO_PHARYNX	HYSTERO_WHOLE_LARVAE	-4.90446	1.70053	0.000127008	0.00713251
TRINITY_DN42146_c1_g13_i1	HYSTERO_PHARYNX	HYSTERO_WHOLE_LARVAE	-4.90395	3.55649	6.46273e-07	9.35559e-05
TRINITY_DN37075_c0_g1_i8	HYSTERO_PHARYNX	HYSTERO_WHOLE_LARVAE	-4.90353	2.67244	0.000242721	0.0116506
TRINITY_DN43042_c0_g1_i1	HYSTERO_PHARYNX	HYSTERO_WHOLE_LARVAE	-4.89777	2.77174	7.55287e-05	0.00472638
TRINITY_DN16325_c0_g1_i1	HYSTERO_PHARYNX	HYSTERO_WHOLE_LARVAE	-4.89298	0.615182	0.00100119	0.0335689
TRINITY_DN44571_c15_g1_i1	HYSTERO_PHARYNX	HYSTERO_WHOLE_LARVAE	-4.89031	0.67983	0.00160244	0.0469368
TRINITY_DN44627_c1_g4_i1	HYSTERO_PHARYNX	HYSTERO_WHOLE_LARVAE	-4.8868	2.02387	0.000183954	0.009488
TRINITY_DN43768_c0_g5_i1	HYSTERO_PHARYNX	HYSTERO_WHOLE_LARVAE	-4.88576	2.47974	5.58424e-05	0.00370405
TRINITY_DN44063_c14_g3_i1	HYSTERO_PHARYNX	HYSTERO_WHOLE_LARVAE	-4.88433	7.81054	3.50975e-06	0.000390163
TRINITY_DN40318_c0_g6_i1	HYSTERO_PHARYNX	HYSTERO_WHOLE_LARVAE	-4.88101	1.72539	0.000317954	0.0141746
TRINITY_DN42890_c0_g4_i1	HYSTERO_PHARYNX	HYSTERO_WHOLE_LARVAE	-4.87855	0.67049	0.00142811	0.0432612
TRINITY_DN36943_c1_g2_i2	HYSTERO_PHARYNX	HYSTERO_WHOLE_LARVAE	-4.87689	1.76484	8.55922e-05	0.00520304
TRINITY_DN44184_c5_g15_i1	HYSTERO_PHARYNX	HYSTERO_WHOLE_LARVAE	-4.87419	0.699928	0.00138284	0.0423319
TRINITY_DN41168_c0_g1_i2	HYSTERO_PHARYNX	HYSTERO_WHOLE_LARVAE	-4.87194	3.03736	4.01254e-05	0.00283723
TRINITY_DN38225_c0_g1_i3	HYSTERO_PHARYNX	HYSTERO_WHOLE_LARVAE	-4.86805	1.76996	0.000197984	0.0099979
TRINITY_DN43192_c2_g9_i7	HYSTERO_PHARYNX	HYSTERO_WHOLE_LARVAE	-4.8614	6.21495	3.39937e-05	0.00247517
TRINITY_DN31181_c0_g2_i3	HYSTERO_PHARYNX	HYSTERO_WHOLE_LARVAE	-4.84737	1.0836	0.000432526	0.0178329
TRINITY_DN43942_c1_g2_i1	HYSTERO_PHARYNX	HYSTERO_WHOLE_LARVAE	-4.84565	3.62571	4.05259e-05	0.00285403
TRINITY_DN40318_c0_g11_i2	HYSTERO_PHARYNX	HYSTERO_WHOLE_LARVAE	-4.84211	3.7571	2.38801e-05	0.00185857
TRINITY_DN41903_c3_g4_i1	HYSTERO_PHARYNX	HYSTERO_WHOLE_LARVAE	-4.83575	3.4559	1.77993e-05	0.00144938
TRINITY_DN44063_c14_g2_i2	HYSTERO_PHARYNX	HYSTERO_WHOLE_LARVAE	-4.83564	11.208	1.34257e-06	0.000173186
TRINITY_DN43380_c0_g22_i1	HYSTERO_PHARYNX	HYSTERO_WHOLE_LARVAE	-4.8338	2.60236	1.0613e-05	0.000941932
TRINITY_DN28822_c0_g2_i1	HYSTERO_PHARYNX	HYSTERO_WHOLE_LARVAE	-4.8326	2.3583	0.000197134	0.00997043
TRINITY_DN32773_c0_g3_i1	HYSTERO_PHARYNX	HYSTERO_WHOLE_LARVAE	-4.83026	1.09526	0.000410731	0.0171734
TRINITY_DN39450_c4_g6_i1	HYSTERO_PHARYNX	HYSTERO_WHOLE_LARVAE	-4.82919	8.48661	1.12153e-05	0.000985966
TRINITY_DN40081_c1_g10_i1	HYSTERO_PHARYNX	HYSTERO_WHOLE_LARVAE	-4.82487	1.77445	0.000315183	0.0141016
TRINITY_DN37370_c0_g1_i1	HYSTERO_PHARYNX	HYSTERO_WHOLE_LARVAE	-4.82408	3.85762	1.32799e-07	2.39289e-05
TRINITY_DN41672_c0_g2_i1	HYSTERO_PHARYNX	HYSTERO_WHOLE_LARVAE	-4.82317	1.4512	0.000495095	0.0198718
TRINITY_DN41606_c1_g7_i2	HYSTERO_PHARYNX	HYSTERO_WHOLE_LARVAE	-4.82153	1.6721	0.000175569	0.00920121
TRINITY_DN44063_c14_g2_i3	HYSTERO_PHARYNX	HYSTERO_WHOLE_LARVAE	-4.81917	14.2462	5.91822e-07	8.78201e-05
TRINITY_DN36468_c0_g1_i1	HYSTERO_PHARYNX	HYSTERO_WHOLE_LARVAE	-4.81575	6.91739	5.98717e-06	0.000592739
TRINITY_DN42924_c0_g1_i2	HYSTERO_PHARYNX	HYSTERO_WHOLE_LARVAE	-4.81122	7.18559	6.11315e-09	1.62543e-06
TRINITY_DN37627_c8_g1_i5	HYSTERO_PHARYNX	HYSTERO_WHOLE_LARVAE	-4.81014	0.647126	0.00160768	0.0470694
TRINITY_DN43661_c2_g6_i1	HYSTERO_PHARYNX	HYSTERO_WHOLE_LARVAE	-4.80819	2.33445	0.000142523	0.00773697
TRINITY_DN45049_c3_g8_i1	HYSTERO_PHARYNX	HYSTERO_WHOLE_LARVAE	-4.80748	1.95195	0.000264978	0.0124119
TRINITY_DN44028_c0_g11_i1	HYSTERO_PHARYNX	HYSTERO_WHOLE_LARVAE	-4.80216	5.23083	1.09403e-08	2.74108e-06
TRINITY_DN44744_c11_g1_i1	HYSTERO_PHARYNX	HYSTERO_WHOLE_LARVAE	-4.80095	11.6507	1.9319e-10	7.72086e-08
TRINITY_DN36511_c0_g1_i7	HYSTERO_PHARYNX	HYSTERO_WHOLE_LARVAE	-4.79991	3.76118	2.22001e-06	0.000265842
TRINITY_DN42503_c0_g8_i1	HYSTERO_PHARYNX	HYSTERO_WHOLE_LARVAE	-4.79809	1.65071	0.00020198	0.0101544
TRINITY_DN30179_c0_g2_i3	HYSTERO_PHARYNX	HYSTERO_WHOLE_LARVAE	-4.79712	1.04676	0.00141621	0.0430884
TRINITY_DN39047_c0_g6_i13	HYSTERO_PHARYNX	HYSTERO_WHOLE_LARVAE	-4.789	1.07673	0.000832555	0.0293163
TRINITY_DN45049_c3_g6_i1	HYSTERO_PHARYNX	HYSTERO_WHOLE_LARVAE	-4.78556	3.81287	6.06599e-06	0.000596013
TRINITY_DN40996_c0_g11_i1	HYSTERO_PHARYNX	HYSTERO_WHOLE_LARVAE	-4.78435	1.90476	3.16326e-05	0.00235772
TRINITY_DN41748_c4_g9_i1	HYSTERO_PHARYNX	HYSTERO_WHOLE_LARVAE	-4.77997	2.86296	0.00022121	0.010843
TRINITY_DN41615_c0_g4_i2	HYSTERO_PHARYNX	HYSTERO_WHOLE_LARVAE	-4.77896	2.88738	0.000116096	0.00667507
TRINITY_DN43091_c0_g2_i1	HYSTERO_PHARYNX	HYSTERO_WHOLE_LARVAE	-4.77509	4.59906	3.32184e-07	5.38295e-05
TRINITY_DN43128_c0_g2_i1	HYSTERO_PHARYNX	HYSTERO_WHOLE_LARVAE	-4.7741	6.404	1.06132e-05	0.000941932
TRINITY_DN42428_c0_g14_i4	HYSTERO_PHARYNX	HYSTERO_WHOLE_LARVAE	-4.77346	1.3558	0.000415064	0.0172977
TRINITY_DN35623_c0_g1_i3	HYSTERO_PHARYNX	HYSTERO_WHOLE_LARVAE	-4.77231	2.60692	0.000194436	0.00987229
TRINITY_DN35047_c0_g1_i5	HYSTERO_PHARYNX	HYSTERO_WHOLE_LARVAE	-4.76922	1.62555	0.000344851	0.0150871
TRINITY_DN33601_c0_g1_i1	HYSTERO_PHARYNX	HYSTERO_WHOLE_LARVAE	-4.76289	1.63817	4.82223e-05	0.00326883
TRINITY_DN37075_c0_g1_i7	HYSTERO_PHARYNX	HYSTERO_WHOLE_LARVAE	-4.76223	2.64504	0.000151716	0.00812096
TRINITY_DN32832_c1_g3_i2	HYSTERO_PHARYNX	HYSTERO_WHOLE_LARVAE	-4.76144	1.82646	0.000116847	0.00669461
TRINITY_DN45054_c3_g1_i2	HYSTERO_PHARYNX	HYSTERO_WHOLE_LARVAE	-4.76064	6.18536	5.42534e-08	1.10791e-05
TRINITY_DN37855_c1_g1_i4	HYSTERO_PHARYNX	HYSTERO_WHOLE_LARVAE	-4.7584	2.07938	7.9128e-05	0.00491385
TRINITY_DN41465_c0_g3_i2	HYSTERO_PHARYNX	HYSTERO_WHOLE_LARVAE	-4.75422	4.51073	0.000240886	0.0115987
TRINITY_DN42146_c1_g8_i1	HYSTERO_PHARYNX	HYSTERO_WHOLE_LARVAE	-4.75379	1.59898	3.56328e-05	0.00257914
TRINITY_DN40138_c3_g14_i1	HYSTERO_PHARYNX	HYSTERO_WHOLE_LARVAE	-4.74661	1.34457	0.000432003	0.0178226
TRINITY_DN42627_c0_g11_i6	HYSTERO_PHARYNX	HYSTERO_WHOLE_LARVAE	-4.74318	1.36585	0.000471642	0.0191249
TRINITY_DN44882_c1_g1_i1	HYSTERO_PHARYNX	HYSTERO_WHOLE_LARVAE	-4.73828	3.03822	0.000221593	0.0108536
TRINITY_DN41432_c0_g2_i1	HYSTERO_PHARYNX	HYSTERO_WHOLE_LARVAE	-4.73084	4.2892	6.03363e-06	0.000593793
TRINITY_DN44255_c0_g18_i1	HYSTERO_PHARYNX	HYSTERO_WHOLE_LARVAE	-4.72625	0.980511	0.000459709	0.0187576
TRINITY_DN43670_c1_g3_i1	HYSTERO_PHARYNX	HYSTERO_WHOLE_LARVAE	-4.7181	1.01798	0.0015408	0.0455997
TRINITY_DN44063_c14_g4_i1	HYSTERO_PHARYNX	HYSTERO_WHOLE_LARVAE	-4.71669	6.2328	0.000176883	0.0092403
TRINITY_DN44994_c3_g9_i1	HYSTERO_PHARYNX	HYSTERO_WHOLE_LARVAE	-4.70862	0.965305	0.000488633	0.0196367
TRINITY_DN41615_c0_g10_i1	HYSTERO_PHARYNX	HYSTERO_WHOLE_LARVAE	-4.70668	1.77733	0.000105832	0.0061776
TRINITY_DN31959_c1_g1_i1	HYSTERO_PHARYNX	HYSTERO_WHOLE_LARVAE	-4.70291	1.56571	0.000288976	0.0132104
TRINITY_DN44071_c4_g7_i11	HYSTERO_PHARYNX	HYSTERO_WHOLE_LARVAE	-4.70284	2.16711	0.000393229	0.0166447
TRINITY_DN42958_c0_g1_i2	HYSTERO_PHARYNX	HYSTERO_WHOLE_LARVAE	-4.69539	8.32302	1.63755e-07	2.87533e-05
TRINITY_DN42805_c6_g1_i2	HYSTERO_PHARYNX	HYSTERO_WHOLE_LARVAE	-4.69072	3.09715	5.10172e-06	0.000520096
TRINITY_DN41877_c5_g6_i1	HYSTERO_PHARYNX	HYSTERO_WHOLE_LARVAE	-4.68763	3.32366	0.00039455	0.0166681
TRINITY_DN40661_c8_g4_i4	HYSTERO_PHARYNX	HYSTERO_WHOLE_LARVAE	-4.68682	3.85926	0.000355565	0.0154431
TRINITY_DN38141_c0_g4_i3	HYSTERO_PHARYNX	HYSTERO_WHOLE_LARVAE	-4.67871	2.15937	6.25475e-05	0.00406286
TRINITY_DN43358_c3_g1_i1	HYSTERO_PHARYNX	HYSTERO_WHOLE_LARVAE	-4.67667	3.75634	5.51586e-06	0.000555363
TRINITY_DN43565_c6_g11_i1	HYSTERO_PHARYNX	HYSTERO_WHOLE_LARVAE	-4.66721	0.929473	0.000743332	0.0272345
TRINITY_DN40937_c0_g6_i2	HYSTERO_PHARYNX	HYSTERO_WHOLE_LARVAE	-4.6666	1.26233	0.000631001	0.0240804
TRINITY_DN39038_c0_g2_i1	HYSTERO_PHARYNX	HYSTERO_WHOLE_LARVAE	-4.66514	7.57877	6.64622e-07	9.57864e-05
TRINITY_DN39802_c1_g6_i1	HYSTERO_PHARYNX	HYSTERO_WHOLE_LARVAE	-4.66206	3.63398	0.000385234	0.0164402
TRINITY_DN38972_c3_g3_i2	HYSTERO_PHARYNX	HYSTERO_WHOLE_LARVAE	-4.65949	2.61864	6.58028e-05	0.00421494
TRINITY_DN40978_c0_g15_i1	HYSTERO_PHARYNX	HYSTERO_WHOLE_LARVAE	-4.65673	0.921499	0.000559271	0.0219341
TRINITY_DN42958_c0_g1_i1	HYSTERO_PHARYNX	HYSTERO_WHOLE_LARVAE	-4.65505	8.46885	4.6441e-06	0.000480971
TRINITY_DN42051_c1_g1_i1	HYSTERO_PHARYNX	HYSTERO_WHOLE_LARVAE	-4.65401	7.87062	0.000116405	0.00668243
TRINITY_DN45042_c16_g1_i4	HYSTERO_PHARYNX	HYSTERO_WHOLE_LARVAE	-4.65318	0.917595	0.00101108	0.0337595
TRINITY_DN13862_c0_g1_i1	HYSTERO_PHARYNX	HYSTERO_WHOLE_LARVAE	-4.6479	2.82502	4.10465e-05	0.00288271
TRINITY_DN28005_c0_g1_i1	HYSTERO_PHARYNX	HYSTERO_WHOLE_LARVAE	-4.64526	1.5732	0.000726642	0.0268039
TRINITY_DN37789_c0_g3_i1	HYSTERO_PHARYNX	HYSTERO_WHOLE_LARVAE	-4.64323	2.86166	0.000355669	0.0154431
TRINITY_DN44793_c0_g13_i2	HYSTERO_PHARYNX	HYSTERO_WHOLE_LARVAE	-4.63851	3.11404	5.12046e-05	0.00343878
TRINITY_DN36820_c0_g1_i4	HYSTERO_PHARYNX	HYSTERO_WHOLE_LARVAE	-4.63631	0.947403	0.0014743	0.0442378
TRINITY_DN52523_c0_g1_i1	HYSTERO_PHARYNX	HYSTERO_WHOLE_LARVAE	-4.62696	0.432282	0.00096844	0.0327895
TRINITY_DN35637_c0_g1_i1	HYSTERO_PHARYNX	HYSTERO_WHOLE_LARVAE	-4.623	2.88086	1.76461e-05	0.0014405
TRINITY_DN44028_c0_g5_i1	HYSTERO_PHARYNX	HYSTERO_WHOLE_LARVAE	-4.62031	4.63205	6.82269e-06	0.000658445
TRINITY_DN35152_c0_g5_i1	HYSTERO_PHARYNX	HYSTERO_WHOLE_LARVAE	-4.61307	2.12324	4.25052e-05	0.00296458
TRINITY_DN43617_c0_g2_i5	HYSTERO_PHARYNX	HYSTERO_WHOLE_LARVAE	-4.61141	0.882479	0.000800088	0.0285903
TRINITY_DN43238_c1_g3_i3	HYSTERO_PHARYNX	HYSTERO_WHOLE_LARVAE	-4.60811	1.18383	0.00133902	0.0413599
TRINITY_DN38206_c1_g1_i2	HYSTERO_PHARYNX	HYSTERO_WHOLE_LARVAE	-4.6078	6.40695	2.04112e-09	6.2719e-07
TRINITY_DN37793_c1_g7_i1	HYSTERO_PHARYNX	HYSTERO_WHOLE_LARVAE	-4.60772	2.07968	0.000294009	0.0133654
TRINITY_DN42096_c1_g3_i13	HYSTERO_PHARYNX	HYSTERO_WHOLE_LARVAE	-4.60566	4.06821	0.000121231	0.00688525
TRINITY_DN45049_c3_g2_i1	HYSTERO_PHARYNX	HYSTERO_WHOLE_LARVAE	-4.60442	4.9105	0.000168313	0.0088709
TRINITY_DN38884_c0_g1_i5	HYSTERO_PHARYNX	HYSTERO_WHOLE_LARVAE	-4.60383	0.876306	0.000744567	0.0272644
TRINITY_DN34247_c1_g1_i1	HYSTERO_PHARYNX	HYSTERO_WHOLE_LARVAE	-4.60148	1.20581	0.00107387	0.0353549
TRINITY_DN43678_c7_g4_i1	HYSTERO_PHARYNX	HYSTERO_WHOLE_LARVAE	-4.59968	3.14563	1.78869e-05	0.00145469
TRINITY_DN31627_c0_g2_i1	HYSTERO_PHARYNX	HYSTERO_WHOLE_LARVAE	-4.59567	1.76304	0.000782743	0.0281403
TRINITY_DN43947_c8_g14_i1	HYSTERO_PHARYNX	HYSTERO_WHOLE_LARVAE	-4.59483	3.40296	0.000641949	0.0243982
TRINITY_DN28703_c0_g3_i2	HYSTERO_PHARYNX	HYSTERO_WHOLE_LARVAE	-4.59452	3.72381	4.10316e-06	0.000436039
TRINITY_DN41119_c0_g1_i3	HYSTERO_PHARYNX	HYSTERO_WHOLE_LARVAE	-4.59023	1.21902	0.000291961	0.0133094
TRINITY_DN27411_c1_g3_i3	HYSTERO_PHARYNX	HYSTERO_WHOLE_LARVAE	-4.58956	1.24883	0.00144493	0.0436379
TRINITY_DN39584_c2_g3_i1	HYSTERO_PHARYNX	HYSTERO_WHOLE_LARVAE	-4.5845	2.19865	0.000255067	0.0120667
TRINITY_DN36737_c1_g2_i1	HYSTERO_PHARYNX	HYSTERO_WHOLE_LARVAE	-4.58353	1.24172	0.000931789	0.031902
TRINITY_DN36322_c1_g1_i17	HYSTERO_PHARYNX	HYSTERO_WHOLE_LARVAE	-4.58213	2.80949	0.00030079	0.0136226
TRINITY_DN39865_c0_g1_i3	HYSTERO_PHARYNX	HYSTERO_WHOLE_LARVAE	-4.58186	2.35093	0.000464841	0.0189376
TRINITY_DN43399_c0_g11_i2	HYSTERO_PHARYNX	HYSTERO_WHOLE_LARVAE	-4.57917	1.23811	0.00104218	0.0345675
TRINITY_DN40274_c1_g2_i1	HYSTERO_PHARYNX	HYSTERO_WHOLE_LARVAE	-4.57863	2.27128	0.000141414	0.00769717
TRINITY_DN21384_c0_g1_i1	HYSTERO_PHARYNX	HYSTERO_WHOLE_LARVAE	-4.57149	6.13556	1.08126e-05	0.000955721
TRINITY_DN34590_c0_g1_i3	HYSTERO_PHARYNX	HYSTERO_WHOLE_LARVAE	-4.56882	2.589	0.000109625	0.00636478
TRINITY_DN44597_c6_g1_i1	HYSTERO_PHARYNX	HYSTERO_WHOLE_LARVAE	-4.55864	7.54987	4.96514e-11	2.24614e-08
TRINITY_DN39584_c2_g4_i2	HYSTERO_PHARYNX	HYSTERO_WHOLE_LARVAE	-4.5469	3.32339	1.97237e-05	0.00157846
TRINITY_DN39325_c1_g4_i1	HYSTERO_PHARYNX	HYSTERO_WHOLE_LARVAE	-4.54077	1.84602	0.000409359	0.0171358
TRINITY_DN42622_c2_g1_i1	HYSTERO_PHARYNX	HYSTERO_WHOLE_LARVAE	-4.53168	0.815855	0.000981856	0.0331104
TRINITY_DN34344_c0_g1_i1	HYSTERO_PHARYNX	HYSTERO_WHOLE_LARVAE	-4.52999	2.19978	5.60472e-05	0.00370405
TRINITY_DN40978_c0_g12_i1	HYSTERO_PHARYNX	HYSTERO_WHOLE_LARVAE	-4.52685	1.14192	0.000784179	0.0281453
TRINITY_DN40027_c3_g5_i1	HYSTERO_PHARYNX	HYSTERO_WHOLE_LARVAE	-4.52563	1.63595	0.00062565	0.0239464
TRINITY_DN29312_c0_g2_i1	HYSTERO_PHARYNX	HYSTERO_WHOLE_LARVAE	-4.52046	2.49136	0.000143202	0.00776736
TRINITY_DN44071_c4_g7_i3	HYSTERO_PHARYNX	HYSTERO_WHOLE_LARVAE	-4.51499	3.77451	1.44559e-05	0.00121982
TRINITY_DN32141_c0_g2_i2	HYSTERO_PHARYNX	HYSTERO_WHOLE_LARVAE	-4.51362	9.0931	7.55244e-06	0.000717185
TRINITY_DN14874_c0_g2_i1	HYSTERO_PHARYNX	HYSTERO_WHOLE_LARVAE	-4.50494	1.12258	0.000916621	0.0314768
TRINITY_DN42567_c0_g17_i1	HYSTERO_PHARYNX	HYSTERO_WHOLE_LARVAE	-4.50459	6.42892	3.32348e-05	0.0024326
TRINITY_DN39450_c4_g8_i3	HYSTERO_PHARYNX	HYSTERO_WHOLE_LARVAE	-4.50396	8.52764	2.76487e-06	0.000320483
TRINITY_DN38886_c0_g1_i14	HYSTERO_PHARYNX	HYSTERO_WHOLE_LARVAE	-4.50315	2.60986	0.0010312	0.0342733
TRINITY_DN29559_c0_g1_i1	HYSTERO_PHARYNX	HYSTERO_WHOLE_LARVAE	-4.49825	2.67931	5.15514e-05	0.00345851
TRINITY_DN26867_c0_g1_i4	HYSTERO_PHARYNX	HYSTERO_WHOLE_LARVAE	-4.49825	1.11721	0.00098908	0.0332636
TRINITY_DN30800_c0_g1_i1	HYSTERO_PHARYNX	HYSTERO_WHOLE_LARVAE	-4.49808	5.42496	1.48206e-05	0.00124095
TRINITY_DN43855_c1_g6_i1	HYSTERO_PHARYNX	HYSTERO_WHOLE_LARVAE	-4.49465	1.60841	0.000642772	0.0244123
TRINITY_DN43678_c7_g1_i1	HYSTERO_PHARYNX	HYSTERO_WHOLE_LARVAE	-4.49406	4.6146	3.3913e-05	0.00247517
TRINITY_DN39038_c0_g2_i3	HYSTERO_PHARYNX	HYSTERO_WHOLE_LARVAE	-4.49186	9.27561	5.07545e-09	1.38339e-06
TRINITY_DN43258_c0_g3_i6	HYSTERO_PHARYNX	HYSTERO_WHOLE_LARVAE	-4.49171	1.80977	0.00019754	0.0099832
TRINITY_DN34258_c2_g5_i1	HYSTERO_PHARYNX	HYSTERO_WHOLE_LARVAE	-4.48929	2.41264	0.00167481	0.0484269
TRINITY_DN31181_c0_g6_i2	HYSTERO_PHARYNX	HYSTERO_WHOLE_LARVAE	-4.48844	1.37652	0.000884168	0.0305881
TRINITY_DN43091_c0_g4_i1	HYSTERO_PHARYNX	HYSTERO_WHOLE_LARVAE	-4.48833	1.86827	0.000685794	0.0256309
TRINITY_DN43054_c1_g2_i3	HYSTERO_PHARYNX	HYSTERO_WHOLE_LARVAE	-4.48738	4.34249	1.0294e-05	0.000923669
TRINITY_DN29399_c0_g3_i1	HYSTERO_PHARYNX	HYSTERO_WHOLE_LARVAE	-4.48142	1.10212	0.00131613	0.0408235
TRINITY_DN42567_c0_g5_i1	HYSTERO_PHARYNX	HYSTERO_WHOLE_LARVAE	-4.47643	1.40885	0.000276054	0.0127265
TRINITY_DN42126_c2_g4_i4	HYSTERO_PHARYNX	HYSTERO_WHOLE_LARVAE	-4.47372	1.36361	0.000959871	0.0326181
TRINITY_DN34797_c1_g1_i2	HYSTERO_PHARYNX	HYSTERO_WHOLE_LARVAE	-4.47267	5.92578	6.33246e-09	1.6701e-06
TRINITY_DN34233_c0_g1_i2	HYSTERO_PHARYNX	HYSTERO_WHOLE_LARVAE	-4.45878	1.84257	0.000897727	0.0309346
TRINITY_DN29312_c0_g3_i1	HYSTERO_PHARYNX	HYSTERO_WHOLE_LARVAE	-4.45834	1.06851	0.000497711	0.01994
TRINITY_DN42339_c1_g4_i1	HYSTERO_PHARYNX	HYSTERO_WHOLE_LARVAE	-4.45711	0.75389	0.00141426	0.0430511
TRINITY_DN43067_c1_g2_i1	HYSTERO_PHARYNX	HYSTERO_WHOLE_LARVAE	-4.44902	1.07462	0.0012268	0.0387572
TRINITY_DN36945_c1_g6_i1	HYSTERO_PHARYNX	HYSTERO_WHOLE_LARVAE	-4.44812	1.37224	0.000253595	0.0120145
TRINITY_DN34714_c0_g1_i1	HYSTERO_PHARYNX	HYSTERO_WHOLE_LARVAE	-4.4475	3.63412	1.17888e-05	0.00102531
TRINITY_DN37030_c6_g13_i1	HYSTERO_PHARYNX	HYSTERO_WHOLE_LARVAE	-4.44331	1.0937	0.000731238	0.0269429
TRINITY_DN43170_c2_g16_i1	HYSTERO_PHARYNX	HYSTERO_WHOLE_LARVAE	-4.43651	1.92481	0.00140366	0.0427883
TRINITY_DN29026_c0_g1_i1	HYSTERO_PHARYNX	HYSTERO_WHOLE_LARVAE	-4.43611	0.737479	0.00156252	0.046125
TRINITY_DN43768_c0_g4_i2	HYSTERO_PHARYNX	HYSTERO_WHOLE_LARVAE	-4.43587	5.2491	0.000274742	0.0127061
TRINITY_DN44063_c14_g6_i1	HYSTERO_PHARYNX	HYSTERO_WHOLE_LARVAE	-4.41826	9.29933	1.14953e-05	0.00100921
TRINITY_DN44097_c2_g2_i3	HYSTERO_PHARYNX	HYSTERO_WHOLE_LARVAE	-4.41623	1.31363	0.0010435	0.0345729
TRINITY_DN33051_c1_g1_i8	HYSTERO_PHARYNX	HYSTERO_WHOLE_LARVAE	-4.41189	2.65238	6.70954e-05	0.00426419
TRINITY_DN44063_c14_g8_i2	HYSTERO_PHARYNX	HYSTERO_WHOLE_LARVAE	-4.4096	9.42922	0.000213157	0.0105797
TRINITY_DN36831_c1_g10_i1	HYSTERO_PHARYNX	HYSTERO_WHOLE_LARVAE	-4.39588	2.81456	0.000713607	0.0263828
TRINITY_DN43947_c8_g4_i4	HYSTERO_PHARYNX	HYSTERO_WHOLE_LARVAE	-4.39294	2.24507	0.000244555	0.0116825
TRINITY_DN34267_c0_g18_i2	HYSTERO_PHARYNX	HYSTERO_WHOLE_LARVAE	-4.39202	3.15962	9.5547e-05	0.00571532
TRINITY_DN43063_c12_g5_i1	HYSTERO_PHARYNX	HYSTERO_WHOLE_LARVAE	-4.39165	6.37315	0.000148489	0.00798761
TRINITY_DN43855_c1_g5_i1	HYSTERO_PHARYNX	HYSTERO_WHOLE_LARVAE	-4.38958	2.085	0.000361238	0.0156463
TRINITY_DN39403_c1_g1_i1	HYSTERO_PHARYNX	HYSTERO_WHOLE_LARVAE	-4.37787	3.61503	1.16767e-05	0.00101692
TRINITY_DN42910_c4_g5_i4	HYSTERO_PHARYNX	HYSTERO_WHOLE_LARVAE	-4.36947	5.12068	4.98918e-05	0.00336544
TRINITY_DN37594_c0_g4_i1	HYSTERO_PHARYNX	HYSTERO_WHOLE_LARVAE	-4.36298	1.00153	0.00166366	0.048167
TRINITY_DN32246_c0_g2_i1	HYSTERO_PHARYNX	HYSTERO_WHOLE_LARVAE	-4.3593	2.1488	0.000872633	0.0303178
TRINITY_DN44238_c1_g9_i1	HYSTERO_PHARYNX	HYSTERO_WHOLE_LARVAE	-4.35711	1.01939	0.000557024	0.0218723
TRINITY_DN22990_c1_g2_i1	HYSTERO_PHARYNX	HYSTERO_WHOLE_LARVAE	-4.35665	5.91204	0.000126491	0.0071096
TRINITY_DN13061_c0_g1_i1	HYSTERO_PHARYNX	HYSTERO_WHOLE_LARVAE	-4.3557	1.92449	0.000656339	0.0247717
TRINITY_DN37099_c0_g1_i1	HYSTERO_PHARYNX	HYSTERO_WHOLE_LARVAE	-4.35276	2.99723	5.27264e-05	0.00352283
TRINITY_DN37789_c0_g1_i1	HYSTERO_PHARYNX	HYSTERO_WHOLE_LARVAE	-4.34589	6.35995	2.88673e-09	8.39511e-07
TRINITY_DN28444_c1_g6_i1	HYSTERO_PHARYNX	HYSTERO_WHOLE_LARVAE	-4.34203	3.19474	0.000541262	0.0213306
TRINITY_DN44548_c3_g9_i1	HYSTERO_PHARYNX	HYSTERO_WHOLE_LARVAE	-4.33717	4.61414	4.34021e-05	0.00301422
TRINITY_DN30023_c0_g1_i1	HYSTERO_PHARYNX	HYSTERO_WHOLE_LARVAE	-4.33703	1.46946	0.00168093	0.0484732
TRINITY_DN42567_c0_g4_i2	HYSTERO_PHARYNX	HYSTERO_WHOLE_LARVAE	-4.33469	2.06288	0.000852737	0.0298174
TRINITY_DN36749_c0_g2_i1	HYSTERO_PHARYNX	HYSTERO_WHOLE_LARVAE	-4.33406	1.25271	0.00064755	0.0245116
TRINITY_DN43567_c8_g2_i2	HYSTERO_PHARYNX	HYSTERO_WHOLE_LARVAE	-4.33241	1.66004	0.000982527	0.0331116
TRINITY_DN43865_c4_g1_i1	HYSTERO_PHARYNX	HYSTERO_WHOLE_LARVAE	-4.32541	5.04447	2.28912e-08	5.23229e-06
TRINITY_DN45049_c3_g6_i2	HYSTERO_PHARYNX	HYSTERO_WHOLE_LARVAE	-4.32482	7.81764	6.26302e-05	0.00406286
TRINITY_DN27619_c0_g1_i1	HYSTERO_PHARYNX	HYSTERO_WHOLE_LARVAE	-4.32409	0.96992	0.00142716	0.0432612
TRINITY_DN26481_c0_g1_i1	HYSTERO_PHARYNX	HYSTERO_WHOLE_LARVAE	-4.32285	1.54001	0.000333553	0.0147113
TRINITY_DN21094_c0_g2_i1	HYSTERO_PHARYNX	HYSTERO_WHOLE_LARVAE	-4.31482	5.40488	0.000103262	0.0060493
TRINITY_DN37789_c0_g3_i2	HYSTERO_PHARYNX	HYSTERO_WHOLE_LARVAE	-4.31317	0.996737	0.00136044	0.0418778
TRINITY_DN40027_c3_g7_i1	HYSTERO_PHARYNX	HYSTERO_WHOLE_LARVAE	-4.3106	2.00266	0.000216948	0.010706
TRINITY_DN26426_c0_g1_i1	HYSTERO_PHARYNX	HYSTERO_WHOLE_LARVAE	-4.3104	1.7091	0.000846035	0.0296787
TRINITY_DN41083_c5_g1_i4	HYSTERO_PHARYNX	HYSTERO_WHOLE_LARVAE	-4.30865	2.00867	0.000207878	0.0104098
TRINITY_DN44063_c14_g8_i1	HYSTERO_PHARYNX	HYSTERO_WHOLE_LARVAE	-4.29803	8.44559	8.1065e-05	0.00500551
TRINITY_DN42827_c2_g1_i4	HYSTERO_PHARYNX	HYSTERO_WHOLE_LARVAE	-4.29444	3.4517	5.9928e-05	0.00392351
TRINITY_DN41250_c7_g5_i1	HYSTERO_PHARYNX	HYSTERO_WHOLE_LARVAE	-4.29306	3.03856	0.000122487	0.00695049
TRINITY_DN40850_c0_g4_i1	HYSTERO_PHARYNX	HYSTERO_WHOLE_LARVAE	-4.28902	2.08432	0.00119846	0.0381579
TRINITY_DN44755_c13_g6_i1	HYSTERO_PHARYNX	HYSTERO_WHOLE_LARVAE	-4.28895	6.55618	0.000320612	0.0142662
TRINITY_DN44096_c0_g1_i1	HYSTERO_PHARYNX	HYSTERO_WHOLE_LARVAE	-4.28688	4.03677	3.66611e-06	0.000404097
TRINITY_DN43435_c3_g3_i1	HYSTERO_PHARYNX	HYSTERO_WHOLE_LARVAE	-4.28538	1.45434	0.000400051	0.0168567
TRINITY_DN44184_c5_g26_i1	HYSTERO_PHARYNX	HYSTERO_WHOLE_LARVAE	-4.28019	1.63949	0.000343996	0.0150699
TRINITY_DN41648_c0_g2_i5	HYSTERO_PHARYNX	HYSTERO_WHOLE_LARVAE	-4.27999	2.20273	0.000826249	0.0291989
TRINITY_DN43639_c1_g2_i3	HYSTERO_PHARYNX	HYSTERO_WHOLE_LARVAE	-4.27966	6.42861	0.000315402	0.0141017
TRINITY_DN41372_c5_g2_i1	HYSTERO_PHARYNX	HYSTERO_WHOLE_LARVAE	-4.27961	2.86722	0.000287054	0.0131687
TRINITY_DN43680_c3_g6_i1	HYSTERO_PHARYNX	HYSTERO_WHOLE_LARVAE	-4.27831	1.61229	0.00120743	0.0382938
TRINITY_DN32098_c1_g1_i3	HYSTERO_PHARYNX	HYSTERO_WHOLE_LARVAE	-4.27671	1.28703	0.001646	0.0478258
TRINITY_DN44555_c0_g5_i1	HYSTERO_PHARYNX	HYSTERO_WHOLE_LARVAE	-4.27631	0.940282	0.000780675	0.0280826
TRINITY_DN37672_c0_g1_i14	HYSTERO_PHARYNX	HYSTERO_WHOLE_LARVAE	-4.26805	2.43777	9.81143e-05	0.00582631
TRINITY_DN32954_c0_g3_i3	HYSTERO_PHARYNX	HYSTERO_WHOLE_LARVAE	-4.25024	1.45292	0.00103887	0.0344928
TRINITY_DN38112_c0_g1_i1	HYSTERO_PHARYNX	HYSTERO_WHOLE_LARVAE	-4.24586	6.28272	5.38598e-06	0.000544812
TRINITY_DN21108_c0_g1_i1	HYSTERO_PHARYNX	HYSTERO_WHOLE_LARVAE	-4.2336	1.42936	0.000645625	0.0244912
TRINITY_DN42120_c2_g12_i1	HYSTERO_PHARYNX	HYSTERO_WHOLE_LARVAE	-4.23241	5.48576	1.57718e-05	0.00130384
TRINITY_DN40050_c6_g9_i7	HYSTERO_PHARYNX	HYSTERO_WHOLE_LARVAE	-4.22873	2.47953	0.00133127	0.0411446
TRINITY_DN43063_c12_g5_i3	HYSTERO_PHARYNX	HYSTERO_WHOLE_LARVAE	-4.22659	8.84385	2.82224e-05	0.00216039
TRINITY_DN43264_c0_g7_i1	HYSTERO_PHARYNX	HYSTERO_WHOLE_LARVAE	-4.21714	2.07743	0.000301553	0.0136417
TRINITY_DN26114_c0_g4_i1	HYSTERO_PHARYNX	HYSTERO_WHOLE_LARVAE	-4.21624	1.75026	0.000145881	0.00788018
TRINITY_DN43807_c0_g14_i2	HYSTERO_PHARYNX	HYSTERO_WHOLE_LARVAE	-4.21348	1.58247	0.000741272	0.0271743
TRINITY_DN44097_c2_g19_i4	HYSTERO_PHARYNX	HYSTERO_WHOLE_LARVAE	-4.21296	3.20608	3.32196e-05	0.0024326
TRINITY_DN39632_c0_g1_i1	HYSTERO_PHARYNX	HYSTERO_WHOLE_LARVAE	-4.21279	3.36696	1.96378e-05	0.00157351
TRINITY_DN41606_c1_g1_i1	HYSTERO_PHARYNX	HYSTERO_WHOLE_LARVAE	-4.21033	1.36839	0.000745287	0.0272754
TRINITY_DN42508_c0_g13_i1	HYSTERO_PHARYNX	HYSTERO_WHOLE_LARVAE	-4.1974	3.97336	4.15643e-06	0.000440264
TRINITY_DN43947_c8_g14_i3	HYSTERO_PHARYNX	HYSTERO_WHOLE_LARVAE	-4.19719	5.33565	9.56312e-05	0.00571532
TRINITY_DN38257_c0_g1_i4	HYSTERO_PHARYNX	HYSTERO_WHOLE_LARVAE	-4.19709	2.99612	0.0007566	0.027504
TRINITY_DN41609_c2_g1_i1	HYSTERO_PHARYNX	HYSTERO_WHOLE_LARVAE	-4.19687	1.14781	0.00144099	0.0435593
TRINITY_DN31900_c0_g1_i1	HYSTERO_PHARYNX	HYSTERO_WHOLE_LARVAE	-4.19612	3.2672	9.95857e-05	0.00588685
TRINITY_DN43060_c2_g20_i1	HYSTERO_PHARYNX	HYSTERO_WHOLE_LARVAE	-4.19414	2.12497	0.00139471	0.0425552
TRINITY_DN31181_c0_g4_i1	HYSTERO_PHARYNX	HYSTERO_WHOLE_LARVAE	-4.18548	4.73423	5.65677e-05	0.00372974
TRINITY_DN27007_c0_g1_i1	HYSTERO_PHARYNX	HYSTERO_WHOLE_LARVAE	-4.18504	3.40491	7.18739e-05	0.00452375
TRINITY_DN38706_c2_g4_i1	HYSTERO_PHARYNX	HYSTERO_WHOLE_LARVAE	-4.18236	4.09229	0.000797006	0.0285115
TRINITY_DN33127_c0_g1_i3	HYSTERO_PHARYNX	HYSTERO_WHOLE_LARVAE	-4.17909	7.70815	5.7353e-06	0.000573029
TRINITY_DN41615_c0_g5_i1	HYSTERO_PHARYNX	HYSTERO_WHOLE_LARVAE	-4.17802	1.09771	0.000526278	0.0209045
TRINITY_DN45049_c3_g9_i1	HYSTERO_PHARYNX	HYSTERO_WHOLE_LARVAE	-4.17237	1.12646	0.00129721	0.0404133
TRINITY_DN28863_c0_g1_i2	HYSTERO_PHARYNX	HYSTERO_WHOLE_LARVAE	-4.16645	1.54188	0.00119367	0.0380426
TRINITY_DN28411_c0_g2_i2	HYSTERO_PHARYNX	HYSTERO_WHOLE_LARVAE	-4.16368	0.858002	0.00106292	0.035077
TRINITY_DN44184_c5_g20_i1	HYSTERO_PHARYNX	HYSTERO_WHOLE_LARVAE	-4.15755	1.84127	0.000160859	0.00851939
TRINITY_DN43274_c6_g1_i1	HYSTERO_PHARYNX	HYSTERO_WHOLE_LARVAE	-4.1545	11.7977	6.44212e-05	0.00413457
TRINITY_DN16748_c0_g1_i1	HYSTERO_PHARYNX	HYSTERO_WHOLE_LARVAE	-4.15267	2.59258	0.00137543	0.0421845
TRINITY_DN28283_c0_g1_i3	HYSTERO_PHARYNX	HYSTERO_WHOLE_LARVAE	-4.15171	2.4104	0.00153384	0.0454687
TRINITY_DN42972_c1_g22_i1	HYSTERO_PHARYNX	HYSTERO_WHOLE_LARVAE	-4.15046	2.67297	0.000388461	0.0164857
TRINITY_DN41021_c0_g2_i1	HYSTERO_PHARYNX	HYSTERO_WHOLE_LARVAE	-4.14816	2.58731	0.00143209	0.0433104
TRINITY_DN32139_c0_g2_i1	HYSTERO_PHARYNX	HYSTERO_WHOLE_LARVAE	-4.1464	2.11707	0.000407037	0.0170738
TRINITY_DN42495_c0_g3_i1	HYSTERO_PHARYNX	HYSTERO_WHOLE_LARVAE	-4.14203	2.59549	0.000102449	0.00601786
TRINITY_DN41617_c2_g10_i1	HYSTERO_PHARYNX	HYSTERO_WHOLE_LARVAE	-4.13774	1.73017	0.000593344	0.023021
TRINITY_DN38222_c5_g23_i3	HYSTERO_PHARYNX	HYSTERO_WHOLE_LARVAE	-4.13748	10.7644	2.18146e-06	0.00026219
TRINITY_DN43103_c2_g15_i13	HYSTERO_PHARYNX	HYSTERO_WHOLE_LARVAE	-4.13541	1.67404	0.000778346	0.0280597
TRINITY_DN38180_c0_g1_i2	HYSTERO_PHARYNX	HYSTERO_WHOLE_LARVAE	-4.13497	1.52114	0.00048	0.0193658
TRINITY_DN45049_c3_g1_i1	HYSTERO_PHARYNX	HYSTERO_WHOLE_LARVAE	-4.12851	7.5994	0.000215547	0.0106605
TRINITY_DN35152_c0_g1_i1	HYSTERO_PHARYNX	HYSTERO_WHOLE_LARVAE	-4.12823	1.08759	0.000807255	0.0287518
TRINITY_DN16520_c0_g1_i1	HYSTERO_PHARYNX	HYSTERO_WHOLE_LARVAE	-4.11744	4.57045	4.01611e-06	0.00042938
TRINITY_DN34916_c0_g1_i1	HYSTERO_PHARYNX	HYSTERO_WHOLE_LARVAE	-4.11688	1.47785	0.000385918	0.0164419
TRINITY_DN37828_c1_g4_i2	HYSTERO_PHARYNX	HYSTERO_WHOLE_LARVAE	-4.10886	2.92211	0.000151155	0.00810426
TRINITY_DN44548_c3_g15_i1	HYSTERO_PHARYNX	HYSTERO_WHOLE_LARVAE	-4.10621	5.18899	0.000379852	0.0162687
TRINITY_DN43060_c2_g4_i1	HYSTERO_PHARYNX	HYSTERO_WHOLE_LARVAE	-4.10339	3.51883	3.66553e-07	5.85254e-05
TRINITY_DN44597_c6_g3_i1	HYSTERO_PHARYNX	HYSTERO_WHOLE_LARVAE	-4.10214	10.5903	2.6569e-09	7.79634e-07
TRINITY_DN40050_c6_g9_i4	HYSTERO_PHARYNX	HYSTERO_WHOLE_LARVAE	-4.09378	4.0475	0.000215553	0.0106605
TRINITY_DN43017_c3_g2_i8	HYSTERO_PHARYNX	HYSTERO_WHOLE_LARVAE	-4.08011	2.83865	0.00158098	0.0465175
TRINITY_DN25582_c0_g1_i1	HYSTERO_PHARYNX	HYSTERO_WHOLE_LARVAE	-4.07435	2.59535	0.000628726	0.0240218
TRINITY_DN39047_c0_g6_i4	HYSTERO_PHARYNX	HYSTERO_WHOLE_LARVAE	-4.06653	1.92718	0.000323969	0.0143567
TRINITY_DN39801_c2_g1_i1	HYSTERO_PHARYNX	HYSTERO_WHOLE_LARVAE	-4.03886	6.43755	0.000875715	0.0304087
TRINITY_DN42508_c0_g4_i1	HYSTERO_PHARYNX	HYSTERO_WHOLE_LARVAE	-4.03533	2.68577	0.000100887	0.00593148
TRINITY_DN42910_c4_g9_i1	HYSTERO_PHARYNX	HYSTERO_WHOLE_LARVAE	-4.03129	6.07418	8.67462e-06	0.000806121
TRINITY_DN41748_c4_g5_i1	HYSTERO_PHARYNX	HYSTERO_WHOLE_LARVAE	-4.02671	3.48192	0.000981983	0.0331104
TRINITY_DN28283_c0_g1_i2	HYSTERO_PHARYNX	HYSTERO_WHOLE_LARVAE	-4.02038	2.33039	7.88265e-05	0.0048998
TRINITY_DN42115_c0_g2_i1	HYSTERO_PHARYNX	HYSTERO_WHOLE_LARVAE	-4.01841	2.436	0.000265881	0.012416
TRINITY_DN34730_c0_g1_i1	HYSTERO_PHARYNX	HYSTERO_WHOLE_LARVAE	-4.0183	6.78637	0.000739187	0.0271437
TRINITY_DN13256_c0_g2_i2	HYSTERO_PHARYNX	HYSTERO_WHOLE_LARVAE	-4.01487	3.49938	6.25628e-05	0.00406286
TRINITY_DN43023_c0_g11_i4	HYSTERO_PHARYNX	HYSTERO_WHOLE_LARVAE	-4.00357	1.94052	0.000965704	0.032765
TRINITY_DN27894_c0_g1_i2	HYSTERO_PHARYNX	HYSTERO_WHOLE_LARVAE	-3.99517	1.49265	0.000240902	0.0115987
TRINITY_DN42333_c5_g1_i1	HYSTERO_PHARYNX	HYSTERO_WHOLE_LARVAE	-3.99342	5.47823	0.000780706	0.0280826
TRINITY_DN42532_c0_g1_i3	HYSTERO_PHARYNX	HYSTERO_WHOLE_LARVAE	-3.98587	3.89168	5.86772e-07	8.767e-05
TRINITY_DN38222_c5_g23_i1	HYSTERO_PHARYNX	HYSTERO_WHOLE_LARVAE	-3.98477	6.99439	7.21078e-06	0.000689768
TRINITY_DN40698_c0_g2_i1	HYSTERO_PHARYNX	HYSTERO_WHOLE_LARVAE	-3.98332	3.12736	6.07253e-05	0.00396773
TRINITY_DN42341_c0_g1_i1	HYSTERO_PHARYNX	HYSTERO_WHOLE_LARVAE	-3.97681	2.52739	2.8674e-05	0.00218469
TRINITY_DN37789_c0_g4_i1	HYSTERO_PHARYNX	HYSTERO_WHOLE_LARVAE	-3.97255	6.1385	6.08129e-08	1.21893e-05
TRINITY_DN41168_c0_g1_i3	HYSTERO_PHARYNX	HYSTERO_WHOLE_LARVAE	-3.96684	4.48937	0.000290818	0.0132759
TRINITY_DN43641_c4_g21_i1	HYSTERO_PHARYNX	HYSTERO_WHOLE_LARVAE	-3.96141	2.35125	7.36358e-05	0.00462571
TRINITY_DN44325_c2_g6_i1	HYSTERO_PHARYNX	HYSTERO_WHOLE_LARVAE	-3.95897	3.09568	0.000328991	0.0145298
TRINITY_DN5686_c0_g1_i1	HYSTERO_PHARYNX	HYSTERO_WHOLE_LARVAE	-3.95789	1.79626	0.0015724	0.046286
TRINITY_DN38731_c3_g7_i1	HYSTERO_PHARYNX	HYSTERO_WHOLE_LARVAE	-3.94458	2.03914	0.000233624	0.0113324
TRINITY_DN35672_c0_g1_i7	HYSTERO_PHARYNX	HYSTERO_WHOLE_LARVAE	-3.93955	2.14091	0.000114815	0.00660726
TRINITY_DN38885_c4_g19_i1	HYSTERO_PHARYNX	HYSTERO_WHOLE_LARVAE	-3.93357	2.30892	0.000327652	0.0144903
TRINITY_DN42372_c0_g1_i1	HYSTERO_PHARYNX	HYSTERO_WHOLE_LARVAE	-3.9335	3.57855	1.23696e-06	0.000161158
TRINITY_DN43054_c1_g2_i1	HYSTERO_PHARYNX	HYSTERO_WHOLE_LARVAE	-3.93308	4.40007	1.52481e-06	0.000190654
TRINITY_DN43103_c2_g15_i3	HYSTERO_PHARYNX	HYSTERO_WHOLE_LARVAE	-3.91334	2.07053	0.000420076	0.0174633
TRINITY_DN34535_c0_g1_i2	HYSTERO_PHARYNX	HYSTERO_WHOLE_LARVAE	-3.91001	1.89012	0.000369522	0.0159416
TRINITY_DN25525_c0_g1_i1	HYSTERO_PHARYNX	HYSTERO_WHOLE_LARVAE	-3.90281	3.45685	6.59622e-05	0.00421656
TRINITY_DN32020_c0_g3_i1	HYSTERO_PHARYNX	HYSTERO_WHOLE_LARVAE	-3.88544	5.21243	9.23991e-06	0.000848964
TRINITY_DN42146_c1_g5_i1	HYSTERO_PHARYNX	HYSTERO_WHOLE_LARVAE	-3.88356	2.79107	0.000472805	0.0191423
TRINITY_DN39776_c0_g1_i1	HYSTERO_PHARYNX	HYSTERO_WHOLE_LARVAE	-3.88103	3.08471	0.000487928	0.0196204
TRINITY_DN42044_c0_g10_i2	HYSTERO_PHARYNX	HYSTERO_WHOLE_LARVAE	-3.87797	2.03934	0.00020051	0.0101098
TRINITY_DN40978_c0_g5_i3	HYSTERO_PHARYNX	HYSTERO_WHOLE_LARVAE	-3.86678	2.74032	0.000320937	0.0142708
TRINITY_DN43768_c0_g1_i3	HYSTERO_PHARYNX	HYSTERO_WHOLE_LARVAE	-3.8663	5.89099	2.13438e-06	0.000257959
TRINITY_DN37789_c0_g4_i2	HYSTERO_PHARYNX	HYSTERO_WHOLE_LARVAE	-3.86332	6.55585	2.61068e-08	5.84425e-06
TRINITY_DN43567_c8_g3_i1	HYSTERO_PHARYNX	HYSTERO_WHOLE_LARVAE	-3.85057	1.75393	0.00104872	0.0346785
TRINITY_DN38344_c2_g1_i3	HYSTERO_PHARYNX	HYSTERO_WHOLE_LARVAE	-3.84873	3.78269	0.00167801	0.0484369
TRINITY_DN36599_c0_g1_i1	HYSTERO_PHARYNX	HYSTERO_WHOLE_LARVAE	-3.84752	5.47799	0.000692645	0.0258277
TRINITY_DN33184_c0_g1_i1	HYSTERO_PHARYNX	HYSTERO_WHOLE_LARVAE	-3.84459	9.36157	1.49794e-05	0.00125263
TRINITY_DN43963_c1_g5_i1	HYSTERO_PHARYNX	HYSTERO_WHOLE_LARVAE	-3.83797	6.57905	6.42379e-06	0.000624574
TRINITY_DN43387_c0_g6_i4	HYSTERO_PHARYNX	HYSTERO_WHOLE_LARVAE	-3.83545	1.71692	0.000689732	0.0257338
TRINITY_DN40850_c0_g3_i1	HYSTERO_PHARYNX	HYSTERO_WHOLE_LARVAE	-3.83366	2.19567	0.00164686	0.0478294
TRINITY_DN43380_c0_g1_i1	HYSTERO_PHARYNX	HYSTERO_WHOLE_LARVAE	-3.83224	4.40209	0.000472647	0.0191423
TRINITY_DN39288_c4_g2_i1	HYSTERO_PHARYNX	HYSTERO_WHOLE_LARVAE	-3.83148	3.0709	9.67457e-06	0.000877759
TRINITY_DN36597_c0_g3_i1	HYSTERO_PHARYNX	HYSTERO_WHOLE_LARVAE	-3.8213	1.84099	0.000897984	0.0309346
TRINITY_DN41360_c0_g2_i5	HYSTERO_PHARYNX	HYSTERO_WHOLE_LARVAE	-3.81746	2.81542	0.000265031	0.0124119
TRINITY_DN18429_c0_g1_i1	HYSTERO_PHARYNX	HYSTERO_WHOLE_LARVAE	-3.81325	2.76691	0.00038537	0.0164402
TRINITY_DN36601_c6_g1_i1	HYSTERO_PHARYNX	HYSTERO_WHOLE_LARVAE	-3.81222	2.0543	0.000886878	0.0306493
TRINITY_DN41530_c5_g6_i9	HYSTERO_PHARYNX	HYSTERO_WHOLE_LARVAE	-3.80966	1.68079	0.000987031	0.033229
TRINITY_DN29754_c0_g1_i1	HYSTERO_PHARYNX	HYSTERO_WHOLE_LARVAE	-3.80389	4.26817	0.00077951	0.0280705
TRINITY_DN41168_c0_g2_i1	HYSTERO_PHARYNX	HYSTERO_WHOLE_LARVAE	-3.78295	3.37399	8.17166e-05	0.0050362
TRINITY_DN42146_c1_g12_i1	HYSTERO_PHARYNX	HYSTERO_WHOLE_LARVAE	-3.77644	2.30337	0.000452461	0.0185492
TRINITY_DN35165_c0_g1_i1	HYSTERO_PHARYNX	HYSTERO_WHOLE_LARVAE	-3.77087	2.47446	0.00108796	0.0355985
TRINITY_DN40850_c0_g4_i2	HYSTERO_PHARYNX	HYSTERO_WHOLE_LARVAE	-3.77052	3.79104	0.000927386	0.0317962
TRINITY_DN39706_c2_g1_i1	HYSTERO_PHARYNX	HYSTERO_WHOLE_LARVAE	-3.76687	1.37944	0.00163688	0.0476507
TRINITY_DN43678_c7_g10_i1	HYSTERO_PHARYNX	HYSTERO_WHOLE_LARVAE	-3.76008	5.96419	4.02072e-06	0.00042938
TRINITY_DN44120_c3_g1_i7	HYSTERO_PHARYNX	HYSTERO_WHOLE_LARVAE	-3.75958	2.29424	0.000774099	0.027953
TRINITY_DN43399_c0_g1_i1	HYSTERO_PHARYNX	HYSTERO_WHOLE_LARVAE	-3.75635	3.12188	0.00098486	0.0331731
TRINITY_DN25968_c0_g1_i1	HYSTERO_PHARYNX	HYSTERO_WHOLE_LARVAE	-3.75609	1.37009	0.00137978	0.0422582
TRINITY_DN44548_c3_g13_i1	HYSTERO_PHARYNX	HYSTERO_WHOLE_LARVAE	-3.74784	3.90476	0.000424725	0.0175892
TRINITY_DN41268_c1_g8_i4	HYSTERO_PHARYNX	HYSTERO_WHOLE_LARVAE	-3.74642	2.2091	0.000270307	0.0125507
TRINITY_DN33775_c1_g1_i1	HYSTERO_PHARYNX	HYSTERO_WHOLE_LARVAE	-3.73832	5.42399	1.21257e-07	2.2336e-05
TRINITY_DN35672_c0_g1_i1	HYSTERO_PHARYNX	HYSTERO_WHOLE_LARVAE	-3.72807	4.51183	9.06312e-05	0.00546095
TRINITY_DN42910_c4_g10_i2	HYSTERO_PHARYNX	HYSTERO_WHOLE_LARVAE	-3.72763	5.57448	0.000406076	0.0170554
TRINITY_DN24689_c0_g2_i1	HYSTERO_PHARYNX	HYSTERO_WHOLE_LARVAE	-3.72333	3.18665	0.000695025	0.0259016
TRINITY_DN35970_c2_g1_i1	HYSTERO_PHARYNX	HYSTERO_WHOLE_LARVAE	-3.72088	12.0228	3.29556e-05	0.00242032
TRINITY_DN32009_c0_g1_i1	HYSTERO_PHARYNX	HYSTERO_WHOLE_LARVAE	-3.71965	1.76025	0.00152023	0.0451995
TRINITY_DN36779_c0_g1_i1	HYSTERO_PHARYNX	HYSTERO_WHOLE_LARVAE	-3.71809	1.93985	0.000308046	0.0138792
TRINITY_DN43060_c2_g6_i2	HYSTERO_PHARYNX	HYSTERO_WHOLE_LARVAE	-3.71482	2.94455	0.00146028	0.0439588
TRINITY_DN43530_c0_g1_i6	HYSTERO_PHARYNX	HYSTERO_WHOLE_LARVAE	-3.71479	4.16643	0.000568395	0.0222117
TRINITY_DN44355_c6_g14_i1	HYSTERO_PHARYNX	HYSTERO_WHOLE_LARVAE	-3.70817	2.50916	0.000688494	0.0257023
TRINITY_DN39845_c2_g4_i1	HYSTERO_PHARYNX	HYSTERO_WHOLE_LARVAE	-3.69764	2.45549	0.000814251	0.0289693
TRINITY_DN40594_c1_g2_i1	HYSTERO_PHARYNX	HYSTERO_WHOLE_LARVAE	-3.68043	8.19662	3.59376e-06	0.000397467
TRINITY_DN32154_c0_g1_i1	HYSTERO_PHARYNX	HYSTERO_WHOLE_LARVAE	-3.67803	2.51524	0.000867552	0.0301735
TRINITY_DN43060_c2_g5_i1	HYSTERO_PHARYNX	HYSTERO_WHOLE_LARVAE	-3.67339	3.18562	8.83067e-05	0.00534625
TRINITY_DN44691_c35_g1_i1	HYSTERO_PHARYNX	HYSTERO_WHOLE_LARVAE	-3.66536	8.03274	0.000768758	0.0277909
TRINITY_DN31181_c0_g6_i1	HYSTERO_PHARYNX	HYSTERO_WHOLE_LARVAE	-3.6648	4.31708	0.000179296	0.00931409
TRINITY_DN43678_c5_g1_i1	HYSTERO_PHARYNX	HYSTERO_WHOLE_LARVAE	-3.66341	2.71356	0.00152016	0.0451995
TRINITY_DN43768_c0_g1_i2	HYSTERO_PHARYNX	HYSTERO_WHOLE_LARVAE	-3.64527	7.61693	2.16592e-06	0.000260803
TRINITY_DN36818_c1_g2_i1	HYSTERO_PHARYNX	HYSTERO_WHOLE_LARVAE	-3.64293	10.629	5.96447e-08	1.19921e-05
TRINITY_DN41432_c0_g1_i2	HYSTERO_PHARYNX	HYSTERO_WHOLE_LARVAE	-3.64158	5.46965	7.98636e-07	0.000111853
TRINITY_DN43768_c0_g1_i1	HYSTERO_PHARYNX	HYSTERO_WHOLE_LARVAE	-3.6407	6.08161	0.000530333	0.0210015
TRINITY_DN41373_c6_g2_i2	HYSTERO_PHARYNX	HYSTERO_WHOLE_LARVAE	-3.63928	10.4102	1.45641e-05	0.00122577
TRINITY_DN34929_c1_g1_i2	HYSTERO_PHARYNX	HYSTERO_WHOLE_LARVAE	-3.63205	6.42218	6.25866e-07	9.14143e-05
TRINITY_DN43103_c2_g16_i2	HYSTERO_PHARYNX	HYSTERO_WHOLE_LARVAE	-3.629	3.1513	7.95986e-05	0.00493367
TRINITY_DN43056_c4_g6_i1	HYSTERO_PHARYNX	HYSTERO_WHOLE_LARVAE	-3.62682	4.50851	0.000596215	0.0230911
TRINITY_DN42120_c2_g7_i2	HYSTERO_PHARYNX	HYSTERO_WHOLE_LARVAE	-3.6137	7.42202	1.53504e-05	0.00127547
TRINITY_DN38222_c5_g22_i1	HYSTERO_PHARYNX	HYSTERO_WHOLE_LARVAE	-3.60582	4.92908	5.86026e-05	0.00384059
TRINITY_DN43192_c2_g3_i1	HYSTERO_PHARYNX	HYSTERO_WHOLE_LARVAE	-3.5975	3.48861	0.000624309	0.0239231
TRINITY_DN43942_c1_g2_i3	HYSTERO_PHARYNX	HYSTERO_WHOLE_LARVAE	-3.59567	3.41134	0.000465294	0.0189441
TRINITY_DN36721_c0_g2_i4	HYSTERO_PHARYNX	HYSTERO_WHOLE_LARVAE	-3.58712	3.0894	0.000523668	0.0208172
TRINITY_DN39072_c0_g1_i2	HYSTERO_PHARYNX	HYSTERO_WHOLE_LARVAE	-3.58055	3.8647	6.22085e-06	0.000609674
TRINITY_DN44063_c14_g1_i1	HYSTERO_PHARYNX	HYSTERO_WHOLE_LARVAE	-3.57025	8.64132	3.11831e-05	0.00232687
TRINITY_DN38556_c1_g2_i2	HYSTERO_PHARYNX	HYSTERO_WHOLE_LARVAE	-3.56794	4.65021	0.000712663	0.0263659
TRINITY_DN42176_c4_g2_i1	HYSTERO_PHARYNX	HYSTERO_WHOLE_LARVAE	-3.56509	6.03155	1.19726e-06	0.000156612
TRINITY_DN43292_c8_g16_i1	HYSTERO_PHARYNX	HYSTERO_WHOLE_LARVAE	-3.5594	1.95611	0.00114999	0.0370331
TRINITY_DN43963_c1_g4_i1	HYSTERO_PHARYNX	HYSTERO_WHOLE_LARVAE	-3.5559	8.35888	1.21354e-05	0.00104985
TRINITY_DN41432_c0_g9_i1	HYSTERO_PHARYNX	HYSTERO_WHOLE_LARVAE	-3.54741	4.1998	1.42283e-05	0.00120498
TRINITY_DN43192_c2_g9_i2	HYSTERO_PHARYNX	HYSTERO_WHOLE_LARVAE	-3.54358	5.12803	3.67041e-05	0.00264138
TRINITY_DN43192_c2_g1_i1	HYSTERO_PHARYNX	HYSTERO_WHOLE_LARVAE	-3.54249	6.039	6.81767e-05	0.00431221
TRINITY_DN41432_c0_g6_i1	HYSTERO_PHARYNX	HYSTERO_WHOLE_LARVAE	-3.53958	5.322	1.38597e-06	0.000176722
TRINITY_DN43530_c0_g1_i11	HYSTERO_PHARYNX	HYSTERO_WHOLE_LARVAE	-3.52968	2.78769	0.000994255	0.0334163
TRINITY_DN43192_c2_g18_i1	HYSTERO_PHARYNX	HYSTERO_WHOLE_LARVAE	-3.52929	3.45852	0.000701601	0.0261317
TRINITY_DN38030_c0_g1_i1	HYSTERO_PHARYNX	HYSTERO_WHOLE_LARVAE	-3.52617	4.31469	1.69595e-06	0.000209638
TRINITY_DN43060_c2_g10_i1	HYSTERO_PHARYNX	HYSTERO_WHOLE_LARVAE	-3.51378	3.95962	0.00148776	0.0444984
TRINITY_DN39802_c1_g21_i1	HYSTERO_PHARYNX	HYSTERO_WHOLE_LARVAE	-3.51376	2.85881	0.000616725	0.0237583
TRINITY_DN43192_c2_g11_i1	HYSTERO_PHARYNX	HYSTERO_WHOLE_LARVAE	-3.50711	6.88185	3.08911e-06	0.000349972
TRINITY_DN42054_c2_g3_i6	HYSTERO_PHARYNX	HYSTERO_WHOLE_LARVAE	-3.49957	2.72071	0.00104161	0.0345663
TRINITY_DN42689_c0_g5_i1	HYSTERO_PHARYNX	HYSTERO_WHOLE_LARVAE	-3.48711	3.01785	0.000954478	0.0324783
TRINITY_DN27970_c0_g1_i1	HYSTERO_PHARYNX	HYSTERO_WHOLE_LARVAE	-3.48664	1.94899	0.00150865	0.0449374
TRINITY_DN45020_c8_g1_i10	HYSTERO_PHARYNX	HYSTERO_WHOLE_LARVAE	-3.48067	3.26181	8.31859e-05	0.00511225
TRINITY_DN39159_c6_g23_i1	HYSTERO_PHARYNX	HYSTERO_WHOLE_LARVAE	-3.47609	2.16135	0.00122106	0.0386133
TRINITY_DN43768_c0_g4_i1	HYSTERO_PHARYNX	HYSTERO_WHOLE_LARVAE	-3.47558	3.84527	4.16805e-06	0.000440778
TRINITY_DN16520_c0_g4_i1	HYSTERO_PHARYNX	HYSTERO_WHOLE_LARVAE	-3.4747	3.43749	0.000420834	0.0174837
TRINITY_DN41346_c0_g1_i1	HYSTERO_PHARYNX	HYSTERO_WHOLE_LARVAE	-3.46558	5.34586	1.01927e-06	0.000138043
TRINITY_DN38676_c3_g1_i3	HYSTERO_PHARYNX	HYSTERO_WHOLE_LARVAE	-3.44723	3.69398	0.00128751	0.0401495
TRINITY_DN43192_c2_g4_i1	HYSTERO_PHARYNX	HYSTERO_WHOLE_LARVAE	-3.44688	6.71136	3.16333e-06	0.00035652
TRINITY_DN40451_c0_g2_i1	HYSTERO_PHARYNX	HYSTERO_WHOLE_LARVAE	-3.44069	2.09072	0.00049415	0.0198461
TRINITY_DN37751_c0_g2_i2	HYSTERO_PHARYNX	HYSTERO_WHOLE_LARVAE	-3.43891	3.6913	0.00110479	0.0359846
TRINITY_DN43680_c3_g3_i1	HYSTERO_PHARYNX	HYSTERO_WHOLE_LARVAE	-3.4389	4.26681	0.000628213	0.0240162
TRINITY_DN36945_c1_g1_i1	HYSTERO_PHARYNX	HYSTERO_WHOLE_LARVAE	-3.43522	2.21044	0.00148185	0.0443825
TRINITY_DN44174_c3_g24_i1	HYSTERO_PHARYNX	HYSTERO_WHOLE_LARVAE	-3.42655	4.16856	0.00101517	0.0338715
TRINITY_DN44548_c3_g18_i1	HYSTERO_PHARYNX	HYSTERO_WHOLE_LARVAE	-3.4094	5.34372	7.70534e-07	0.000108883
TRINITY_DN42508_c0_g3_i1	HYSTERO_PHARYNX	HYSTERO_WHOLE_LARVAE	-3.4024	5.0693	0.000880025	0.030521
TRINITY_DN44750_c2_g2_i1	HYSTERO_PHARYNX	HYSTERO_WHOLE_LARVAE	-3.39309	3.94347	4.2578e-06	0.000448812
TRINITY_DN37925_c2_g21_i1	HYSTERO_PHARYNX	HYSTERO_WHOLE_LARVAE	-3.3858	4.10682	0.000562648	0.0220416
TRINITY_DN24802_c0_g3_i1	HYSTERO_PHARYNX	HYSTERO_WHOLE_LARVAE	-3.38355	8.79632	3.36654e-07	5.42839e-05
TRINITY_DN30658_c0_g1_i1	HYSTERO_PHARYNX	HYSTERO_WHOLE_LARVAE	-3.3578	2.14763	0.00146861	0.0441486
TRINITY_DN39689_c0_g5_i5	HYSTERO_PHARYNX	HYSTERO_WHOLE_LARVAE	-3.34666	5.11703	0.000459848	0.0187576
TRINITY_DN43680_c3_g1_i1	HYSTERO_PHARYNX	HYSTERO_WHOLE_LARVAE	-3.33955	5.02071	0.000885781	0.0306276
TRINITY_DN43192_c2_g6_i1	HYSTERO_PHARYNX	HYSTERO_WHOLE_LARVAE	-3.33199	3.75602	0.00148914	0.0444987
TRINITY_DN37639_c5_g2_i1	HYSTERO_PHARYNX	HYSTERO_WHOLE_LARVAE	-3.32462	4.8611	4.0204e-05	0.00283723
TRINITY_DN43755_c1_g32_i1	HYSTERO_PHARYNX	HYSTERO_WHOLE_LARVAE	-3.32144	4.04265	0.000152675	0.00815892
TRINITY_DN38167_c0_g1_i1	HYSTERO_PHARYNX	HYSTERO_WHOLE_LARVAE	-3.30503	2.321	0.000345496	0.0150956
TRINITY_DN38856_c0_g1_i1	HYSTERO_PHARYNX	HYSTERO_WHOLE_LARVAE	-3.30364	2.89157	0.00012804	0.00717189
TRINITY_DN41432_c0_g8_i1	HYSTERO_PHARYNX	HYSTERO_WHOLE_LARVAE	-3.30047	3.50765	9.06216e-05	0.00546095
TRINITY_DN31181_c0_g3_i1	HYSTERO_PHARYNX	HYSTERO_WHOLE_LARVAE	-3.29658	5.03085	9.1274e-06	0.000839998
TRINITY_DN44964_c0_g6_i2	HYSTERO_PHARYNX	HYSTERO_WHOLE_LARVAE	-3.26524	4.85259	8.21528e-06	0.000773364
TRINITY_DN43796_c3_g4_i4	HYSTERO_PHARYNX	HYSTERO_WHOLE_LARVAE	-3.2633	3.78305	0.000299022	0.0135554
TRINITY_DN40827_c0_g2_i2	HYSTERO_PHARYNX	HYSTERO_WHOLE_LARVAE	-3.24899	2.41638	0.0012387	0.0390279
TRINITY_DN38306_c0_g1_i1	HYSTERO_PHARYNX	HYSTERO_WHOLE_LARVAE	-3.24733	3.86266	2.87907e-05	0.00219102
TRINITY_DN31181_c0_g1_i1	HYSTERO_PHARYNX	HYSTERO_WHOLE_LARVAE	-3.24344	3.18962	0.00169811	0.0488605
TRINITY_DN36721_c0_g2_i3	HYSTERO_PHARYNX	HYSTERO_WHOLE_LARVAE	-3.2226	2.17735	0.00164076	0.0477164
TRINITY_DN39632_c0_g5_i6	HYSTERO_PHARYNX	HYSTERO_WHOLE_LARVAE	-3.21524	3.70148	0.000132702	0.00734461
TRINITY_DN35353_c0_g2_i2	HYSTERO_PHARYNX	HYSTERO_WHOLE_LARVAE	-3.21436	3.38841	4.80287e-05	0.0032659
TRINITY_DN40479_c0_g4_i2	HYSTERO_PHARYNX	HYSTERO_WHOLE_LARVAE	-3.21225	4.22778	3.8531e-06	0.000416948
TRINITY_DN42193_c4_g1_i1	HYSTERO_PHARYNX	HYSTERO_WHOLE_LARVAE	-3.19283	4.70613	0.000120965	0.00688213
TRINITY_DN43103_c2_g11_i1	HYSTERO_PHARYNX	HYSTERO_WHOLE_LARVAE	-3.18429	4.18618	0.000562688	0.0220416
TRINITY_DN25759_c0_g1_i1	HYSTERO_PHARYNX	HYSTERO_WHOLE_LARVAE	-3.16595	3.96172	0.000481487	0.0194093
TRINITY_DN35853_c0_g4_i4	HYSTERO_PHARYNX	HYSTERO_WHOLE_LARVAE	-3.15765	5.03375	0.00167884	0.0484369
TRINITY_DN30431_c0_g2_i2	HYSTERO_PHARYNX	HYSTERO_WHOLE_LARVAE	-3.15682	2.45998	0.000932766	0.0319134
TRINITY_DN41373_c6_g2_i1	HYSTERO_PHARYNX	HYSTERO_WHOLE_LARVAE	-3.15557	11.4651	0.000386124	0.0164419
TRINITY_DN38306_c0_g2_i1	HYSTERO_PHARYNX	HYSTERO_WHOLE_LARVAE	-3.12893	2.76105	0.000162831	0.0086098
TRINITY_DN32141_c0_g2_i1	HYSTERO_PHARYNX	HYSTERO_WHOLE_LARVAE	-3.1115	2.79554	0.000186994	0.00957229
TRINITY_DN40661_c8_g4_i5	HYSTERO_PHARYNX	HYSTERO_WHOLE_LARVAE	-3.09307	7.53222	0.000338478	0.0148983
TRINITY_DN26481_c0_g5_i1	HYSTERO_PHARYNX	HYSTERO_WHOLE_LARVAE	-3.09228	2.82708	0.00170719	0.0490567
TRINITY_DN43366_c2_g6_i1	HYSTERO_PHARYNX	HYSTERO_WHOLE_LARVAE	-3.07764	3.01437	0.000346848	0.0151236
TRINITY_DN39504_c3_g1_i1	HYSTERO_PHARYNX	HYSTERO_WHOLE_LARVAE	-3.0722	4.59502	0.000573593	0.022388
TRINITY_DN43855_c1_g3_i1	HYSTERO_PHARYNX	HYSTERO_WHOLE_LARVAE	-3.07001	3.93011	0.000197023	0.00997043
TRINITY_DN31306_c0_g1_i1	HYSTERO_PHARYNX	HYSTERO_WHOLE_LARVAE	-3.05718	3.0376	0.000220964	0.010839
TRINITY_DN44750_c2_g5_i2	HYSTERO_PHARYNX	HYSTERO_WHOLE_LARVAE	-3.0391	4.96496	3.97563e-05	0.00281894
TRINITY_DN31181_c0_g2_i2	HYSTERO_PHARYNX	HYSTERO_WHOLE_LARVAE	-3.03618	5.14334	4.94943e-06	0.000506155
TRINITY_DN43641_c4_g7_i2	HYSTERO_PHARYNX	HYSTERO_WHOLE_LARVAE	-3.03061	2.59843	0.000850664	0.0297769
TRINITY_DN34123_c0_g3_i1	HYSTERO_PHARYNX	HYSTERO_WHOLE_LARVAE	-3.02941	2.4391	0.00132693	0.0411011
TRINITY_DN43192_c2_g13_i1	HYSTERO_PHARYNX	HYSTERO_WHOLE_LARVAE	-3.02611	4.47862	0.000566901	0.0221667
TRINITY_DN40661_c8_g4_i3	HYSTERO_PHARYNX	HYSTERO_WHOLE_LARVAE	-3.01331	6.36624	0.000137906	0.00756198
TRINITY_DN36597_c0_g4_i1	HYSTERO_PHARYNX	HYSTERO_WHOLE_LARVAE	-3.00365	5.4935	4.71843e-05	0.00322193
TRINITY_DN38784_c4_g7_i1	HYSTERO_PHARYNX	HYSTERO_WHOLE_LARVAE	-2.9977	2.70024	0.00153124	0.0454649
TRINITY_DN16520_c0_g2_i1	HYSTERO_PHARYNX	HYSTERO_WHOLE_LARVAE	-2.98435	4.25132	7.48559e-05	0.0046933
TRINITY_DN38112_c0_g2_i1	HYSTERO_PHARYNX	HYSTERO_WHOLE_LARVAE	-2.96778	4.57195	0.000834652	0.0293547
TRINITY_DN43652_c5_g3_i1	HYSTERO_PHARYNX	HYSTERO_WHOLE_LARVAE	-2.96634	3.47688	0.000287715	0.0131741
TRINITY_DN39632_c0_g5_i2	HYSTERO_PHARYNX	HYSTERO_WHOLE_LARVAE	-2.96632	3.76306	0.000753325	0.0274616
TRINITY_DN43617_c0_g1_i1	HYSTERO_PHARYNX	HYSTERO_WHOLE_LARVAE	-2.94904	4.78996	3.83189e-05	0.00273108
TRINITY_DN38556_c1_g1_i4	HYSTERO_PHARYNX	HYSTERO_WHOLE_LARVAE	-2.94215	5.43329	3.38288e-05	0.0024733
TRINITY_DN41432_c0_g1_i5	HYSTERO_PHARYNX	HYSTERO_WHOLE_LARVAE	-2.90528	4.97029	8.12801e-05	0.00501404
TRINITY_DN34447_c0_g1_i1	HYSTERO_PHARYNX	HYSTERO_WHOLE_LARVAE	-2.89922	4.52188	0.000103937	0.00607791
TRINITY_DN42193_c4_g4_i1	HYSTERO_PHARYNX	HYSTERO_WHOLE_LARVAE	-2.89183	6.31306	0.000609764	0.0235319
TRINITY_DN45044_c15_g2_i1	HYSTERO_PHARYNX	HYSTERO_WHOLE_LARVAE	-2.88423	8.77411	3.72252e-05	0.00267361
TRINITY_DN42193_c4_g4_i2	HYSTERO_PHARYNX	HYSTERO_WHOLE_LARVAE	-2.88286	4.36096	7.50158e-05	0.0046988
TRINITY_DN41697_c0_g12_i2	HYSTERO_PHARYNX	HYSTERO_WHOLE_LARVAE	-2.88063	3.37863	0.00027364	0.0126788
TRINITY_DN40467_c3_g10_i2	HYSTERO_PHARYNX	HYSTERO_WHOLE_LARVAE	-2.86695	2.55912	0.000826532	0.0291989
TRINITY_DN35198_c1_g2_i1	HYSTERO_PHARYNX	HYSTERO_WHOLE_LARVAE	-2.85842	3.63177	0.000160099	0.00849296
TRINITY_DN42508_c0_g12_i3	HYSTERO_PHARYNX	HYSTERO_WHOLE_LARVAE	-2.85742	2.94745	0.000750058	0.0274038
TRINITY_DN38112_c0_g2_i3	HYSTERO_PHARYNX	HYSTERO_WHOLE_LARVAE	-2.84393	3.98352	0.000448333	0.0184147
TRINITY_DN39147_c0_g1_i2	HYSTERO_PHARYNX	HYSTERO_WHOLE_LARVAE	-2.80937	4.20639	0.000126015	0.0070951
TRINITY_DN43509_c8_g11_i1	HYSTERO_PHARYNX	HYSTERO_WHOLE_LARVAE	-2.80867	5.98491	2.56784e-05	0.00198431
TRINITY_DN42264_c0_g1_i6	HYSTERO_PHARYNX	HYSTERO_WHOLE_LARVAE	-2.79375	3.76811	0.000246227	0.0117165
TRINITY_DN34278_c0_g4_i1	HYSTERO_PHARYNX	HYSTERO_WHOLE_LARVAE	-2.74668	3.91212	0.000752117	0.0274428
TRINITY_DN41697_c0_g4_i1	HYSTERO_PHARYNX	HYSTERO_WHOLE_LARVAE	-2.74093	4.15568	0.000398095	0.0167852
TRINITY_DN43680_c3_g2_i1	HYSTERO_PHARYNX	HYSTERO_WHOLE_LARVAE	-2.73089	6.41555	0.000342837	0.0150293
TRINITY_DN32128_c0_g1_i1	HYSTERO_PHARYNX	HYSTERO_WHOLE_LARVAE	-2.72763	5.79833	0.000138053	0.00756363
TRINITY_DN37526_c0_g2_i3	HYSTERO_PHARYNX	HYSTERO_WHOLE_LARVAE	-2.72082	3.50637	0.00154973	0.0458256
TRINITY_DN41699_c0_g8_i1	HYSTERO_PHARYNX	HYSTERO_WHOLE_LARVAE	-2.71793	2.84078	0.000760112	0.0275855
TRINITY_DN43060_c2_g1_i1	HYSTERO_PHARYNX	HYSTERO_WHOLE_LARVAE	-2.69508	3.03792	0.000818819	0.0290465
TRINITY_DN43380_c0_g17_i1	HYSTERO_PHARYNX	HYSTERO_WHOLE_LARVAE	-2.68392	4.69365	0.000239626	0.0115715
TRINITY_DN32480_c0_g2_i1	HYSTERO_PHARYNX	HYSTERO_WHOLE_LARVAE	-2.67673	2.98147	0.00113918	0.0367555
TRINITY_DN40454_c2_g1_i3	HYSTERO_PHARYNX	HYSTERO_WHOLE_LARVAE	-2.67495	3.38284	0.000625399	0.0239464
TRINITY_DN43060_c2_g22_i2	HYSTERO_PHARYNX	HYSTERO_WHOLE_LARVAE	-2.67053	4.90949	0.000218557	0.0107452
TRINITY_DN28703_c0_g3_i1	HYSTERO_PHARYNX	HYSTERO_WHOLE_LARVAE	-2.66969	3.75985	0.001316	0.0408235
TRINITY_DN43987_c8_g33_i1	HYSTERO_PHARYNX	HYSTERO_WHOLE_LARVAE	-2.66622	5.86153	0.00111309	0.0361465
TRINITY_DN44961_c2_g14_i2	HYSTERO_PHARYNX	HYSTERO_WHOLE_LARVAE	-2.6601	3.78102	0.000235169	0.0113816
TRINITY_DN41606_c1_g13_i1	HYSTERO_PHARYNX	HYSTERO_WHOLE_LARVAE	-2.63504	3.93868	0.000755678	0.0274936
TRINITY_DN43333_c0_g5_i3	HYSTERO_PHARYNX	HYSTERO_WHOLE_LARVAE	-2.63	4.10085	0.000293703	0.0133608
TRINITY_DN41115_c0_g3_i1	HYSTERO_PHARYNX	HYSTERO_WHOLE_LARVAE	-2.62834	4.49706	0.000376271	0.0161472
TRINITY_DN38707_c0_g3_i3	HYSTERO_PHARYNX	HYSTERO_WHOLE_LARVAE	-2.62772	4.08111	0.000365308	0.0157911
TRINITY_DN39623_c0_g1_i1	HYSTERO_PHARYNX	HYSTERO_WHOLE_LARVAE	-2.61754	4.19766	0.000346116	0.0151018
TRINITY_DN43649_c3_g6_i1	HYSTERO_PHARYNX	HYSTERO_WHOLE_LARVAE	-2.61703	6.46006	0.000129036	0.00720107
TRINITY_DN41413_c5_g2_i1	HYSTERO_PHARYNX	HYSTERO_WHOLE_LARVAE	-2.58892	3.63157	0.00089439	0.0308434
TRINITY_DN44184_c5_g10_i2	HYSTERO_PHARYNX	HYSTERO_WHOLE_LARVAE	-2.58766	3.87788	0.000413265	0.0172462
TRINITY_DN43639_c1_g2_i1	HYSTERO_PHARYNX	HYSTERO_WHOLE_LARVAE	-2.58399	7.65314	0.00120451	0.0382938
TRINITY_DN39752_c1_g1_i1	HYSTERO_PHARYNX	HYSTERO_WHOLE_LARVAE	-2.58133	4.25299	0.000242777	0.0116506
TRINITY_DN39325_c1_g7_i1	HYSTERO_PHARYNX	HYSTERO_WHOLE_LARVAE	-2.57198	4.41639	0.00107611	0.0353869
TRINITY_DN38205_c0_g1_i1	HYSTERO_PHARYNX	HYSTERO_WHOLE_LARVAE	-2.55118	4.6009	0.000847339	0.0296924
TRINITY_DN44910_c1_g1_i3	HYSTERO_PHARYNX	HYSTERO_WHOLE_LARVAE	-2.54899	6.11807	5.19911e-05	0.00348442
TRINITY_DN32154_c0_g2_i1	HYSTERO_PHARYNX	HYSTERO_WHOLE_LARVAE	-2.54853	6.73441	0.00139403	0.0425546
TRINITY_DN41180_c1_g4_i3	HYSTERO_PHARYNX	HYSTERO_WHOLE_LARVAE	-2.54241	3.8275	0.000371023	0.0159957
TRINITY_DN36818_c1_g1_i1	HYSTERO_PHARYNX	HYSTERO_WHOLE_LARVAE	-2.52336	5.38961	0.000264216	0.0123915
TRINITY_DN42104_c0_g1_i2	HYSTERO_PHARYNX	HYSTERO_WHOLE_LARVAE	-2.52022	4.44144	0.000650041	0.0245624
TRINITY_DN42615_c2_g16_i1	HYSTERO_PHARYNX	HYSTERO_WHOLE_LARVAE	-2.5121	4.55995	0.000739827	0.0271519
TRINITY_DN44500_c2_g1_i1	HYSTERO_PHARYNX	HYSTERO_WHOLE_LARVAE	-2.49869	4.2267	0.000245892	0.0117092
TRINITY_DN24802_c0_g1_i1	HYSTERO_PHARYNX	HYSTERO_WHOLE_LARVAE	-2.46943	3.78151	0.00149554	0.0446694
TRINITY_DN35770_c0_g2_i3	HYSTERO_PHARYNX	HYSTERO_WHOLE_LARVAE	-2.46522	5.19617	0.000334243	0.0147318
TRINITY_DN41597_c0_g1_i4	HYSTERO_PHARYNX	HYSTERO_WHOLE_LARVAE	-2.46221	3.75035	0.00158375	0.0465779
TRINITY_DN35101_c0_g2_i1	HYSTERO_PHARYNX	HYSTERO_WHOLE_LARVAE	-2.43828	7.11633	0.00052093	0.0207553
TRINITY_DN39450_c4_g11_i1	HYSTERO_PHARYNX	HYSTERO_WHOLE_LARVAE	-2.43316	5.50992	0.000510395	0.0203605
TRINITY_DN38556_c1_g1_i1	HYSTERO_PHARYNX	HYSTERO_WHOLE_LARVAE	-2.41005	6.16125	0.000220336	0.0108164
TRINITY_DN34986_c0_g1_i1	HYSTERO_PHARYNX	HYSTERO_WHOLE_LARVAE	-2.408	3.56795	0.00118078	0.0377056
TRINITY_DN44783_c0_g1_i1	HYSTERO_PHARYNX	HYSTERO_WHOLE_LARVAE	-2.4013	7.88129	0.000831015	0.0292779
TRINITY_DN44148_c2_g3_i2	HYSTERO_PHARYNX	HYSTERO_WHOLE_LARVAE	-2.38811	3.87544	0.000558195	0.0219051
TRINITY_DN40937_c0_g15_i1	HYSTERO_PHARYNX	HYSTERO_WHOLE_LARVAE	-2.35924	3.76169	0.00173022	0.0495689
TRINITY_DN43037_c2_g2_i1	HYSTERO_PHARYNX	HYSTERO_WHOLE_LARVAE	-2.33032	4.56911	0.000634325	0.0241366
TRINITY_DN41024_c6_g1_i1	HYSTERO_PHARYNX	HYSTERO_WHOLE_LARVAE	-2.32741	4.04767	0.00112621	0.0364274
TRINITY_DN38420_c0_g1_i2	HYSTERO_PHARYNX	HYSTERO_WHOLE_LARVAE	-2.31412	5.34097	0.00126205	0.0395448
TRINITY_DN42829_c2_g12_i3	HYSTERO_PHARYNX	HYSTERO_WHOLE_LARVAE	-2.30581	4.48225	0.000840003	0.0294988
TRINITY_DN41606_c1_g16_i1	HYSTERO_PHARYNX	HYSTERO_WHOLE_LARVAE	-2.29383	4.39766	0.00107141	0.0353375
TRINITY_DN42941_c0_g2_i2	HYSTERO_PHARYNX	HYSTERO_WHOLE_LARVAE	-2.28906	4.41385	0.00060614	0.0234059
TRINITY_DN36807_c0_g1_i1	HYSTERO_PHARYNX	HYSTERO_WHOLE_LARVAE	-2.28481	4.02012	0.00154139	0.0455997
TRINITY_DN40802_c0_g1_i2	HYSTERO_PHARYNX	HYSTERO_WHOLE_LARVAE	-2.2086	5.29331	0.000554207	0.021788
TRINITY_DN40774_c0_g1_i1	HYSTERO_PHARYNX	HYSTERO_WHOLE_LARVAE	-2.19738	4.16477	0.0013854	0.0423903
TRINITY_DN40698_c0_g9_i1	HYSTERO_PHARYNX	HYSTERO_WHOLE_LARVAE	-2.17859	4.09056	0.00167893	0.0484369
TRINITY_DN43056_c4_g4_i2	HYSTERO_PHARYNX	HYSTERO_WHOLE_LARVAE	-2.17158	7.2869	0.000671736	0.0252786
TRINITY_DN38406_c0_g4_i1	HYSTERO_PHARYNX	HYSTERO_WHOLE_LARVAE	-2.17073	4.60041	0.00108778	0.0355985
TRINITY_DN41947_c0_g2_i10	HYSTERO_PHARYNX	HYSTERO_WHOLE_LARVAE	-2.16496	8.2951	0.00104506	0.0345921
TRINITY_DN43641_c4_g22_i1	HYSTERO_PHARYNX	HYSTERO_WHOLE_LARVAE	-2.1467	4.55393	0.00075589	0.0274936
TRINITY_DN38640_c0_g5_i1	HYSTERO_PHARYNX	HYSTERO_WHOLE_LARVAE	-2.12221	5.75958	0.00160882	0.0470814
TRINITY_DN43056_c4_g1_i1	HYSTERO_PHARYNX	HYSTERO_WHOLE_LARVAE	-2.12079	6.9271	0.00122848	0.0387915
TRINITY_DN41360_c0_g2_i4	HYSTERO_PHARYNX	HYSTERO_WHOLE_LARVAE	-2.05876	5.54295	0.000820803	0.0290515
TRINITY_DN25048_c0_g4_i1	HYSTERO_PHARYNX	HYSTERO_WHOLE_LARVAE	-2.05459	6.77823	0.00100462	0.0335954
TRINITY_DN40146_c0_g1_i1	HYSTERO_PHARYNX	HYSTERO_WHOLE_LARVAE	-2.0536	4.75048	0.00173154	0.0495689
TRINITY_DN40802_c0_g3_i1	HYSTERO_PHARYNX	HYSTERO_WHOLE_LARVAE	-1.99035	6.7254	0.00138635	0.0423995
TRINITY_DN39632_c0_g5_i3	HYSTERO_PHARYNX	HYSTERO_WHOLE_LARVAE	-1.93946	5.51414	0.00157209	0.046286

## Sheet: HA-PX
ID	sampleA	sampleB	logFC	logCPM	PValue	FDR
TRINITY_DN42202_c0_g1_i1	HYSTERO_PHARYNX	HYSTERO_WHOLE_LARVAE	13.2098	6.24802	8.37591e-13	5.24646e-10
TRINITY_DN41340_c2_g2_i2	HYSTERO_PHARYNX	HYSTERO_WHOLE_LARVAE	13.0135	6.05263	1.58e-25	1.02926e-20
TRINITY_DN39296_c2_g2_i8	HYSTERO_PHARYNX	HYSTERO_WHOLE_LARVAE	12.5558	5.59724	1.09805e-12	6.81243e-10
TRINITY_DN40536_c1_g2_i4	HYSTERO_PHARYNX	HYSTERO_WHOLE_LARVAE	12.3356	5.37833	1.28914e-22	1.9122e-18
TRINITY_DN44561_c1_g4_i2	HYSTERO_PHARYNX	HYSTERO_WHOLE_LARVAE	11.5998	4.64896	2.66035e-18	5.97596e-15
TRINITY_DN25260_c0_g1_i2	HYSTERO_PHARYNX	HYSTERO_WHOLE_LARVAE	11.3434	4.39567	8.72178e-15	8.0023e-12
TRINITY_DN37632_c0_g1_i1	HYSTERO_PHARYNX	HYSTERO_WHOLE_LARVAE	11.3048	4.35746	3.27549e-13	2.19975e-10
TRINITY_DN35429_c0_g5_i2	HYSTERO_PHARYNX	HYSTERO_WHOLE_LARVAE	10.9899	4.04866	1.06356e-05	0.000942632
TRINITY_DN38521_c1_g5_i1	HYSTERO_PHARYNX	HYSTERO_WHOLE_LARVAE	10.9427	4.00084	2.67757e-13	1.81693e-10
TRINITY_DN44005_c1_g1_i2	HYSTERO_PHARYNX	HYSTERO_WHOLE_LARVAE	10.8779	3.93731	2.2347e-15	2.28757e-12
TRINITY_DN33301_c0_g2_i2	HYSTERO_PHARYNX	HYSTERO_WHOLE_LARVAE	10.6266	3.68976	7.33663e-06	0.000698728
TRINITY_DN42798_c0_g2_i4	HYSTERO_PHARYNX	HYSTERO_WHOLE_LARVAE	10.5651	3.63199	3.37155e-06	0.000376729
TRINITY_DN39224_c0_g5_i1	HYSTERO_PHARYNX	HYSTERO_WHOLE_LARVAE	10.5054	3.57128	6.45553e-06	0.000626725
TRINITY_DN43570_c3_g2_i11	HYSTERO_PHARYNX	HYSTERO_WHOLE_LARVAE	10.4421	3.50975	3.06863e-06	0.000348258
TRINITY_DN34509_c0_g4_i1	HYSTERO_PHARYNX	HYSTERO_WHOLE_LARVAE	10.2855	3.35798	1.10766e-11	5.81906e-09
TRINITY_DN36865_c0_g1_i2	HYSTERO_PHARYNX	HYSTERO_WHOLE_LARVAE	10.2676	3.33936	6.3986e-06	0.000623055
TRINITY_DN36272_c0_g13_i1	HYSTERO_PHARYNX	HYSTERO_WHOLE_LARVAE	10.1484	3.22476	1.19609e-06	0.000156612
TRINITY_DN38519_c0_g1_i24	HYSTERO_PHARYNX	HYSTERO_WHOLE_LARVAE	10.1094	3.18699	3.20613e-11	1.51345e-08
TRINITY_DN41775_c1_g5_i2	HYSTERO_PHARYNX	HYSTERO_WHOLE_LARVAE	10.0601	3.13827	2.11416e-07	3.63384e-05
TRINITY_DN34654_c0_g1_i2	HYSTERO_PHARYNX	HYSTERO_WHOLE_LARVAE	10.0469	3.12539	7.0893e-06	0.000681148
TRINITY_DN40105_c1_g2_i2	HYSTERO_PHARYNX	HYSTERO_WHOLE_LARVAE	9.99987	3.08066	1.05973e-10	4.45382e-08
TRINITY_DN38519_c0_g1_i25	HYSTERO_PHARYNX	HYSTERO_WHOLE_LARVAE	9.95341	3.03561	0.000100628	0.00592784
TRINITY_DN43373_c0_g1_i2	HYSTERO_PHARYNX	HYSTERO_WHOLE_LARVAE	9.93919	3.02207	4.62168e-11	2.12174e-08
TRINITY_DN43499_c2_g2_i7	HYSTERO_PHARYNX	HYSTERO_WHOLE_LARVAE	9.91717	3.00306	2.94083e-05	0.0022287
TRINITY_DN44806_c1_g7_i1	HYSTERO_PHARYNX	HYSTERO_WHOLE_LARVAE	9.75051	2.83907	1.32462e-05	0.00113241
TRINITY_DN41288_c2_g1_i8	HYSTERO_PHARYNX	HYSTERO_WHOLE_LARVAE	9.67364	2.76741	8.3115e-09	2.13164e-06
TRINITY_DN40960_c2_g1_i24	HYSTERO_PHARYNX	HYSTERO_WHOLE_LARVAE	9.67356	2.76819	2.45149e-05	0.00190342
TRINITY_DN39179_c0_g1_i5	HYSTERO_PHARYNX	HYSTERO_WHOLE_LARVAE	9.6353	2.73196	5.07663e-06	0.000518349
TRINITY_DN39825_c1_g7_i4	HYSTERO_PHARYNX	HYSTERO_WHOLE_LARVAE	9.51251	2.61346	2.16065e-05	0.00170607
TRINITY_DN42999_c0_g4_i3	HYSTERO_PHARYNX	HYSTERO_WHOLE_LARVAE	9.50968	2.61048	2.68444e-08	5.98879e-06
TRINITY_DN41309_c0_g1_i12	HYSTERO_PHARYNX	HYSTERO_WHOLE_LARVAE	9.49662	2.59914	3.82812e-05	0.00273108
TRINITY_DN41034_c0_g3_i4	HYSTERO_PHARYNX	HYSTERO_WHOLE_LARVAE	9.47833	2.58194	3.41441e-05	0.00248242
TRINITY_DN40426_c1_g2_i1	HYSTERO_PHARYNX	HYSTERO_WHOLE_LARVAE	9.46932	2.57128	1.2556e-09	4.09187e-07
TRINITY_DN44935_c7_g3_i2	HYSTERO_PHARYNX	HYSTERO_WHOLE_LARVAE	9.46005	2.56508	6.37574e-05	0.0041136
TRINITY_DN38702_c0_g1_i3	HYSTERO_PHARYNX	HYSTERO_WHOLE_LARVAE	9.41568	2.51911	9.09409e-08	1.73221e-05
TRINITY_DN35188_c0_g7_i2	HYSTERO_PHARYNX	HYSTERO_WHOLE_LARVAE	9.41333	2.51781	4.07808e-09	1.14508e-06
TRINITY_DN44507_c0_g3_i2	HYSTERO_PHARYNX	HYSTERO_WHOLE_LARVAE	9.37058	2.47801	3.08701e-05	0.00231146
TRINITY_DN38812_c0_g1_i5	HYSTERO_PHARYNX	HYSTERO_WHOLE_LARVAE	9.36036	2.46614	1.66239e-06	0.00020588
TRINITY_DN32835_c0_g4_i1	HYSTERO_PHARYNX	HYSTERO_WHOLE_LARVAE	9.3273	2.43586	6.61431e-05	0.00422014
TRINITY_DN41958_c0_g4_i1	HYSTERO_PHARYNX	HYSTERO_WHOLE_LARVAE	9.32718	2.43576	1.20343e-09	3.95934e-07
TRINITY_DN38021_c0_g1_i7	HYSTERO_PHARYNX	HYSTERO_WHOLE_LARVAE	9.27999	2.39466	0.000186097	0.0095566
TRINITY_DN34523_c0_g1_i2	HYSTERO_PHARYNX	HYSTERO_WHOLE_LARVAE	9.26087	2.37349	4.57364e-05	0.00313952
TRINITY_DN28838_c0_g1_i1	HYSTERO_PHARYNX	HYSTERO_WHOLE_LARVAE	9.2477	2.36315	3.11469e-05	0.00232684
TRINITY_DN36490_c2_g4_i3	HYSTERO_PHARYNX	HYSTERO_WHOLE_LARVAE	9.20743	2.32415	2.81214e-06	0.000324807
TRINITY_DN41309_c0_g1_i1	HYSTERO_PHARYNX	HYSTERO_WHOLE_LARVAE	9.18314	2.29921	4.54438e-05	0.00312933
TRINITY_DN32794_c0_g1_i2	HYSTERO_PHARYNX	HYSTERO_WHOLE_LARVAE	9.17432	2.28892	4.66711e-05	0.00319024
TRINITY_DN38012_c1_g1_i1	HYSTERO_PHARYNX	HYSTERO_WHOLE_LARVAE	9.12854	2.24599	5.09244e-05	0.00342703
TRINITY_DN43515_c1_g1_i4	HYSTERO_PHARYNX	HYSTERO_WHOLE_LARVAE	9.07153	2.19142	7.83592e-05	0.00487541
TRINITY_DN35554_c0_g1_i3	HYSTERO_PHARYNX	HYSTERO_WHOLE_LARVAE	9.05757	2.17765	0.000192312	0.00977207
TRINITY_DN43532_c0_g1_i3	HYSTERO_PHARYNX	HYSTERO_WHOLE_LARVAE	9.02775	2.1528	2.53001e-08	5.68323e-06
TRINITY_DN35249_c0_g1_i1	HYSTERO_PHARYNX	HYSTERO_WHOLE_LARVAE	9.01116	2.13771	1.71004e-06	0.000210979
TRINITY_DN39736_c1_g1_i11	HYSTERO_PHARYNX	HYSTERO_WHOLE_LARVAE	8.99236	2.12273	8.50176e-05	0.00519112
TRINITY_DN42611_c0_g2_i1	HYSTERO_PHARYNX	HYSTERO_WHOLE_LARVAE	8.91607	2.04792	3.55353e-06	0.000393687
TRINITY_DN33396_c0_g1_i3	HYSTERO_PHARYNX	HYSTERO_WHOLE_LARVAE	8.90989	2.04261	8.04284e-05	0.00497092
TRINITY_DN37924_c0_g3_i5	HYSTERO_PHARYNX	HYSTERO_WHOLE_LARVAE	8.89705	2.03228	8.28229e-05	0.00509474
TRINITY_DN30992_c0_g2_i1	HYSTERO_PHARYNX	HYSTERO_WHOLE_LARVAE	8.88396	2.01709	1.71768e-06	0.000211122
TRINITY_DN35853_c0_g4_i8	HYSTERO_PHARYNX	HYSTERO_WHOLE_LARVAE	8.87674	2.00957	0.000134159	0.00740635
TRINITY_DN34462_c0_g1_i2	HYSTERO_PHARYNX	HYSTERO_WHOLE_LARVAE	8.87047	2.00382	8.91176e-05	0.00538523
TRINITY_DN36225_c2_g2_i1	HYSTERO_PHARYNX	HYSTERO_WHOLE_LARVAE	8.86719	2.00312	2.29538e-07	3.88383e-05
TRINITY_DN42527_c0_g3_i4	HYSTERO_PHARYNX	HYSTERO_WHOLE_LARVAE	8.85245	1.98837	9.60207e-05	0.00572285
TRINITY_DN44803_c6_g7_i1	HYSTERO_PHARYNX	HYSTERO_WHOLE_LARVAE	8.82685	1.96256	0.000181175	0.00936687
TRINITY_DN35836_c0_g2_i1	HYSTERO_PHARYNX	HYSTERO_WHOLE_LARVAE	8.81508	1.95829	0.000234524	0.0113673
TRINITY_DN29424_c0_g1_i1	HYSTERO_PHARYNX	HYSTERO_WHOLE_LARVAE	8.76564	1.90552	0.000216756	0.0107052
TRINITY_DN39544_c6_g1_i1	HYSTERO_PHARYNX	HYSTERO_WHOLE_LARVAE	8.76313	1.90189	0.000430712	0.0177919
TRINITY_DN40319_c0_g1_i3	HYSTERO_PHARYNX	HYSTERO_WHOLE_LARVAE	8.76113	1.90362	1.43308e-07	2.55068e-05
TRINITY_DN44245_c3_g1_i2	HYSTERO_PHARYNX	HYSTERO_WHOLE_LARVAE	8.7585	1.90466	0.000157877	0.00840246
TRINITY_DN39486_c3_g12_i1	HYSTERO_PHARYNX	HYSTERO_WHOLE_LARVAE	8.74472	1.88888	0.000231995	0.011274
TRINITY_DN38509_c2_g10_i1	HYSTERO_PHARYNX	HYSTERO_WHOLE_LARVAE	8.71856	1.86751	4.30303e-05	0.00299479
TRINITY_DN41605_c2_g6_i1	HYSTERO_PHARYNX	HYSTERO_WHOLE_LARVAE	8.69083	1.8413	0.000128274	0.0071788
TRINITY_DN40164_c0_g1_i1	HYSTERO_PHARYNX	HYSTERO_WHOLE_LARVAE	8.67682	1.82614	1.42287e-07	2.54179e-05
[truncated: 401 more rows]
